# Supplementary material for: Cyclic voltammograms and electrochemical data of FeII polypyridine complexes
Source: Data Brief. 2020 May 21;31:105754. doi: 10.1016/j.dib.2020.105754 (PMC7262554; doi:10.1016/j.dib.2020.105754)
Supplement: Supplementary file 2 — Supporting Information: Supporting Information file 1 contains cyclic voltammogram wide scans and associated raw data of iron bipyridyl, iron terpyridyl and iron 1,10-phenanthroline. Supporting Information file 2 contains cyclic voltammogram raw data obtained at scan rates 0.05, 0.10, 0.20, 0.30, 0.40, 0.50, 1.00, 2.00 and 5.00 V/s for all iron polypyridyl complex derivatives here reported. [file mmc2.xlsx]

## Sheet: FeMoxy
50mV						100mV						200mV						300mV						400mV						500mV						1000mV						2000mV						5000mV
	Potential	Current (mA)	Potential vs Fc/Fc+ (mV)	Potential vs Fc/Fc+ (V)	106 Current
	-199	-1.091e-06	-1.091	-292	-0.292		-199	-1.216e-06	-1.216	-292	-0.292		-199	-1.069e-06	-1.069	-292	-0.292		-199	-1.145e-06	-1.145	-291	-0.291		-199	-1.292e-06	-1.292	-291	-0.291		-199	-1.23e-06	-1.23	-290.5	-0.2905		-199	-1.067e-06	-1.067	-288.5	-0.2885		-199	-3.92e-06	-3.92	-289.5	-0.2895		-199
	-198	-1.061e-06	-1.061	-291	-0.291		-198	-1.151e-06	-1.151	-291	-0.291		-198	-9.593e-07	-0.9593	-291	-0.291		-198	-9.737e-07	-0.9737	-290	-0.29		-198	-1.121e-06	-1.121	-290	-0.29		-198	-1.012e-06	-1.012	-289.5	-0.2895		-198	-3.697e-07	-0.3697	-287.5	-0.2875		-198	-2.972e-06	-2.972	-288.5	-0.2885		-198
	-197	-1.031e-06	-1.031	-290	-0.29		-197	-1.112e-06	-1.112	-290	-0.29		-197	-8.905e-07	-0.8905	-290	-0.29		-197	-8.777e-07	-0.8777	-289	-0.289		-197	-9.79e-07	-0.979	-289	-0.289		-197	-8.667e-07	-0.8667	-288.5	-0.2885		-197	-1.465e-07	-0.1465	-286.5	-0.2865		-197	-2.441e-06	-2.441	-287.5	-0.2875		-197
	-196	-1.002e-06	-1.002	-289	-0.289		-196	-1.088e-06	-1.088	-289	-0.289		-196	-8.418e-07	-0.8418	-289	-0.289		-196	-8.083e-07	-0.8083	-288	-0.288		-196	-8.711e-07	-0.8711	-288	-0.288		-196	-7.324e-07	-0.7324	-287.5	-0.2875		-196	6.975e-09	0.006975	-285.5	-0.2855		-196	-2.093e-06	-2.093	-286.5	-0.2865		-196
	-195	-9.735e-07	-0.9735	-288	-0.288		-195	-1.053e-06	-1.053	-288	-0.288		-195	-7.856e-07	-0.7856	-288	-0.288		-195	-7.285e-07	-0.7285	-287	-0.287		-195	-7.612e-07	-0.7612	-287	-0.287		-195	-6.012e-07	-0.6012	-286.5	-0.2865		-195	2.302e-07	0.2302	-284.5	-0.2845		-195	-1.744e-06	-1.744	-285.5	-0.2855		-195
	-194	-9.404e-07	-0.9404	-287	-0.287		-194	-1.031e-06	-1.031	-287	-0.287		-194	-7.486e-07	-0.7486	-287	-0.287		-194	-6.718e-07	-0.6718	-286	-0.286		-194	-6.692e-07	-0.6692	-286	-0.286		-194	-4.9e-07	-0.49	-285.5	-0.2855		-194	3.418e-07	0.3418	-283.5	-0.2835		-194	-1.465e-06	-1.465	-284.5	-0.2845		-194
	-193	-9.129e-07	-0.9129	-286	-0.286		-193	-1.011e-06	-1.011	-286	-0.286		-193	-7.167e-07	-0.7167	-286	-0.286		-193	-6.282e-07	-0.6282	-285	-0.285		-193	-5.938e-07	-0.5938	-285	-0.285		-193	-4.002e-07	-0.4002	-284.5	-0.2845		-193	4.116e-07	0.4116	-282.5	-0.2825		-193	-1.256e-06	-1.256	-283.5	-0.2835		-193
	-192	-8.907e-07	-0.8907	-285	-0.285		-192	-9.931e-07	-0.9931	-285	-0.285		-192	-6.888e-07	-0.6888	-285	-0.285		-192	-5.925e-07	-0.5925	-284	-0.284		-192	-5.406e-07	-0.5406	-284	-0.284		-192	-3.348e-07	-0.3348	-283.5	-0.2835		-192	4.674e-07	0.4674	-281.5	-0.2815		-192	-1.186e-06	-1.186	-282.5	-0.2825		-192
	-191	-8.693e-07	-0.8693	-284	-0.284		-191	-9.761e-07	-0.9761	-284	-0.284		-191	-6.731e-07	-0.6731	-284	-0.284		-191	-5.637e-07	-0.5637	-283	-0.283		-191	-4.926e-07	-0.4926	-283	-0.283		-191	-2.681e-07	-0.2681	-282.5	-0.2825		-191	5.162e-07	0.5162	-280.5	-0.2805		-191	-1.116e-06	-1.116	-281.5	-0.2815		-191
	-190	-8.541e-07	-0.8541	-283	-0.283		-190	-9.552e-07	-0.9552	-283	-0.283		-190	-6.522e-07	-0.6522	-283	-0.283		-190	-5.327e-07	-0.5327	-282	-0.282		-190	-4.508e-07	-0.4508	-282	-0.282		-190	-2.189e-07	-0.2189	-281.5	-0.2815		-190	5.65e-07	0.565	-279.5	-0.2795		-190	-1.046e-06	-1.046	-280.5	-0.2805		-190
	-189	-8.305e-07	-0.8305	-282	-0.282		-189	-9.343e-07	-0.9343	-282	-0.282		-189	-6.356e-07	-0.6356	-282	-0.282		-189	-5.07e-07	-0.507	-281	-0.281		-189	-4.124e-07	-0.4124	-281	-0.281		-189	-1.77e-07	-0.177	-280.5	-0.2805		-189	6.069e-07	0.6069	-278.5	-0.2785		-189	-1.046e-06	-1.046	-279.5	-0.2795		-189
	-188	-8.105e-07	-0.8105	-281	-0.281		-188	-9.168e-07	-0.9168	-281	-0.281		-188	-6.186e-07	-0.6186	-281	-0.281		-188	-4.8e-07	-0.48	-280	-0.28		-188	-3.741e-07	-0.3741	-280	-0.28		-188	-1.378e-07	-0.1378	-279.5	-0.2795		-188	6.417e-07	0.6417	-277.5	-0.2775		-188	-9.068e-07	-0.9068	-278.5	-0.2785		-188
	-187	-7.952e-07	-0.7952	-280	-0.28		-187	-8.959e-07	-0.8959	-280	-0.28		-187	-6.008e-07	-0.6008	-280	-0.28		-187	-4.521e-07	-0.4521	-279	-0.279		-187	-3.418e-07	-0.3418	-279	-0.279		-187	-1.038e-07	-0.1038	-278.5	-0.2785		-187	6.836e-07	0.6836	-276.5	-0.2765		-187	-9.068e-07	-0.9068	-277.5	-0.2775		-187
	-186	-7.808e-07	-0.7808	-279	-0.279		-186	-8.767e-07	-0.8767	-279	-0.279		-186	-5.864e-07	-0.5864	-279	-0.279		-186	-4.325e-07	-0.4325	-278	-0.278		-186	-3.135e-07	-0.3135	-278	-0.278		-186	-7.324e-08	-0.07324	-277.5	-0.2775		-186	7.254e-07	0.7254	-275.5	-0.2755		-186	-8.371e-07	-0.8371	-276.5	-0.2765		-186
	-185	-7.669e-07	-0.7669	-278	-0.278		-185	-8.615e-07	-0.8615	-278	-0.278		-185	-5.646e-07	-0.5646	-278	-0.278		-185	-4.094e-07	-0.4094	-277	-0.277		-185	-2.86e-07	-0.286	-277	-0.277		-185	-4.229e-08	-0.04229	-276.5	-0.2765		-185	7.603e-07	0.7603	-274.5	-0.2745		-185	-7.673e-07	-0.7673	-275.5	-0.2755		-185
	-184	-7.507e-07	-0.7507	-277	-0.277		-184	-8.506e-07	-0.8506	-277	-0.277		-184	-5.445e-07	-0.5445	-277	-0.277		-184	-3.871e-07	-0.3871	-276	-0.276		-184	-2.664e-07	-0.2664	-276	-0.276		-184	-1.569e-08	-0.01569	-275.5	-0.2755		-184	7.882e-07	0.7882	-273.5	-0.2735		-184	-7.673e-07	-0.7673	-274.5	-0.2745		-184
	-183	-7.298e-07	-0.7298	-276	-0.276		-183	-8.392e-07	-0.8392	-276	-0.276		-183	-5.288e-07	-0.5288	-276	-0.276		-183	-3.671e-07	-0.3671	-275	-0.275		-183	-2.441e-07	-0.2441	-275	-0.275		-183	1.395e-08	0.01395	-274.5	-0.2745		-183	8.301e-07	0.8301	-272.5	-0.2725		-183	-6.975e-07	-0.6975	-273.5	-0.2735		-183
	-182	-7.202e-07	-0.7202	-275	-0.275		-182	-8.196e-07	-0.8196	-275	-0.275		-182	-5.079e-07	-0.5079	-275	-0.275		-182	-3.414e-07	-0.3414	-274	-0.274		-182	-2.28e-07	-0.228	-274	-0.274		-182	3.619e-08	0.03619	-273.5	-0.2735		-182	8.719e-07	0.8719	-271.5	-0.2715		-182	-6.278e-07	-0.6278	-272.5	-0.2725		-182
	-181	-7.093e-07	-0.7093	-274	-0.274		-181	-8.026e-07	-0.8026	-274	-0.274		-181	-4.9e-07	-0.49	-274	-0.274		-181	-3.265e-07	-0.3265	-273	-0.273		-181	-2.101e-07	-0.2101	-273	-0.273		-181	5.929e-08	0.05929	-272.5	-0.2725		-181	9.208e-07	0.9208	-270.5	-0.2705		-181	-6.278e-07	-0.6278	-271.5	-0.2715		-181
	-180	-6.98e-07	-0.698	-273	-0.273		-180	-7.895e-07	-0.7895	-273	-0.273		-180	-4.735e-07	-0.4735	-273	-0.273		-180	-3.078e-07	-0.3078	-272	-0.272		-180	-1.892e-07	-0.1892	-272	-0.272		-180	8.24e-08	0.0824	-271.5	-0.2715		-180	9.556e-07	0.9556	-269.5	-0.2695		-180	-5.58e-07	-0.558	-270.5	-0.2705		-180
	-179	-6.858e-07	-0.6858	-272	-0.272		-179	-7.756e-07	-0.7756	-272	-0.272		-179	-4.591e-07	-0.4591	-272	-0.272		-179	-2.86e-07	-0.286	-271	-0.271		-179	-1.683e-07	-0.1683	-271	-0.271		-179	1.033e-07	0.1033	-270.5	-0.2705		-179	9.905e-07	0.9905	-268.5	-0.2685		-179	-5.58e-07	-0.558	-269.5	-0.2695		-179
	-178	-6.718e-07	-0.6718	-271	-0.271		-178	-7.616e-07	-0.7616	-271	-0.271		-178	-4.504e-07	-0.4504	-271	-0.271		-178	-2.729e-07	-0.2729	-270	-0.27		-178	-1.46e-07	-0.146	-270	-0.27		-178	1.277e-07	0.1277	-269.5	-0.2695		-178	1.032e-06	1.032	-267.5	-0.2675		-178	-5.58e-07	-0.558	-268.5	-0.2685		-178
	-177	-6.605e-07	-0.6605	-270	-0.27		-177	-7.459e-07	-0.7459	-270	-0.27		-177	-4.338e-07	-0.4338	-270	-0.27		-177	-2.55e-07	-0.255	-269	-0.269		-177	-1.264e-07	-0.1264	-269	-0.269		-177	1.465e-07	0.1465	-268.5	-0.2685		-177	1.074e-06	1.074	-266.5	-0.2665		-177	-4.883e-07	-0.4883	-267.5	-0.2675		-177
	-176	-6.535e-07	-0.6535	-269	-0.269		-176	-7.32e-07	-0.732	-269	-0.269		-176	-4.185e-07	-0.4185	-269	-0.269		-176	-2.415e-07	-0.2415	-268	-0.268		-176	-1.072e-07	-0.1072	-268	-0.268		-176	1.626e-07	0.1626	-267.5	-0.2675		-176	1.102e-06	1.102	-265.5	-0.2655		-176	-4.883e-07	-0.4883	-266.5	-0.2665		-176
	-175	-6.465e-07	-0.6465	-268	-0.268		-175	-7.241e-07	-0.7241	-268	-0.268		-175	-4.076e-07	-0.4076	-268	-0.268		-175	-2.337e-07	-0.2337	-267	-0.267		-175	-8.676e-08	-0.08676	-267	-0.267		-175	1.896e-07	0.1896	-266.5	-0.2665		-175	1.13e-06	1.13	-264.5	-0.2645		-175	-4.883e-07	-0.4883	-265.5	-0.2655		-175
	-174	-6.422e-07	-0.6422	-267	-0.267		-174	-7.154e-07	-0.7154	-267	-0.267		-174	-3.928e-07	-0.3928	-267	-0.267		-174	-2.167e-07	-0.2167	-266	-0.266		-174	-7.411e-08	-0.07411	-266	-0.266		-174	2.119e-07	0.2119	-265.5	-0.2655		-174	1.158e-06	1.158	-263.5	-0.2635		-174	-4.883e-07	-0.4883	-264.5	-0.2645		-174
	-173	-6.321e-07	-0.6321	-266	-0.266		-173	-7.067e-07	-0.7067	-266	-0.266		-173	-3.758e-07	-0.3758	-266	-0.266		-173	-2.08e-07	-0.208	-265	-0.265		-173	-5.973e-08	-0.05973	-265	-0.265		-173	2.319e-07	0.2319	-264.5	-0.2645		-173	1.179e-06	1.179	-262.5	-0.2625		-173	-4.883e-07	-0.4883	-263.5	-0.2635		-173
	-172	-6.234e-07	-0.6234	-265	-0.265		-172	-6.958e-07	-0.6958	-265	-0.265		-172	-3.562e-07	-0.3562	-265	-0.265		-172	-1.918e-07	-0.1918	-264	-0.264		-172	-4.578e-08	-0.04578	-264	-0.264		-172	2.594e-07	0.2594	-263.5	-0.2635		-172	1.207e-06	1.207	-261.5	-0.2615		-172	-3.488e-07	-0.3488	-262.5	-0.2625		-172
	-171	-6.165e-07	-0.6165	-264	-0.264		-171	-6.818e-07	-0.6818	-264	-0.264		-171	-3.396e-07	-0.3396	-264	-0.264		-171	-1.709e-07	-0.1709	-263	-0.263		-171	-3.313e-08	-0.03313	-263	-0.263		-171	2.786e-07	0.2786	-262.5	-0.2625		-171	1.214e-06	1.214	-260.5	-0.2605		-171	-3.488e-07	-0.3488	-261.5	-0.2615		-171
	-170	-6.095e-07	-0.6095	-263	-0.263		-170	-6.696e-07	-0.6696	-263	-0.263		-170	-3.292e-07	-0.3292	-263	-0.263		-170	-1.565e-07	-0.1565	-262	-0.262		-170	-1.787e-08	-0.01787	-262	-0.262		-170	2.991e-07	0.2991	-261.5	-0.2615		-170	1.235e-06	1.235	-259.5	-0.2595		-170	-3.488e-07	-0.3488	-260.5	-0.2605		-170
	-169	-6.025e-07	-0.6025	-262	-0.262		-169	-6.601e-07	-0.6601	-262	-0.262		-169	-3.143e-07	-0.3143	-262	-0.262		-169	-1.417e-07	-0.1417	-261	-0.261		-169	-9.591e-09	-0.009591	-261	-0.261		-169	3.174e-07	0.3174	-260.5	-0.2605		-169	1.249e-06	1.249	-258.5	-0.2585		-169	-2.093e-07	-0.2093	-259.5	-0.2595		-169
	-168	-5.933e-07	-0.5933	-261	-0.261		-168	-6.531e-07	-0.6531	-261	-0.261		-168	-3.008e-07	-0.3008	-261	-0.261		-168	-1.273e-07	-0.1273	-260	-0.26		-168	3.488e-09	0.003488	-260	-0.26		-168	3.274e-07	0.3274	-259.5	-0.2595		-168	1.256e-06	1.256	-257.5	-0.2575		-168	-2.093e-07	-0.2093	-258.5	-0.2585		-168
	-167	-5.777e-07	-0.5777	-260	-0.26		-167	-6.465e-07	-0.6465	-260	-0.26		-167	-2.899e-07	-0.2899	-260	-0.26		-167	-1.138e-07	-0.1138	-259	-0.259		-167	2.311e-08	0.02311	-259	-0.259		-167	3.427e-07	0.3427	-258.5	-0.2585		-167	1.283e-06	1.283	-256.5	-0.2565		-167	-6.975e-08	-0.06975	-257.5	-0.2575		-167
	-166	-5.72e-07	-0.572	-259	-0.259		-166	-6.335e-07	-0.6335	-259	-0.259		-166	-2.795e-07	-0.2795	-259	-0.259		-166	-9.33e-08	-0.0933	-258	-0.258		-166	3.749e-08	0.03749	-258	-0.258		-166	3.562e-07	0.3562	-257.5	-0.2575		-166	1.311e-06	1.311	-255.5	-0.2555		-166	-1.137e-13	-1.137e-07	-256.5	-0.2565		-166
	-165	-5.58e-07	-0.558	-258	-0.258		-165	-6.247e-07	-0.6247	-258	-0.258		-165	-2.72e-07	-0.272	-258	-0.258		-165	-8.283e-08	-0.08283	-257	-0.257		-165	5.798e-08	0.05798	-257	-0.257		-165	3.684e-07	0.3684	-256.5	-0.2565		-165	1.325e-06	1.325	-254.5	-0.2545		-165	-6.975e-08	-0.06975	-255.5	-0.2555		-165
	-164	-5.45e-07	-0.545	-257	-0.257		-164	-6.178e-07	-0.6178	-257	-0.257		-164	-2.633e-07	-0.2633	-257	-0.257		-164	-7.542e-08	-0.07542	-256	-0.256		-164	7.891e-08	0.07891	-256	-0.256		-164	3.906e-07	0.3906	-255.5	-0.2555		-164	1.353e-06	1.353	-253.5	-0.2535		-164	6.975e-08	0.06975	-254.5	-0.2545		-164
	-163	-5.314e-07	-0.5314	-256	-0.256		-163	-6.108e-07	-0.6108	-256	-0.256		-163	-2.559e-07	-0.2559	-256	-0.256		-163	-6.67e-08	-0.0667	-255	-0.255		-163	9.678e-08	0.09678	-255	-0.255		-163	4.085e-07	0.4085	-254.5	-0.2545		-163	1.374e-06	1.374	-252.5	-0.2525		-163	2.093e-07	0.2093	-253.5	-0.2535		-163
	-162	-5.153e-07	-0.5153	-255	-0.255		-162	-6.038e-07	-0.6038	-255	-0.255		-162	-2.524e-07	-0.2524	-255	-0.255		-162	-6.016e-08	-0.06016	-254	-0.254		-162	1.173e-07	0.1173	-254	-0.254		-162	4.281e-07	0.4281	-253.5	-0.2535		-162	1.402e-06	1.402	-251.5	-0.2515		-162	2.093e-07	0.2093	-252.5	-0.2525		-162
	-161	-5.035e-07	-0.5035	-254	-0.254		-161	-5.968e-07	-0.5968	-254	-0.254		-161	-2.42e-07	-0.242	-254	-0.254		-161	-4.621e-08	-0.04621	-253	-0.253		-161	1.308e-07	0.1308	-253	-0.253		-161	4.469e-07	0.4469	-252.5	-0.2525		-161	1.437e-06	1.437	-250.5	-0.2505		-161	3.488e-07	0.3488	-251.5	-0.2515		-161
	-160	-4.961e-07	-0.4961	-253	-0.253		-160	-5.872e-07	-0.5872	-253	-0.253		-160	-2.328e-07	-0.2328	-253	-0.253		-160	-3.531e-08	-0.03531	-252	-0.252		-160	1.382e-07	0.1382	-252	-0.252		-160	4.604e-07	0.4604	-251.5	-0.2515		-160	1.451e-06	1.451	-249.5	-0.2495		-160	3.488e-07	0.3488	-250.5	-0.2505		-160
	-159	-4.813e-07	-0.4813	-252	-0.252		-159	-5.833e-07	-0.5833	-252	-0.252		-159	-2.258e-07	-0.2258	-252	-0.252		-159	-2.877e-08	-0.02877	-251	-0.251		-159	1.517e-07	0.1517	-251	-0.251		-159	4.817e-07	0.4817	-250.5	-0.2505		-159	1.479e-06	1.479	-248.5	-0.2485		-159	4.185e-07	0.4185	-249.5	-0.2495		-159
	-158	-4.748e-07	-0.4748	-251	-0.251		-158	-5.689e-07	-0.5689	-251	-0.251		-158	-2.162e-07	-0.2162	-251	-0.251		-158	-1.221e-08	-0.01221	-250	-0.25		-158	1.591e-07	0.1591	-250	-0.25		-158	4.979e-07	0.4979	-249.5	-0.2495		-158	1.514e-06	1.514	-247.5	-0.2475		-158	4.883e-07	0.4883	-248.5	-0.2485		-158
	-157	-4.669e-07	-0.4669	-250	-0.25		-157	-5.602e-07	-0.5602	-250	-0.25		-157	-2.04e-07	-0.204	-250	-0.25		-157	-5.668e-09	-0.005668	-249	-0.249		-157	1.67e-07	0.167	-249	-0.249		-157	5.062e-07	0.5062	-248.5	-0.2485		-157	1.535e-06	1.535	-246.5	-0.2465		-157	4.883e-07	0.4883	-247.5	-0.2475		-157
	-156	-4.595e-07	-0.4595	-249	-0.249		-156	-5.463e-07	-0.5463	-249	-0.249		-156	-1.896e-07	-0.1896	-249	-0.249		-156	2.18e-09	0.00218	-248	-0.248		-156	1.87e-07	0.187	-248	-0.248		-156	5.227e-07	0.5227	-247.5	-0.2475		-156	1.556e-06	1.556	-245.5	-0.2455		-156	5.58e-07	0.558	-246.5	-0.2465		-156
	-155	-4.547e-07	-0.4547	-248	-0.248		-155	-5.323e-07	-0.5323	-248	-0.248		-155	-1.761e-07	-0.1761	-248	-0.248		-155	2.093e-08	0.02093	-247	-0.247		-155	2.019e-07	0.2019	-247	-0.247		-155	5.367e-07	0.5367	-246.5	-0.2465		-155	1.569e-06	1.569	-244.5	-0.2445		-155	5.58e-07	0.558	-245.5	-0.2455		-155
	-154	-4.464e-07	-0.4464	-247	-0.247		-154	-5.184e-07	-0.5184	-247	-0.247		-154	-1.692e-07	-0.1692	-247	-0.247		-154	3.488e-08	0.03488	-246	-0.246		-154	2.193e-07	0.2193	-246	-0.246		-154	5.502e-07	0.5502	-245.5	-0.2455		-154	1.597e-06	1.597	-243.5	-0.2435		-154	5.58e-07	0.558	-244.5	-0.2445		-154
	-153	-4.421e-07	-0.4421	-246	-0.246		-153	-5.07e-07	-0.507	-246	-0.246		-153	-1.552e-07	-0.1552	-246	-0.246		-153	5.014e-08	0.05014	-245	-0.245		-153	2.367e-07	0.2367	-245	-0.245		-153	5.641e-07	0.5641	-244.5	-0.2445		-153	1.618e-06	1.618	-242.5	-0.2425		-153	6.278e-07	0.6278	-243.5	-0.2435		-153
	-152	-4.408e-07	-0.4408	-245	-0.245		-152	-4.922e-07	-0.4922	-245	-0.245		-152	-1.413e-07	-0.1413	-245	-0.245		-152	6.409e-08	0.06409	-244	-0.244		-152	2.502e-07	0.2502	-244	-0.244		-152	5.707e-07	0.5707	-243.5	-0.2435		-152	1.632e-06	1.632	-241.5	-0.2415		-152	6.278e-07	0.6278	-242.5	-0.2425		-152
	-151	-4.333e-07	-0.4333	-244	-0.244		-151	-4.878e-07	-0.4878	-244	-0.244		-151	-1.299e-07	-0.1299	-244	-0.244		-151	6.975e-08	0.06975	-243	-0.243		-151	2.681e-07	0.2681	-243	-0.243		-151	5.851e-07	0.5851	-242.5	-0.2425		-151	1.646e-06	1.646	-240.5	-0.2405		-151	6.975e-07	0.6975	-241.5	-0.2415		-151
	-150	-4.32e-07	-0.432	-243	-0.243		-150	-4.756e-07	-0.4756	-243	-0.243		-150	-1.19e-07	-0.119	-243	-0.243		-150	9.068e-08	0.09068	-242	-0.242		-150	2.873e-07	0.2873	-242	-0.242		-150	5.942e-07	0.5942	-241.5	-0.2415		-150	1.667e-06	1.667	-239.5	-0.2395		-150	7.673e-07	0.7673	-240.5	-0.2405		-150
	-149	-4.251e-07	-0.4251	-242	-0.242		-149	-4.687e-07	-0.4687	-242	-0.242		-149	-1.072e-07	-0.1072	-242	-0.242		-149	1.077e-07	0.1077	-241	-0.241		-149	2.951e-07	0.2951	-241	-0.241		-149	6.073e-07	0.6073	-240.5	-0.2405		-149	1.681e-06	1.681	-238.5	-0.2385		-149	6.975e-07	0.6975	-239.5	-0.2395		-149
	-148	-4.181e-07	-0.4181	-241	-0.241		-148	-4.617e-07	-0.4617	-241	-0.241		-148	-9.33e-08	-0.0933	-241	-0.241		-148	1.168e-07	0.1168	-240	-0.24		-148	3.087e-07	0.3087	-240	-0.24		-148	6.221e-07	0.6221	-239.5	-0.2395		-148	1.695e-06	1.695	-237.5	-0.2375		-148	7.673e-07	0.7673	-238.5	-0.2385		-148
	-147	-4.124e-07	-0.4124	-240	-0.24		-147	-4.547e-07	-0.4547	-240	-0.24		-147	-8.022e-08	-0.08022	-240	-0.24		-147	1.256e-07	0.1256	-239	-0.239		-147	3.187e-07	0.3187	-239	-0.239		-147	6.356e-07	0.6356	-238.5	-0.2385		-147	1.709e-06	1.709	-236.5	-0.2365		-147	8.371e-07	0.8371	-237.5	-0.2375		-147
	-146	-3.989e-07	-0.3989	-239	-0.239		-146	-4.477e-07	-0.4477	-239	-0.239		-146	-7.324e-08	-0.07324	-239	-0.239		-146	1.317e-07	0.1317	-238	-0.238		-146	3.287e-07	0.3287	-238	-0.238		-146	6.557e-07	0.6557	-237.5	-0.2375		-146	1.73e-06	1.73	-235.5	-0.2355		-146	8.371e-07	0.8371	-236.5	-0.2365		-146
	-145	-3.858e-07	-0.3858	-238	-0.238		-145	-4.451e-07	-0.4451	-238	-0.238		-145	-6.539e-08	-0.06539	-238	-0.238		-145	1.408e-07	0.1408	-237	-0.237		-145	3.366e-07	0.3366	-237	-0.237		-145	6.766e-07	0.6766	-236.5	-0.2365		-145	1.744e-06	1.744	-234.5	-0.2345		-145	9.068e-07	0.9068	-235.5	-0.2355		-145
	-144	-3.789e-07	-0.3789	-237	-0.237		-144	-4.355e-07	-0.4355	-237	-0.237		-144	-5.842e-08	-0.05842	-237	-0.237		-144	1.478e-07	0.1478	-236	-0.236		-144	3.431e-07	0.3431	-236	-0.236		-144	6.901e-07	0.6901	-235.5	-0.2355		-144	1.758e-06	1.758	-233.5	-0.2335		-144	9.068e-07	0.9068	-234.5	-0.2345		-144
	-143	-3.658e-07	-0.3658	-236	-0.236		-143	-4.325e-07	-0.4325	-236	-0.236		-143	-5.362e-08	-0.05362	-236	-0.236		-143	1.535e-07	0.1535	-235	-0.235		-143	3.51e-07	0.351	-235	-0.235		-143	7.111e-07	0.7111	-234.5	-0.2345		-143	1.779e-06	1.779	-232.5	-0.2325		-143	9.766e-07	0.9766	-233.5	-0.2335		-143
	-142	-3.588e-07	-0.3588	-235	-0.235		-142	-4.229e-07	-0.4229	-235	-0.235		-142	-4.883e-08	-0.04883	-235	-0.235		-142	1.644e-07	0.1644	-234	-0.234		-142	3.579e-07	0.3579	-234	-0.234		-142	7.193e-07	0.7193	-233.5	-0.2335		-142	1.8e-06	1.8	-231.5	-0.2315		-142	1.046e-06	1.046	-232.5	-0.2325		-142
	-141	-3.501e-07	-0.3501	-234	-0.234		-141	-4.168e-07	-0.4168	-234	-0.234		-141	-4.229e-08	-0.04229	-234	-0.234		-141	1.718e-07	0.1718	-233	-0.233		-141	3.658e-07	0.3658	-233	-0.233		-141	7.276e-07	0.7276	-232.5	-0.2325		-141	1.828e-06	1.828	-230.5	-0.2305		-141	9.766e-07	0.9766	-231.5	-0.2315		-141
	-140	-3.409e-07	-0.3409	-233	-0.233		-140	-4.072e-07	-0.4072	-233	-0.233		-140	-3.444e-08	-0.03444	-233	-0.233		-140	1.779e-07	0.1779	-232	-0.232		-140	3.854e-07	0.3854	-232	-0.232		-140	7.411e-07	0.7411	-231.5	-0.2315		-140	1.842e-06	1.842	-229.5	-0.2295		-140	1.046e-06	1.046	-230.5	-0.2305		-140
	-139	-3.387e-07	-0.3387	-232	-0.232		-139	-3.998e-07	-0.3998	-232	-0.232		-139	-2.747e-08	-0.02747	-232	-0.232		-139	1.87e-07	0.187	-231	-0.231		-139	3.989e-07	0.3989	-231	-0.231		-139	7.481e-07	0.7481	-230.5	-0.2305		-139	1.862e-06	1.862	-228.5	-0.2285		-139	1.046e-06	1.046	-229.5	-0.2295		-139
	-138	-3.318e-07	-0.3318	-231	-0.231		-138	-3.867e-07	-0.3867	-231	-0.231		-138	-2.136e-08	-0.02136	-231	-0.231		-138	1.918e-07	0.1918	-230	-0.23		-138	4.159e-07	0.4159	-230	-0.23		-138	7.564e-07	0.7564	-229.5	-0.2295		-138	1.89e-06	1.89	-227.5	-0.2275		-138	1.046e-06	1.046	-228.5	-0.2285		-138
	-137	-3.252e-07	-0.3252	-230	-0.23		-137	-3.797e-07	-0.3797	-230	-0.23		-137	-1.439e-08	-0.01439	-230	-0.23		-137	2.071e-07	0.2071	-229	-0.229		-137	4.294e-07	0.4294	-229	-0.229		-137	7.69e-07	0.769	-228.5	-0.2285		-137	1.911e-06	1.911	-226.5	-0.2265		-137	1.046e-06	1.046	-227.5	-0.2275		-137
	-136	-3.187e-07	-0.3187	-229	-0.229		-136	-3.684e-07	-0.3684	-229	-0.229		-136	-7.411e-09	-0.007411	-229	-0.229		-136	2.215e-07	0.2215	-228	-0.228		-136	4.429e-07	0.4429	-228	-0.228		-136	7.813e-07	0.7813	-227.5	-0.2275		-136	1.932e-06	1.932	-225.5	-0.2255		-136	9.766e-07	0.9766	-226.5	-0.2265		-136
	-135	-3.117e-07	-0.3117	-228	-0.228		-135	-3.64e-07	-0.364	-228	-0.228		-135	-3.488e-09	-0.003488	-228	-0.228		-135	2.328e-07	0.2328	-227	-0.227		-135	4.591e-07	0.4591	-227	-0.227		-135	8.022e-07	0.8022	-226.5	-0.2265		-135	1.946e-06	1.946	-224.5	-0.2245		-135	1.046e-06	1.046	-225.5	-0.2255		-135
	-134	-3.065e-07	-0.3065	-227	-0.227		-134	-3.492e-07	-0.3492	-227	-0.227		-134	5.668e-09	0.005668	-227	-0.227		-134	2.498e-07	0.2498	-226	-0.226		-134	4.722e-07	0.4722	-226	-0.226		-134	8.196e-07	0.8196	-225.5	-0.2255		-134	1.974e-06	1.974	-223.5	-0.2235		-134	1.116e-06	1.116	-224.5	-0.2245		-134
	-133	-2.982e-07	-0.2982	-226	-0.226		-133	-3.44e-07	-0.344	-226	-0.226		-133	1.439e-08	0.01439	-226	-0.226		-133	2.629e-07	0.2629	-225	-0.225		-133	4.8e-07	0.48	-225	-0.225		-133	8.344e-07	0.8344	-224.5	-0.2245		-133	1.995e-06	1.995	-222.5	-0.2225		-133	1.046e-06	1.046	-223.5	-0.2235		-133
	-132	-2.895e-07	-0.2895	-225	-0.225		-132	-3.313e-07	-0.3313	-225	-0.225		-132	2.572e-08	0.02572	-225	-0.225		-132	2.742e-07	0.2742	-224	-0.224		-132	4.939e-07	0.4939	-224	-0.224		-132	8.488e-07	0.8488	-223.5	-0.2235		-132	2.009e-06	2.009	-221.5	-0.2215		-132	1.116e-06	1.116	-222.5	-0.2225		-132
	-131	-2.864e-07	-0.2864	-224	-0.224		-131	-3.252e-07	-0.3252	-224	-0.224		-131	3.531e-08	0.03531	-224	-0.224		-131	2.93e-07	0.293	-223	-0.223		-131	5.044e-07	0.5044	-223	-0.223		-131	8.615e-07	0.8615	-222.5	-0.2225		-131	2.016e-06	2.016	-220.5	-0.2205		-131	1.116e-06	1.116	-221.5	-0.2215		-131
	-130	-2.795e-07	-0.2795	-223	-0.223		-130	-3.174e-07	-0.3174	-223	-0.223		-130	4.621e-08	0.04621	-223	-0.223		-130	3.043e-07	0.3043	-222	-0.222		-130	5.153e-07	0.5153	-222	-0.222		-130	8.711e-07	0.8711	-221.5	-0.2215		-130	2.03e-06	2.03	-219.5	-0.2195		-130	1.116e-06	1.116	-220.5	-0.2205		-130
	-129	-2.729e-07	-0.2729	-222	-0.222		-129	-3.108e-07	-0.3108	-222	-0.222		-129	6.06e-08	0.0606	-222	-0.222		-129	3.122e-07	0.3122	-221	-0.221		-129	5.227e-07	0.5227	-221	-0.221		-129	8.833e-07	0.8833	-220.5	-0.2205		-129	2.037e-06	2.037	-218.5	-0.2185		-129	1.186e-06	1.186	-219.5	-0.2195		-129
	-128	-2.664e-07	-0.2664	-221	-0.221		-128	-3.03e-07	-0.303	-221	-0.221		-128	7.455e-08	0.07455	-221	-0.221		-128	3.191e-07	0.3191	-220	-0.22		-128	5.275e-07	0.5275	-220	-0.22		-128	8.898e-07	0.8898	-219.5	-0.2195		-128	2.044e-06	2.044	-217.5	-0.2175		-128	1.116e-06	1.116	-218.5	-0.2185		-128
	-127	-2.594e-07	-0.2594	-220	-0.22		-127	-3.026e-07	-0.3026	-220	-0.22		-127	7.978e-08	0.07978	-220	-0.22		-127	3.226e-07	0.3226	-219	-0.219		-127	5.406e-07	0.5406	-219	-0.219		-127	9.011e-07	0.9011	-218.5	-0.2185		-127	2.058e-06	2.058	-216.5	-0.2165		-127	1.186e-06	1.186	-217.5	-0.2175		-127
	-126	-2.559e-07	-0.2559	-219	-0.219		-126	-2.895e-07	-0.2895	-219	-0.219		-126	8.807e-08	0.08807	-219	-0.219		-126	3.318e-07	0.3318	-218	-0.218		-126	5.48e-07	0.548	-218	-0.218		-126	9.077e-07	0.9077	-217.5	-0.2175		-126	2.065e-06	2.065	-215.5	-0.2155		-126	1.256e-06	1.256	-216.5	-0.2165		-126
	-125	-2.524e-07	-0.2524	-218	-0.218		-125	-2.856e-07	-0.2856	-218	-0.218		-125	9.635e-08	0.09635	-218	-0.218		-125	3.392e-07	0.3392	-217	-0.217		-125	5.554e-07	0.5554	-217	-0.217		-125	9.181e-07	0.9181	-216.5	-0.2165		-125	2.079e-06	2.079	-214.5	-0.2145		-125	1.186e-06	1.186	-215.5	-0.2155		-125
	-124	-2.485e-07	-0.2485	-217	-0.217		-124	-2.773e-07	-0.2773	-217	-0.217		-124	1.072e-07	0.1072	-217	-0.217		-124	3.483e-07	0.3483	-216	-0.216		-124	5.672e-07	0.5672	-216	-0.216		-124	9.317e-07	0.9317	-215.5	-0.2155		-124	2.1e-06	2.1	-213.5	-0.2135		-124	1.256e-06	1.256	-214.5	-0.2145		-124
	-123	-2.481e-07	-0.2481	-216	-0.216		-123	-2.703e-07	-0.2703	-216	-0.216		-123	1.168e-07	0.1168	-216	-0.216		-123	3.553e-07	0.3553	-215	-0.215		-123	5.742e-07	0.5742	-215	-0.215		-123	9.443e-07	0.9443	-214.5	-0.2145		-123	2.121e-06	2.121	-212.5	-0.2125		-123	1.256e-06	1.256	-213.5	-0.2135		-123
	-122	-2.42e-07	-0.242	-215	-0.215		-122	-2.633e-07	-0.2633	-215	-0.215		-122	1.225e-07	0.1225	-215	-0.215		-122	3.623e-07	0.3623	-214	-0.214		-122	5.829e-07	0.5829	-214	-0.214		-122	9.517e-07	0.9517	-213.5	-0.2135		-122	2.141e-06	2.141	-211.5	-0.2115		-122	1.256e-06	1.256	-212.5	-0.2125		-122
	-121	-2.407e-07	-0.2407	-214	-0.214		-121	-2.572e-07	-0.2572	-214	-0.214		-121	1.299e-07	0.1299	-214	-0.214		-121	3.693e-07	0.3693	-213	-0.213		-121	5.907e-07	0.5907	-213	-0.213		-121	9.591e-07	0.9591	-212.5	-0.2125		-121	2.176e-06	2.176	-210.5	-0.2105		-121	1.325e-06	1.325	-211.5	-0.2115		-121
	-120	-2.354e-07	-0.2354	-213	-0.213		-120	-2.507e-07	-0.2507	-213	-0.213		-120	1.369e-07	0.1369	-213	-0.213		-120	3.758e-07	0.3758	-212	-0.212		-120	5.964e-07	0.5964	-212	-0.212		-120	9.63e-07	0.963	-211.5	-0.2115		-120	2.19e-06	2.19	-209.5	-0.2095		-120	1.325e-06	1.325	-210.5	-0.2105		-120
	-119	-2.284e-07	-0.2284	-212	-0.212		-119	-2.507e-07	-0.2507	-212	-0.212		-119	1.408e-07	0.1408	-212	-0.212		-119	3.81e-07	0.381	-211	-0.211		-119	6.099e-07	0.6099	-211	-0.211		-119	9.774e-07	0.9774	-210.5	-0.2105		-119	2.218e-06	2.218	-208.5	-0.2085		-119	1.325e-06	1.325	-209.5	-0.2095		-119
	-118	-2.25e-07	-0.225	-211	-0.211		-118	-2.402e-07	-0.2402	-211	-0.211		-118	1.452e-07	0.1452	-211	-0.211		-118	3.985e-07	0.3985	-210	-0.21		-118	6.234e-07	0.6234	-210	-0.21		-118	9.853e-07	0.9853	-209.5	-0.2095		-118	2.246e-06	2.246	-207.5	-0.2075		-118	1.395e-06	1.395	-208.5	-0.2085		-118
	-117	-2.18e-07	-0.218	-210	-0.21		-117	-2.398e-07	-0.2398	-210	-0.21		-117	1.5e-07	0.15	-210	-0.21		-117	4.063e-07	0.4063	-209	-0.209		-117	6.326e-07	0.6326	-209	-0.209		-117	9.992e-07	0.9992	-208.5	-0.2085		-117	2.253e-06	2.253	-206.5	-0.2065		-117	1.395e-06	1.395	-207.5	-0.2075		-117
	-116	-2.11e-07	-0.211	-209	-0.209		-116	-2.332e-07	-0.2332	-209	-0.209		-116	1.574e-07	0.1574	-209	-0.209		-116	4.159e-07	0.4159	-208	-0.208		-116	6.518e-07	0.6518	-208	-0.208		-116	1.015e-06	1.015	-207.5	-0.2075		-116	2.267e-06	2.267	-205.5	-0.2055		-116	1.465e-06	1.465	-206.5	-0.2065		-116
	-115	-2.097e-07	-0.2097	-208	-0.208		-115	-2.293e-07	-0.2293	-208	-0.208		-115	1.626e-07	0.1626	-208	-0.208		-115	4.255e-07	0.4255	-207	-0.207		-115	6.648e-07	0.6648	-207	-0.207		-115	1.029e-06	1.029	-206.5	-0.2065		-115	2.274e-06	2.274	-204.5	-0.2045		-115	1.465e-06	1.465	-205.5	-0.2055		-115
	-114	-2.036e-07	-0.2036	-207	-0.207		-114	-2.223e-07	-0.2223	-207	-0.207		-114	1.665e-07	0.1665	-207	-0.207		-114	4.329e-07	0.4329	-206	-0.206		-114	6.801e-07	0.6801	-206	-0.206		-114	1.045e-06	1.045	-205.5	-0.2055		-114	2.288e-06	2.288	-203.5	-0.2035		-114	1.465e-06	1.465	-204.5	-0.2045		-114
	-113	-2.019e-07	-0.2019	-206	-0.206		-113	-2.158e-07	-0.2158	-206	-0.206		-113	1.735e-07	0.1735	-206	-0.206		-113	4.473e-07	0.4473	-205	-0.205		-113	6.914e-07	0.6914	-205	-0.205		-113	1.062e-06	1.062	-204.5	-0.2045		-113	2.295e-06	2.295	-202.5	-0.2025		-113	1.465e-06	1.465	-203.5	-0.2035		-113
	-112	-2.019e-07	-0.2019	-205	-0.205		-112	-2.088e-07	-0.2088	-205	-0.205		-112	1.805e-07	0.1805	-205	-0.205		-112	4.608e-07	0.4608	-204	-0.204		-112	6.967e-07	0.6967	-204	-0.204		-112	1.071e-06	1.071	-203.5	-0.2035		-112	2.309e-06	2.309	-201.5	-0.2015		-112	1.465e-06	1.465	-202.5	-0.2025		-112
	-111	-1.923e-07	-0.1923	-204	-0.204		-111	-2.088e-07	-0.2088	-204	-0.204		-111	1.844e-07	0.1844	-204	-0.204		-111	4.656e-07	0.4656	-203	-0.203		-111	7.045e-07	0.7045	-203	-0.203		-111	1.087e-06	1.087	-202.5	-0.2025		-111	2.316e-06	2.316	-200.5	-0.2005		-111	1.535e-06	1.535	-201.5	-0.2015		-111
	-110	-1.923e-07	-0.1923	-203	-0.203		-110	-1.975e-07	-0.1975	-203	-0.203		-110	1.879e-07	0.1879	-203	-0.203		-110	4.783e-07	0.4783	-202	-0.202		-110	7.115e-07	0.7115	-202	-0.202		-110	1.094e-06	1.094	-201.5	-0.2015		-110	2.337e-06	2.337	-199.5	-0.1995		-110	1.535e-06	1.535	-200.5	-0.2005		-110
	-109	-1.857e-07	-0.1857	-202	-0.202		-109	-1.971e-07	-0.1971	-202	-0.202		-109	1.892e-07	0.1892	-202	-0.202		-109	4.83e-07	0.483	-201	-0.201		-109	7.163e-07	0.7163	-201	-0.201		-109	1.099e-06	1.099	-200.5	-0.2005		-109	2.351e-06	2.351	-198.5	-0.1985		-109	1.535e-06	1.535	-199.5	-0.1995		-109
	-108	-1.787e-07	-0.1787	-201	-0.201		-108	-1.879e-07	-0.1879	-201	-0.201		-108	1.953e-07	0.1953	-201	-0.201		-108	4.896e-07	0.4896	-200	-0.2		-108	7.289e-07	0.7289	-200	-0.2		-108	1.111e-06	1.111	-199.5	-0.1995		-108	2.372e-06	2.372	-197.5	-0.1975		-108	1.674e-06	1.674	-198.5	-0.1985		-108
	-107	-1.726e-07	-0.1726	-200	-0.2		-107	-1.866e-07	-0.1866	-200	-0.2		-107	1.997e-07	0.1997	-200	-0.2		-107	5.031e-07	0.5031	-199	-0.199		-107	7.39e-07	0.739	-199	-0.199		-107	1.118e-06	1.118	-198.5	-0.1985		-107	2.379e-06	2.379	-196.5	-0.1965		-107	1.674e-06	1.674	-197.5	-0.1975		-107
	-106	-1.644e-07	-0.1644	-199	-0.199		-106	-1.792e-07	-0.1792	-199	-0.199		-106	2.019e-07	0.2019	-199	-0.199		-106	5.101e-07	0.5101	-198	-0.198		-106	7.486e-07	0.7486	-198	-0.198		-106	1.129e-06	1.129	-197.5	-0.1975		-106	2.4e-06	2.4	-195.5	-0.1955		-106	1.674e-06	1.674	-196.5	-0.1965		-106
	-105	-1.569e-07	-0.1569	-198	-0.198		-105	-1.726e-07	-0.1726	-198	-0.198		-105	2.158e-07	0.2158	-198	-0.198		-105	5.184e-07	0.5184	-197	-0.197		-105	7.573e-07	0.7573	-197	-0.197		-105	1.142e-06	1.142	-196.5	-0.1965		-105	2.414e-06	2.414	-194.5	-0.1945		-105	1.814e-06	1.814	-195.5	-0.1955		-105
	-104	-1.535e-07	-0.1535	-197	-0.197		-104	-1.639e-07	-0.1639	-197	-0.197		-104	2.293e-07	0.2293	-197	-0.197		-104	5.236e-07	0.5236	-196	-0.196		-104	7.634e-07	0.7634	-196	-0.196		-104	1.15e-06	1.15	-195.5	-0.1955		-104	2.42e-06	2.42	-193.5	-0.1935		-104	1.814e-06	1.814	-194.5	-0.1945		-104
	-103	-1.395e-07	-0.1395	-196	-0.196		-103	-1.609e-07	-0.1609	-196	-0.196		-103	2.376e-07	0.2376	-196	-0.196		-103	5.24e-07	0.524	-195	-0.195		-103	7.751e-07	0.7751	-195	-0.195		-103	1.164e-06	1.164	-194.5	-0.1945		-103	2.448e-06	2.448	-192.5	-0.1925		-103	1.883e-06	1.883	-193.5	-0.1935		-103
	-102	-1.373e-07	-0.1373	-195	-0.195		-102	-1.469e-07	-0.1469	-195	-0.195		-102	2.511e-07	0.2511	-195	-0.195		-102	5.341e-07	0.5341	-194	-0.194		-102	7.843e-07	0.7843	-194	-0.194		-102	1.171e-06	1.171	-193.5	-0.1935		-102	2.462e-06	2.462	-191.5	-0.1915		-102	1.953e-06	1.953	-192.5	-0.1925		-102
	-101	-1.308e-07	-0.1308	-194	-0.194		-101	-1.443e-07	-0.1443	-194	-0.194		-101	2.616e-07	0.2616	-194	-0.194		-101	5.402e-07	0.5402	-193	-0.193		-101	7.93e-07	0.793	-193	-0.193		-101	1.176e-06	1.176	-192.5	-0.1925		-101	2.476e-06	2.476	-190.5	-0.1905		-101	1.814e-06	1.814	-191.5	-0.1915		-101
	-100	-1.229e-07	-0.1229	-193	-0.193		-100	-1.317e-07	-0.1317	-193	-0.193		-100	2.742e-07	0.2742	-193	-0.193		-100	5.471e-07	0.5471	-192	-0.192		-100	8.078e-07	0.8078	-192	-0.192		-100	1.19e-06	1.19	-191.5	-0.1915		-100	2.497e-06	2.497	-189.5	-0.1895		-100	1.953e-06	1.953	-190.5	-0.1905		-100
	-99	-1.177e-07	-0.1177	-192	-0.192		-99	-1.247e-07	-0.1247	-192	-0.192		-99	2.86e-07	0.286	-192	-0.192		-99	5.541e-07	0.5541	-191	-0.191		-99	8.192e-07	0.8192	-191	-0.191		-99	1.196e-06	1.196	-190.5	-0.1905		-99	2.518e-06	2.518	-188.5	-0.1885		-99	1.953e-06	1.953	-189.5	-0.1895		-99
	-98	-1.107e-07	-0.1107	-191	-0.191		-98	-1.168e-07	-0.1168	-191	-0.191		-98	2.86e-07	0.286	-191	-0.191		-98	5.598e-07	0.5598	-190	-0.19		-98	8.327e-07	0.8327	-190	-0.19		-98	1.21e-06	1.21	-189.5	-0.1895		-98	2.546e-06	2.546	-187.5	-0.1875		-98	1.883e-06	1.883	-188.5	-0.1885		-98
	-97	-1.068e-07	-0.1068	-190	-0.19		-97	-1.116e-07	-0.1116	-190	-0.19		-97	2.934e-07	0.2934	-190	-0.19		-97	5.668e-07	0.5668	-189	-0.189		-97	8.445e-07	0.8445	-189	-0.189		-97	1.223e-06	1.223	-188.5	-0.1885		-97	2.567e-06	2.567	-186.5	-0.1865		-97	1.953e-06	1.953	-187.5	-0.1875		-97
	-96	-1.068e-07	-0.1068	-189	-0.189		-96	-1.007e-07	-0.1007	-189	-0.189		-96	3.052e-07	0.3052	-189	-0.189		-96	5.737e-07	0.5737	-188	-0.188		-96	8.536e-07	0.8536	-188	-0.188		-96	1.232e-06	1.232	-187.5	-0.1875		-96	2.574e-06	2.574	-185.5	-0.1855		-96	1.953e-06	1.953	-186.5	-0.1865		-96
	-95	-9.94e-08	-0.0994	-188	-0.188		-95	-1.007e-07	-0.1007	-188	-0.188		-95	3.091e-07	0.3091	-188	-0.188		-95	5.781e-07	0.5781	-187	-0.187		-95	8.645e-07	0.8645	-187	-0.187		-95	1.25e-06	1.25	-186.5	-0.1865		-95	2.595e-06	2.595	-184.5	-0.1845		-95	2.023e-06	2.023	-185.5	-0.1855		-95
	-94	-9.896e-08	-0.09896	-187	-0.187		-94	-8.85e-08	-0.0885	-187	-0.187		-94	3.161e-07	0.3161	-187	-0.187		-94	5.947e-07	0.5947	-186	-0.186		-94	8.724e-07	0.8724	-186	-0.186		-94	1.263e-06	1.263	-185.5	-0.1855		-94	2.616e-06	2.616	-183.5	-0.1835		-94	2.162e-06	2.162	-184.5	-0.1845		-94
	-93	-9.199e-08	-0.09199	-186	-0.186		-93	-8.676e-08	-0.08676	-186	-0.186		-93	3.226e-07	0.3226	-186	-0.186		-93	6.016e-07	0.6016	-185	-0.185		-93	8.798e-07	0.8798	-185	-0.185		-93	1.274e-06	1.274	-184.5	-0.1845		-93	2.63e-06	2.63	-182.5	-0.1825		-93	2.093e-06	2.093	-183.5	-0.1835		-93
	-92	-8.458e-08	-0.08458	-185	-0.185		-92	-7.978e-08	-0.07978	-185	-0.185		-92	3.296e-07	0.3296	-185	-0.185		-92	6.099e-07	0.6099	-184	-0.184		-92	8.902e-07	0.8902	-184	-0.184		-92	1.287e-06	1.287	-183.5	-0.1835		-92	2.644e-06	2.644	-181.5	-0.1815		-92	2.232e-06	2.232	-182.5	-0.1825		-92
	-91	-8.24e-08	-0.0824	-184	-0.184		-91	-7.499e-08	-0.07499	-184	-0.184		-91	3.366e-07	0.3366	-184	-0.184		-91	6.191e-07	0.6191	-183	-0.183		-91	8.981e-07	0.8981	-183	-0.183		-91	1.291e-06	1.291	-182.5	-0.1825		-91	2.644e-06	2.644	-180.5	-0.1805		-91	2.232e-06	2.232	-181.5	-0.1815		-91
	-90	-7.499e-08	-0.07499	-183	-0.183		-90	-6.801e-08	-0.06801	-183	-0.183		-90	3.366e-07	0.3366	-183	-0.183		-90	6.243e-07	0.6243	-182	-0.182		-90	9.072e-07	0.9072	-182	-0.182		-90	1.297e-06	1.297	-181.5	-0.1815		-90	2.665e-06	2.665	-179.5	-0.1795		-90	2.162e-06	2.162	-180.5	-0.1805		-90
	-89	-6.845e-08	-0.06845	-182	-0.182		-89	-6.583e-08	-0.06583	-182	-0.182		-89	3.431e-07	0.3431	-182	-0.182		-89	6.383e-07	0.6383	-181	-0.181		-89	9.142e-07	0.9142	-181	-0.181		-89	1.304e-06	1.304	-180.5	-0.1805		-89	2.679e-06	2.679	-178.5	-0.1785		-89	2.232e-06	2.232	-179.5	-0.1795		-89
	-88	-6.409e-08	-0.06409	-181	-0.181		-88	-5.886e-08	-0.05886	-181	-0.181		-88	3.466e-07	0.3466	-181	-0.181		-88	6.513e-07	0.6513	-180	-0.18		-88	9.19e-07	0.919	-180	-0.18		-88	1.306e-06	1.306	-179.5	-0.1795		-88	2.679e-06	2.679	-177.5	-0.1775		-88	2.162e-06	2.162	-178.5	-0.1785		-88
	-87	-5.711e-08	-0.05711	-180	-0.18		-87	-5.886e-08	-0.05886	-180	-0.18		-87	3.479e-07	0.3479	-180	-0.18		-87	6.544e-07	0.6544	-179	-0.179		-87	9.273e-07	0.9273	-179	-0.179		-87	1.318e-06	1.318	-178.5	-0.1785		-87	2.693e-06	2.693	-176.5	-0.1765		-87	2.162e-06	2.162	-177.5	-0.1775		-87
	-86	-5.755e-08	-0.05755	-179	-0.179		-86	-4.883e-08	-0.04883	-179	-0.179		-86	3.549e-07	0.3549	-179	-0.179		-86	6.683e-07	0.6683	-178	-0.178		-86	9.312e-07	0.9312	-178	-0.178		-86	1.325e-06	1.325	-177.5	-0.1775		-86	2.706e-06	2.706	-175.5	-0.1755		-86	2.232e-06	2.232	-176.5	-0.1765		-86
	-85	-5.755e-08	-0.05755	-178	-0.178		-85	-4.883e-08	-0.04883	-178	-0.178		-85	3.619e-07	0.3619	-178	-0.178		-85	6.74e-07	0.674	-177	-0.177		-85	9.382e-07	0.9382	-177	-0.177		-85	1.333e-06	1.333	-176.5	-0.1765		-85	2.713e-06	2.713	-174.5	-0.1745		-85	2.232e-06	2.232	-175.5	-0.1755		-85
	-84	-5.319e-08	-0.05319	-177	-0.177		-84	-4.578e-08	-0.04578	-177	-0.177		-84	3.688e-07	0.3688	-177	-0.177		-84	6.797e-07	0.6797	-176	-0.176		-84	9.452e-07	0.9452	-176	-0.176		-84	1.346e-06	1.346	-175.5	-0.1755		-84	2.727e-06	2.727	-173.5	-0.1735		-84	2.302e-06	2.302	-174.5	-0.1745		-84
	-83	-5.319e-08	-0.05319	-176	-0.176		-83	-4.49e-08	-0.0449	-176	-0.176		-83	3.758e-07	0.3758	-176	-0.176		-83	6.927e-07	0.6927	-175	-0.175		-83	9.521e-07	0.9521	-175	-0.175		-83	1.353e-06	1.353	-174.5	-0.1745		-83	2.741e-06	2.741	-172.5	-0.1725		-83	2.372e-06	2.372	-173.5	-0.1735		-83
	-82	-5.232e-08	-0.05232	-175	-0.175		-82	-4.011e-08	-0.04011	-175	-0.175		-82	3.762e-07	0.3762	-175	-0.175		-82	6.993e-07	0.6993	-174	-0.174		-82	9.591e-07	0.9591	-174	-0.174		-82	1.362e-06	1.362	-173.5	-0.1735		-82	2.755e-06	2.755	-171.5	-0.1715		-82	2.372e-06	2.372	-172.5	-0.1725		-82
	-81	-5.188e-08	-0.05188	-174	-0.174		-81	-3.837e-08	-0.03837	-174	-0.174		-81	3.841e-07	0.3841	-174	-0.174		-81	7.063e-07	0.7063	-173	-0.173		-81	9.661e-07	0.9661	-173	-0.173		-81	1.37e-06	1.37	-172.5	-0.1725		-81	2.783e-06	2.783	-170.5	-0.1705		-81	2.441e-06	2.441	-171.5	-0.1715		-81
	-80	-5.188e-08	-0.05188	-173	-0.173		-80	-3.139e-08	-0.03139	-173	-0.173		-80	3.911e-07	0.3911	-173	-0.173		-80	7.132e-07	0.7132	-172	-0.172		-80	9.696e-07	0.9696	-172	-0.172		-80	1.372e-06	1.372	-171.5	-0.1715		-80	2.797e-06	2.797	-169.5	-0.1695		-80	2.441e-06	2.441	-170.5	-0.1705		-80
	-79	-4.926e-08	-0.04926	-172	-0.172		-79	-3.401e-08	-0.03401	-172	-0.172		-79	3.911e-07	0.3911	-172	-0.172		-79	7.128e-07	0.7128	-171	-0.171		-79	9.783e-07	0.9783	-171	-0.171		-79	1.382e-06	1.382	-170.5	-0.1705		-79	2.818e-06	2.818	-168.5	-0.1685		-79	2.441e-06	2.441	-169.5	-0.1695		-79
	-78	-4.926e-08	-0.04926	-171	-0.171		-78	-2.703e-08	-0.02703	-171	-0.171		-78	3.976e-07	0.3976	-171	-0.171		-78	7.207e-07	0.7207	-170	-0.17		-78	9.84e-07	0.984	-170	-0.17		-78	1.391e-06	1.391	-169.5	-0.1695		-78	2.846e-06	2.846	-167.5	-0.1675		-78	2.441e-06	2.441	-168.5	-0.1685		-78
	-77	-4.447e-08	-0.04447	-170	-0.17		-77	-2.18e-08	-0.0218	-170	-0.17		-77	4.054e-07	0.4054	-170	-0.17		-77	7.268e-07	0.7268	-169	-0.169		-77	9.944e-07	0.9944	-169	-0.169		-77	1.402e-06	1.402	-168.5	-0.1685		-77	2.86e-06	2.86	-166.5	-0.1665		-77	2.441e-06	2.441	-167.5	-0.1675		-77
	-76	-4.055e-08	-0.04055	-169	-0.169		-76	-1.569e-08	-0.01569	-169	-0.169		-76	4.137e-07	0.4137	-169	-0.169		-76	7.337e-07	0.7337	-168	-0.168		-76	1.008e-06	1.008	-168	-0.168		-76	1.42e-06	1.42	-167.5	-0.1675		-76	2.867e-06	2.867	-165.5	-0.1655		-76	2.511e-06	2.511	-166.5	-0.1665		-76
	-75	-3.793e-08	-0.03793	-168	-0.168		-75	-1.352e-08	-0.01352	-168	-0.168		-75	4.181e-07	0.4181	-168	-0.168		-75	7.407e-07	0.7407	-167	-0.167		-75	1.022e-06	1.022	-167	-0.167		-75	1.432e-06	1.432	-166.5	-0.1665		-75	2.874e-06	2.874	-164.5	-0.1645		-75	2.511e-06	2.511	-165.5	-0.1655		-75
	-74	-3.095e-08	-0.03095	-167	-0.167		-74	-8.283e-09	-0.008283	-167	-0.167		-74	4.238e-07	0.4238	-167	-0.167		-74	7.433e-07	0.7433	-166	-0.166		-74	1.036e-06	1.036	-166	-0.166		-74	1.446e-06	1.446	-165.5	-0.1655		-74	2.888e-06	2.888	-163.5	-0.1635		-74	2.511e-06	2.511	-164.5	-0.1645		-74
	-73	-2.572e-08	-0.02572	-166	-0.166		-73	-8.283e-09	-0.008283	-166	-0.166		-73	4.368e-07	0.4368	-166	-0.166		-73	7.499e-07	0.7499	-165	-0.165		-73	1.05e-06	1.05	-165	-0.165		-73	1.463e-06	1.463	-164.5	-0.1645		-73	2.895e-06	2.895	-162.5	-0.1625		-73	2.581e-06	2.581	-163.5	-0.1635		-73
	-72	-2.093e-08	-0.02093	-165	-0.165		-72	-3.488e-09	-0.003488	-165	-0.165		-72	4.504e-07	0.4504	-165	-0.165		-72	7.555e-07	0.7555	-164	-0.164		-72	1.059e-06	1.059	-164	-0.164		-72	1.468e-06	1.468	-163.5	-0.1635		-72	2.909e-06	2.909	-161.5	-0.1615		-72	2.581e-06	2.581	-162.5	-0.1625		-72
	-71	-1.395e-08	-0.01395	-164	-0.164		-71	-3.488e-09	-0.003488	-164	-0.164		-71	4.56e-07	0.456	-164	-0.164		-71	7.616e-07	0.7616	-163	-0.163		-71	1.072e-06	1.072	-163	-0.163		-71	1.481e-06	1.481	-162.5	-0.1625		-71	2.916e-06	2.916	-160.5	-0.1605		-71	2.581e-06	2.581	-161.5	-0.1615		-71
	-70	-1.221e-08	-0.01221	-163	-0.163		-70	6.103e-09	0.006103	-163	-0.163		-70	4.634e-07	0.4634	-163	-0.163		-70	7.769e-07	0.7769	-162	-0.162		-70	1.08e-06	1.08	-162	-0.162		-70	1.484e-06	1.484	-161.5	-0.1615		-70	2.93e-06	2.93	-159.5	-0.1595		-70	2.651e-06	2.651	-160.5	-0.1605		-70
	-69	-9.156e-09	-0.009156	-162	-0.162		-69	6.103e-09	0.006103	-162	-0.162		-69	4.691e-07	0.4691	-162	-0.162		-69	7.817e-07	0.7817	-161	-0.161		-69	1.087e-06	1.087	-161	-0.161		-69	1.487e-06	1.487	-160.5	-0.1605		-69	2.944e-06	2.944	-158.5	-0.1585		-69	2.581e-06	2.581	-159.5	-0.1595		-69
	-68	-5.232e-09	-0.005232	-161	-0.161		-68	1.657e-08	0.01657	-161	-0.161		-68	4.787e-07	0.4787	-161	-0.161		-68	7.882e-07	0.7882	-160	-0.16		-68	1.094e-06	1.094	-160	-0.16		-68	1.494e-06	1.494	-159.5	-0.1595		-68	2.944e-06	2.944	-157.5	-0.1575		-68	2.651e-06	2.651	-158.5	-0.1585		-68
	-67	-5.232e-09	-0.005232	-160	-0.16		-67	1.657e-08	0.01657	-160	-0.16		-67	4.857e-07	0.4857	-160	-0.16		-67	7.961e-07	0.7961	-159	-0.159		-67	1.101e-06	1.101	-159	-0.159		-67	1.5e-06	1.5	-158.5	-0.1585		-67	2.951e-06	2.951	-156.5	-0.1565		-67	2.651e-06	2.651	-157.5	-0.1575		-67
	-66	-3.488e-09	-0.003488	-159	-0.159		-66	2.703e-08	0.02703	-159	-0.159		-66	4.852e-07	0.4852	-159	-0.159		-66	7.978e-07	0.7978	-158	-0.158		-66	1.108e-06	1.108	-158	-0.158		-66	1.509e-06	1.509	-157.5	-0.1575		-66	2.965e-06	2.965	-155.5	-0.1555		-66	2.651e-06	2.651	-156.5	-0.1565		-66
	-65	-3.488e-09	-0.003488	-158	-0.158		-65	3.401e-08	0.03401	-158	-0.158		-65	4.926e-07	0.4926	-158	-0.158		-65	8.083e-07	0.8083	-157	-0.157		-65	1.115e-06	1.115	-157	-0.157		-65	1.521e-06	1.521	-156.5	-0.1565		-65	2.972e-06	2.972	-154.5	-0.1545		-65	2.72e-06	2.72	-155.5	-0.1555		-65
	-64	-3.488e-09	-0.003488	-157	-0.157		-64	4.796e-08	0.04796	-157	-0.157		-64	5.001e-07	0.5001	-157	-0.157		-64	8.192e-07	0.8192	-156	-0.156		-64	1.117e-06	1.117	-156	-0.156		-64	1.528e-06	1.528	-155.5	-0.1555		-64	2.979e-06	2.979	-153.5	-0.1535		-64	2.72e-06	2.72	-154.5	-0.1545		-64
	-63	-3.052e-09	-0.003052	-156	-0.156		-63	4.97e-08	0.0497	-156	-0.156		-63	5.018e-07	0.5018	-156	-0.156		-63	8.227e-07	0.8227	-155	-0.155		-63	1.124e-06	1.124	-155	-0.155		-63	1.539e-06	1.539	-154.5	-0.1545		-63	2.992e-06	2.992	-152.5	-0.1525		-63	2.72e-06	2.72	-153.5	-0.1535		-63
	-62	-3.052e-09	-0.003052	-155	-0.155		-62	6.452e-08	0.06452	-155	-0.155		-62	5.088e-07	0.5088	-155	-0.155		-62	8.357e-07	0.8357	-154	-0.154		-62	1.129e-06	1.129	-154	-0.154		-62	1.546e-06	1.546	-153.5	-0.1535		-62	3.006e-06	3.006	-151.5	-0.1515		-62	2.79e-06	2.79	-152.5	-0.1525		-62
	-61	-3.052e-09	-0.003052	-154	-0.154		-61	6.757e-08	0.06757	-154	-0.154		-61	5.157e-07	0.5157	-154	-0.154		-61	8.388e-07	0.8388	-153	-0.153		-61	1.137e-06	1.137	-153	-0.153		-61	1.552e-06	1.552	-152.5	-0.1525		-61	3.034e-06	3.034	-150.5	-0.1505		-61	2.79e-06	2.79	-151.5	-0.1515		-61
	-60	-3.052e-09	-0.003052	-153	-0.153		-60	8.153e-08	0.08153	-153	-0.153		-60	5.219e-07	0.5219	-153	-0.153		-60	8.493e-07	0.8493	-152	-0.152		-60	1.146e-06	1.146	-152	-0.152		-60	1.559e-06	1.559	-151.5	-0.1515		-60	3.048e-06	3.048	-149.5	-0.1495		-60	2.86e-06	2.86	-150.5	-0.1505		-60
	-59	-3.052e-09	-0.003052	-152	-0.152		-59	8.501e-08	0.08501	-152	-0.152		-59	5.284e-07	0.5284	-152	-0.152		-59	8.636e-07	0.8636	-151	-0.151		-59	1.153e-06	1.153	-151	-0.151		-59	1.559e-06	1.559	-150.5	-0.1505		-59	3.062e-06	3.062	-148.5	-0.1485		-59	2.86e-06	2.86	-149.5	-0.1495		-59
	-58	4.795e-09	0.004795	-151	-0.151		-58	9.286e-08	0.09286	-151	-0.151		-58	5.284e-07	0.5284	-151	-0.151		-58	8.689e-07	0.8689	-150	-0.15		-58	1.161e-06	1.161	-150	-0.15		-58	1.562e-06	1.562	-149.5	-0.1495		-58	3.09e-06	3.09	-147.5	-0.1475		-58	2.86e-06	2.86	-148.5	-0.1485		-58
	-57	4.795e-09	0.004795	-150	-0.15		-57	9.286e-08	0.09286	-150	-0.15		-57	5.327e-07	0.5327	-150	-0.15		-57	8.78e-07	0.878	-149	-0.149		-57	1.168e-06	1.168	-149	-0.149		-57	1.573e-06	1.573	-148.5	-0.1485		-57	3.104e-06	3.104	-146.5	-0.1465		-57	2.93e-06	2.93	-147.5	-0.1475		-57
	-56	1.046e-08	0.01046	-149	-0.149		-56	9.896e-08	0.09896	-149	-0.149		-56	5.38e-07	0.538	-149	-0.149		-56	8.833e-07	0.8833	-148	-0.148		-56	1.172e-06	1.172	-148	-0.148		-56	1.584e-06	1.584	-147.5	-0.1475		-56	3.118e-06	3.118	-145.5	-0.1455		-56	2.93e-06	2.93	-146.5	-0.1465		-56
	-55	2.223e-08	0.02223	-148	-0.148		-55	9.809e-08	0.09809	-148	-0.148		-55	5.384e-07	0.5384	-148	-0.148		-55	8.837e-07	0.8837	-147	-0.147		-55	1.182e-06	1.182	-147	-0.147		-55	1.599e-06	1.599	-146.5	-0.1465		-55	3.132e-06	3.132	-144.5	-0.1445		-55	2.93e-06	2.93	-145.5	-0.1455		-55
	-54	2.223e-08	0.02223	-147	-0.147		-54	1.055e-07	0.1055	-147	-0.147		-54	5.454e-07	0.5454	-147	-0.147		-54	8.955e-07	0.8955	-146	-0.146		-54	1.189e-06	1.189	-146	-0.146		-54	1.613e-06	1.613	-145.5	-0.1455		-54	3.146e-06	3.146	-143.5	-0.1435		-54	2.93e-06	2.93	-144.5	-0.1445		-54
	-53	3.488e-08	0.03488	-146	-0.146		-53	1.059e-07	0.1059	-146	-0.146		-53	5.519e-07	0.5519	-146	-0.146		-53	9.011e-07	0.9011	-145	-0.145		-53	1.198e-06	1.198	-145	-0.145		-53	1.627e-06	1.627	-144.5	-0.1445		-53	3.16e-06	3.16	-142.5	-0.1425		-53	2.93e-06	2.93	-143.5	-0.1435		-53
	-52	4.796e-08	0.04796	-145	-0.145		-52	1.125e-07	0.1125	-145	-0.145		-52	5.593e-07	0.5593	-145	-0.145		-52	9.064e-07	0.9064	-144	-0.144		-52	1.211e-06	1.211	-144	-0.144		-52	1.645e-06	1.645	-143.5	-0.1435		-52	3.181e-06	3.181	-141.5	-0.1415		-52	2.999e-06	2.999	-142.5	-0.1425		-52
	-51	4.97e-08	0.0497	-144	-0.144		-51	1.177e-07	0.1177	-144	-0.144		-51	5.637e-07	0.5637	-144	-0.144		-51	9.142e-07	0.9142	-143	-0.143		-51	1.221e-06	1.221	-143	-0.143		-51	1.656e-06	1.656	-142.5	-0.1425		-51	3.181e-06	3.181	-140.5	-0.1405		-51	2.999e-06	2.999	-141.5	-0.1415		-51
	-50	6.365e-08	0.06365	-143	-0.143		-50	1.247e-07	0.1247	-143	-0.143		-50	5.676e-07	0.5676	-143	-0.143		-50	9.151e-07	0.9151	-142	-0.142		-50	1.233e-06	1.233	-142	-0.142		-50	1.66e-06	1.66	-141.5	-0.1415		-50	3.195e-06	3.195	-139.5	-0.1395		-50	2.999e-06	2.999	-140.5	-0.1405		-50
	-49	7.15e-08	0.0715	-142	-0.142		-49	1.286e-07	0.1286	-142	-0.142		-49	5.733e-07	0.5733	-142	-0.142		-49	9.199e-07	0.9199	-141	-0.141		-49	1.243e-06	1.243	-141	-0.141		-49	1.667e-06	1.667	-140.5	-0.1405		-49	3.202e-06	3.202	-138.5	-0.1385		-49	3.069e-06	3.069	-139.5	-0.1395		-49
	-48	7.324e-08	0.07324	-141	-0.141		-48	1.356e-07	0.1356	-141	-0.141		-48	5.798e-07	0.5798	-141	-0.141		-48	9.251e-07	0.9251	-140	-0.14		-48	1.249e-06	1.249	-140	-0.14		-48	1.672e-06	1.672	-139.5	-0.1395		-48	3.202e-06	3.202	-137.5	-0.1375		-48	3.069e-06	3.069	-138.5	-0.1385		-48
	-47	8.719e-08	0.08719	-140	-0.14		-47	1.356e-07	0.1356	-140	-0.14		-47	5.798e-07	0.5798	-140	-0.14		-47	9.26e-07	0.926	-139	-0.139		-47	1.256e-06	1.256	-139	-0.139		-47	1.68e-06	1.68	-138.5	-0.1385		-47	3.216e-06	3.216	-136.5	-0.1365		-47	3.069e-06	3.069	-137.5	-0.1375		-47
	-46	8.763e-08	0.08763	-139	-0.139		-46	1.434e-07	0.1434	-139	-0.139		-46	5.824e-07	0.5824	-139	-0.139		-46	9.347e-07	0.9347	-138	-0.138		-46	1.261e-06	1.261	-138	-0.138		-46	1.687e-06	1.687	-137.5	-0.1375		-46	3.223e-06	3.223	-135.5	-0.1355		-46	3.069e-06	3.069	-136.5	-0.1365		-46
	-45	8.85e-08	0.0885	-138	-0.138		-45	1.439e-07	0.1439	-138	-0.138		-45	5.842e-07	0.5842	-138	-0.138		-45	9.417e-07	0.9417	-137	-0.137		-45	1.267e-06	1.267	-137	-0.137		-45	1.692e-06	1.692	-136.5	-0.1365		-45	3.23e-06	3.23	-134.5	-0.1345		-45	3.069e-06	3.069	-135.5	-0.1355		-45
	-44	9.286e-08	0.09286	-137	-0.137		-44	1.452e-07	0.1452	-137	-0.137		-44	5.907e-07	0.5907	-137	-0.137		-44	9.478e-07	0.9478	-136	-0.136		-44	1.277e-06	1.277	-136	-0.136		-44	1.705e-06	1.705	-135.5	-0.1355		-44	3.237e-06	3.237	-133.5	-0.1335		-44	3.139e-06	3.139	-134.5	-0.1345		-44
	-43	9.286e-08	0.09286	-136	-0.136		-43	1.452e-07	0.1452	-136	-0.136		-43	5.912e-07	0.5912	-136	-0.136		-43	9.543e-07	0.9543	-135	-0.135		-43	1.285e-06	1.285	-135	-0.135		-43	1.712e-06	1.712	-134.5	-0.1345		-43	3.251e-06	3.251	-132.5	-0.1325		-43	3.209e-06	3.209	-133.5	-0.1335		-43
	-42	9.373e-08	0.09373	-135	-0.135		-42	1.469e-07	0.1469	-135	-0.135		-42	5.925e-07	0.5925	-135	-0.135		-42	9.6e-07	0.96	-134	-0.134		-42	1.295e-06	1.295	-134	-0.134		-42	1.719e-06	1.719	-133.5	-0.1335		-42	3.258e-06	3.258	-131.5	-0.1315		-42	3.209e-06	3.209	-132.5	-0.1325		-42
	-41	9.417e-08	0.09417	-134	-0.134		-41	1.478e-07	0.1478	-134	-0.134		-41	6.056e-07	0.6056	-134	-0.134		-41	9.67e-07	0.967	-133	-0.133		-41	1.302e-06	1.302	-133	-0.133		-41	1.722e-06	1.722	-132.5	-0.1325		-41	3.285e-06	3.285	-130.5	-0.1305		-41	3.348e-06	3.348	-131.5	-0.1315		-41
	-40	9.417e-08	0.09417	-133	-0.133		-40	1.522e-07	0.1522	-133	-0.133		-40	6.138e-07	0.6138	-133	-0.133		-40	9.731e-07	0.9731	-132	-0.132		-40	1.308e-06	1.308	-132	-0.132		-40	1.724e-06	1.724	-131.5	-0.1315		-40	3.299e-06	3.299	-129.5	-0.1295		-40	3.348e-06	3.348	-130.5	-0.1305		-40
	-39	1.007e-07	0.1007	-132	-0.132		-39	1.517e-07	0.1517	-132	-0.132		-39	6.173e-07	0.6173	-132	-0.132		-39	9.726e-07	0.9726	-131	-0.131		-39	1.314e-06	1.314	-131	-0.131		-39	1.731e-06	1.731	-130.5	-0.1305		-39	3.327e-06	3.327	-128.5	-0.1285		-39	3.418e-06	3.418	-129.5	-0.1295		-39
	-38	1.007e-07	0.1007	-131	-0.131		-38	1.587e-07	0.1587	-131	-0.131		-38	6.295e-07	0.6295	-131	-0.131		-38	9.805e-07	0.9805	-130	-0.13		-38	1.317e-06	1.317	-130	-0.13		-38	1.737e-06	1.737	-129.5	-0.1295		-38	3.355e-06	3.355	-127.5	-0.1275		-38	3.418e-06	3.418	-128.5	-0.1285		-38
	-37	1.051e-07	0.1051	-130	-0.13		-37	1.604e-07	0.1604	-130	-0.13		-37	6.396e-07	0.6396	-130	-0.13		-37	9.805e-07	0.9805	-129	-0.129		-37	1.321e-06	1.321	-129	-0.129		-37	1.738e-06	1.738	-128.5	-0.1285		-37	3.369e-06	3.369	-126.5	-0.1265		-37	3.418e-06	3.418	-127.5	-0.1275		-37
	-36	1.107e-07	0.1107	-129	-0.129		-36	1.674e-07	0.1674	-129	-0.129		-36	6.531e-07	0.6531	-129	-0.129		-36	9.827e-07	0.9827	-128	-0.128		-36	1.328e-06	1.328	-128	-0.128		-36	1.754e-06	1.754	-127.5	-0.1275		-36	3.383e-06	3.383	-125.5	-0.1255		-36	3.418e-06	3.418	-126.5	-0.1265		-36
	-35	1.125e-07	0.1125	-128	-0.128		-35	1.709e-07	0.1709	-128	-0.128		-35	6.64e-07	0.664	-128	-0.128		-35	9.909e-07	0.9909	-127	-0.127		-35	1.334e-06	1.334	-127	-0.127		-35	1.76e-06	1.76	-126.5	-0.1265		-35	3.404e-06	3.404	-124.5	-0.1245		-35	3.418e-06	3.418	-125.5	-0.1255		-35
	-34	1.195e-07	0.1195	-127	-0.127		-34	1.77e-07	0.177	-127	-0.127		-34	6.648e-07	0.6648	-127	-0.127		-34	1.001e-06	1.001	-126	-0.126		-34	1.339e-06	1.339	-126	-0.126		-34	1.774e-06	1.774	-125.5	-0.1255		-34	3.418e-06	3.418	-123.5	-0.1235		-34	3.348e-06	3.348	-124.5	-0.1245		-34
	-33	1.247e-07	0.1247	-126	-0.126		-33	1.796e-07	0.1796	-126	-0.126		-33	6.731e-07	0.6731	-126	-0.126		-33	1.014e-06	1.014	-125	-0.125		-33	1.345e-06	1.345	-125	-0.125		-33	1.788e-06	1.788	-124.5	-0.1245		-33	3.425e-06	3.425	-122.5	-0.1225		-33	3.418e-06	3.418	-123.5	-0.1235		-33
	-32	1.256e-07	0.1256	-125	-0.125		-32	1.857e-07	0.1857	-125	-0.125		-32	6.814e-07	0.6814	-125	-0.125		-32	1.028e-06	1.028	-124	-0.124		-32	1.351e-06	1.351	-124	-0.124		-32	1.794e-06	1.794	-123.5	-0.1235		-32	3.425e-06	3.425	-121.5	-0.1215		-32	3.418e-06	3.418	-122.5	-0.1225		-32
	-31	1.325e-07	0.1325	-124	-0.124		-31	1.857e-07	0.1857	-124	-0.124		-31	6.814e-07	0.6814	-124	-0.124		-31	1.031e-06	1.031	-123	-0.123		-31	1.358e-06	1.358	-123	-0.123		-31	1.808e-06	1.808	-122.5	-0.1225		-31	3.432e-06	3.432	-120.5	-0.1205		-31	3.418e-06	3.418	-121.5	-0.1215		-31
	-30	1.338e-07	0.1338	-123	-0.123		-30	1.927e-07	0.1927	-123	-0.123		-30	6.88e-07	0.688	-123	-0.123		-30	1.046e-06	1.046	-122	-0.122		-30	1.363e-06	1.363	-122	-0.122		-30	1.818e-06	1.818	-121.5	-0.1215		-30	3.446e-06	3.446	-119.5	-0.1195		-30	3.418e-06	3.418	-120.5	-0.1205		-30
	-29	1.351e-07	0.1351	-122	-0.122		-29	1.927e-07	0.1927	-122	-0.122		-29	6.945e-07	0.6945	-122	-0.122		-29	1.058e-06	1.058	-121	-0.121		-29	1.368e-06	1.368	-121	-0.121		-29	1.821e-06	1.821	-120.5	-0.1205		-29	3.453e-06	3.453	-118.5	-0.1185		-29	3.418e-06	3.418	-119.5	-0.1195		-29
	-28	1.399e-07	0.1399	-121	-0.121		-28	1.962e-07	0.1962	-121	-0.121		-28	7.028e-07	0.7028	-121	-0.121		-28	1.065e-06	1.065	-120	-0.12		-28	1.381e-06	1.381	-120	-0.12		-28	1.837e-06	1.837	-119.5	-0.1195		-28	3.453e-06	3.453	-117.5	-0.1175		-28	3.488e-06	3.488	-118.5	-0.1185		-28
	-27	1.395e-07	0.1395	-120	-0.12		-27	1.962e-07	0.1962	-120	-0.12		-27	7.058e-07	0.7058	-120	-0.12		-27	1.073e-06	1.073	-119	-0.119		-27	1.389e-06	1.389	-119	-0.119		-27	1.843e-06	1.843	-118.5	-0.1185		-27	3.46e-06	3.46	-116.5	-0.1165		-27	3.488e-06	3.488	-117.5	-0.1175		-27
	-26	1.413e-07	0.1413	-119	-0.119		-26	1.975e-07	0.1975	-119	-0.119		-26	7.093e-07	0.7093	-119	-0.119		-26	1.073e-06	1.073	-118	-0.118		-26	1.396e-06	1.396	-118	-0.118		-26	1.854e-06	1.854	-117.5	-0.1175		-26	3.467e-06	3.467	-115.5	-0.1155		-26	3.488e-06	3.488	-116.5	-0.1165		-26
	-25	1.417e-07	0.1417	-118	-0.118		-25	1.979e-07	0.1979	-118	-0.118		-25	7.167e-07	0.7167	-118	-0.118		-25	1.077e-06	1.077	-117	-0.117		-25	1.402e-06	1.402	-117	-0.117		-25	1.869e-06	1.869	-116.5	-0.1165		-25	3.481e-06	3.481	-114.5	-0.1145		-25	3.557e-06	3.557	-115.5	-0.1155		-25
	-24	1.417e-07	0.1417	-117	-0.117		-24	2.049e-07	0.2049	-117	-0.117		-24	7.237e-07	0.7237	-117	-0.117		-24	1.081e-06	1.081	-116	-0.116		-24	1.408e-06	1.408	-116	-0.116		-24	1.876e-06	1.876	-115.5	-0.1155		-24	3.481e-06	3.481	-113.5	-0.1135		-24	3.557e-06	3.557	-114.5	-0.1145		-24
	-23	1.43e-07	0.143	-116	-0.116		-23	2.032e-07	0.2032	-116	-0.116		-23	7.241e-07	0.7241	-116	-0.116		-23	1.086e-06	1.086	-115	-0.115		-23	1.42e-06	1.42	-115	-0.115		-23	1.887e-06	1.887	-114.5	-0.1145		-23	3.502e-06	3.502	-112.5	-0.1125		-23	3.627e-06	3.627	-113.5	-0.1135		-23
	-22	1.426e-07	0.1426	-115	-0.115		-22	2.171e-07	0.2171	-115	-0.115		-22	7.25e-07	0.725	-115	-0.115		-22	1.094e-06	1.094	-114	-0.114		-22	1.43e-06	1.43	-114	-0.114		-22	1.894e-06	1.894	-113.5	-0.1135		-22	3.516e-06	3.516	-111.5	-0.1115		-22	3.627e-06	3.627	-112.5	-0.1125		-22
	-21	1.43e-07	0.143	-114	-0.114		-21	2.189e-07	0.2189	-114	-0.114		-21	7.259e-07	0.7259	-114	-0.114		-21	1.1e-06	1.1	-113	-0.113		-21	1.433e-06	1.433	-113	-0.113		-21	1.896e-06	1.896	-112.5	-0.1125		-21	3.544e-06	3.544	-110.5	-0.1105		-21	3.557e-06	3.557	-111.5	-0.1115		-21
	-20	1.439e-07	0.1439	-113	-0.113		-20	2.324e-07	0.2324	-113	-0.113		-20	7.298e-07	0.7298	-113	-0.113		-20	1.103e-06	1.103	-112	-0.112		-20	1.447e-06	1.447	-112	-0.112		-20	1.903e-06	1.903	-111.5	-0.1115		-20	3.557e-06	3.557	-109.5	-0.1095		-20	3.697e-06	3.697	-110.5	-0.1105		-20
	-19	1.439e-07	0.1439	-112	-0.112		-19	2.38e-07	0.238	-112	-0.112		-19	7.307e-07	0.7307	-112	-0.112		-19	1.11e-06	1.11	-111	-0.111		-19	1.454e-06	1.454	-111	-0.111		-19	1.903e-06	1.903	-110.5	-0.1105		-19	3.578e-06	3.578	-108.5	-0.1085		-19	3.697e-06	3.697	-109.5	-0.1095		-19
	-18	1.456e-07	0.1456	-111	-0.111		-18	2.511e-07	0.2511	-111	-0.111		-18	7.302e-07	0.7302	-111	-0.111		-18	1.114e-06	1.114	-110	-0.11		-18	1.464e-06	1.464	-110	-0.11		-18	1.907e-06	1.907	-109.5	-0.1095		-18	3.613e-06	3.613	-107.5	-0.1075		-18	3.697e-06	3.697	-108.5	-0.1085		-18
	-17	1.456e-07	0.1456	-110	-0.11		-17	2.55e-07	0.255	-110	-0.11		-17	7.368e-07	0.7368	-110	-0.11		-17	1.12e-06	1.12	-109	-0.109		-17	1.471e-06	1.471	-109	-0.109		-17	1.913e-06	1.913	-108.5	-0.1085		-17	3.627e-06	3.627	-106.5	-0.1065		-17	3.836e-06	3.836	-107.5	-0.1075		-17
	-16	1.465e-07	0.1465	-109	-0.109		-16	2.686e-07	0.2686	-109	-0.109		-16	7.394e-07	0.7394	-109	-0.109		-16	1.123e-06	1.123	-108	-0.108		-16	1.473e-06	1.473	-108	-0.108		-16	1.92e-06	1.92	-107.5	-0.1075		-16	3.627e-06	3.627	-105.5	-0.1055		-16	3.836e-06	3.836	-106.5	-0.1065		-16
	-15	1.513e-07	0.1513	-108	-0.108		-15	2.686e-07	0.2686	-108	-0.108		-15	7.398e-07	0.7398	-108	-0.108		-15	1.127e-06	1.127	-107	-0.107		-15	1.48e-06	1.48	-107	-0.107		-15	1.929e-06	1.929	-106.5	-0.1065		-15	3.641e-06	3.641	-104.5	-0.1045		-15	3.906e-06	3.906	-105.5	-0.1055		-15
	-14	1.508e-07	0.1508	-107	-0.107		-14	2.808e-07	0.2808	-107	-0.107		-14	7.464e-07	0.7464	-107	-0.107		-14	1.136e-06	1.136	-106	-0.106		-14	1.486e-06	1.486	-106	-0.106		-14	1.936e-06	1.936	-105.5	-0.1055		-14	3.655e-06	3.655	-103.5	-0.1035		-14	3.976e-06	3.976	-104.5	-0.1045		-14
	-13	1.569e-07	0.1569	-106	-0.106		-13	2.812e-07	0.2812	-106	-0.106		-13	7.533e-07	0.7533	-106	-0.106		-13	1.137e-06	1.137	-105	-0.105		-13	1.488e-06	1.488	-105	-0.105		-13	1.942e-06	1.942	-104.5	-0.1045		-13	3.662e-06	3.662	-102.5	-0.1025		-13	3.906e-06	3.906	-103.5	-0.1035		-13
	-12	1.613e-07	0.1613	-105	-0.105		-12	2.89e-07	0.289	-105	-0.105		-12	7.603e-07	0.7603	-105	-0.105		-12	1.144e-06	1.144	-104	-0.104		-12	1.499e-06	1.499	-104	-0.104		-12	1.953e-06	1.953	-103.5	-0.1035		-12	3.669e-06	3.669	-101.5	-0.1015		-12	4.046e-06	4.046	-102.5	-0.1025		-12
	-11	1.609e-07	0.1609	-104	-0.104		-11	2.895e-07	0.2895	-104	-0.104		-11	7.664e-07	0.7664	-104	-0.104		-11	1.152e-06	1.152	-103	-0.103		-11	1.505e-06	1.505	-103	-0.103		-11	1.957e-06	1.957	-102.5	-0.1025		-11	3.655e-06	3.655	-100.5	-0.1005		-11	4.046e-06	4.046	-101.5	-0.1015		-11
	-10	1.678e-07	0.1678	-103	-0.103		-10	2.934e-07	0.2934	-103	-0.103		-10	7.669e-07	0.7669	-103	-0.103		-10	1.158e-06	1.158	-102	-0.102		-10	1.511e-06	1.511	-102	-0.102		-10	1.962e-06	1.962	-101.5	-0.1015		-10	3.669e-06	3.669	-99.5	-0.0995		-10	4.046e-06	4.046	-100.5	-0.1005		-10
	-9	1.731e-07	0.1731	-102	-0.102		-9	2.934e-07	0.2934	-102	-0.102		-9	7.765e-07	0.7765	-102	-0.102		-9	1.167e-06	1.167	-101	-0.101		-9	1.516e-06	1.516	-101	-0.101		-9	1.968e-06	1.968	-100.5	-0.1005		-9	3.676e-06	3.676	-98.5	-0.0985		-9	4.116e-06	4.116	-99.5	-0.0995		-9
	-8	1.753e-07	0.1753	-101	-0.101		-8	2.96e-07	0.296	-101	-0.101		-8	7.834e-07	0.7834	-101	-0.101		-8	1.171e-06	1.171	-100	-0.1		-8	1.517e-06	1.517	-100	-0.1		-8	1.974e-06	1.974	-99.5	-0.0995		-8	3.676e-06	3.676	-97.5	-0.0975		-8	4.046e-06	4.046	-98.5	-0.0985		-8
	-7	1.822e-07	0.1822	-100	-0.1		-7	2.956e-07	0.2956	-100	-0.1		-7	7.839e-07	0.7839	-100	-0.1		-7	1.17e-06	1.17	-99	-0.099		-7	1.524e-06	1.524	-99	-0.099		-7	1.989e-06	1.989	-98.5	-0.0985		-7	3.69e-06	3.69	-96.5	-0.0965		-7	4.116e-06	4.116	-97.5	-0.0975		-7
	-6	1.805e-07	0.1805	-99	-0.099		-6	3.026e-07	0.3026	-99	-0.099		-6	7.917e-07	0.7917	-99	-0.099		-6	1.182e-06	1.182	-98	-0.098		-6	1.531e-06	1.531	-98	-0.098		-6	2.002e-06	2.002	-97.5	-0.0975		-6	3.704e-06	3.704	-95.5	-0.0955		-6	4.185e-06	4.185	-96.5	-0.0965		-6
	-5	1.831e-07	0.1831	-98	-0.098		-5	3.03e-07	0.303	-98	-0.098		-5	7.983e-07	0.7983	-98	-0.098		-5	1.189e-06	1.189	-97	-0.097		-5	1.533e-06	1.533	-97	-0.097		-5	2.012e-06	2.012	-96.5	-0.0965		-5	3.718e-06	3.718	-94.5	-0.0945		-5	4.116e-06	4.116	-95.5	-0.0955		-5
	-4	1.888e-07	0.1888	-97	-0.097		-4	3.1e-07	0.31	-97	-0.097		-4	8.057e-07	0.8057	-97	-0.097		-4	1.196e-06	1.196	-96	-0.096		-4	1.541e-06	1.541	-96	-0.096		-4	2.032e-06	2.032	-95.5	-0.0955		-4	3.732e-06	3.732	-93.5	-0.0935		-4	4.185e-06	4.185	-94.5	-0.0945		-4
	-3	1.883e-07	0.1883	-96	-0.096		-3	3.152e-07	0.3152	-96	-0.096		-3	8.087e-07	0.8087	-96	-0.096		-3	1.206e-06	1.206	-95	-0.095		-3	1.547e-06	1.547	-95	-0.095		-3	2.042e-06	2.042	-94.5	-0.0945		-3	3.746e-06	3.746	-92.5	-0.0925		-3	4.185e-06	4.185	-93.5	-0.0935		-3
	-2	1.892e-07	0.1892	-95	-0.095		-2	3.244e-07	0.3244	-95	-0.095		-2	8.192e-07	0.8192	-95	-0.095		-2	1.223e-06	1.223	-94	-0.094		-2	1.561e-06	1.561	-94	-0.094		-2	2.056e-06	2.056	-93.5	-0.0935		-2	3.788e-06	3.788	-91.5	-0.0915		-2	4.185e-06	4.185	-92.5	-0.0925		-2
	-1	1.896e-07	0.1896	-94	-0.094		-1	3.287e-07	0.3287	-94	-0.094		-1	8.34e-07	0.834	-94	-0.094		-1	1.238e-06	1.238	-93	-0.093		-1	1.58e-06	1.58	-93	-0.093		-1	2.072e-06	2.072	-92.5	-0.0925		-1	3.843e-06	3.843	-90.5	-0.0905		-1	4.395e-06	4.395	-91.5	-0.0915		-1
	0	1.896e-07	0.1896	-93	-0.093		0	3.348e-07	0.3348	-93	-0.093		0	8.475e-07	0.8475	-93	-0.093		0	1.251e-06	1.251	-92	-0.092		0	1.594e-06	1.594	-92	-0.092		0	2.08e-06	2.08	-91.5	-0.0915		0	3.871e-06	3.871	-89.5	-0.0895		0	4.395e-06	4.395	-90.5	-0.0905		0
	1	1.918e-07	0.1918	-92	-0.092		1	3.348e-07	0.3348	-92	-0.092		1	8.527e-07	0.8527	-92	-0.092		1	1.259e-06	1.259	-91	-0.091		1	1.61e-06	1.61	-91	-0.091		1	2.093e-06	2.093	-90.5	-0.0905		1	3.899e-06	3.899	-88.5	-0.0885		1	4.395e-06	4.395	-89.5	-0.0895		1
	2	1.918e-07	0.1918	-91	-0.091		2	3.422e-07	0.3422	-91	-0.091		2	8.615e-07	0.8615	-91	-0.091		2	1.273e-06	1.273	-90	-0.09		2	1.624e-06	1.624	-90	-0.09		2	2.1e-06	2.1	-89.5	-0.0895		2	3.934e-06	3.934	-87.5	-0.0875		2	4.464e-06	4.464	-88.5	-0.0885		2
	3	1.918e-07	0.1918	-90	-0.09		3	3.422e-07	0.3422	-90	-0.09		3	8.693e-07	0.8693	-90	-0.09		3	1.279e-06	1.279	-89	-0.089		3	1.637e-06	1.637	-89	-0.089		3	2.107e-06	2.107	-88.5	-0.0885		3	3.962e-06	3.962	-86.5	-0.0865		3	4.464e-06	4.464	-87.5	-0.0875		3
	4	1.923e-07	0.1923	-89	-0.089		4	3.448e-07	0.3448	-89	-0.089		4	8.802e-07	0.8802	-89	-0.089		4	1.285e-06	1.285	-88	-0.088		4	1.656e-06	1.656	-88	-0.088		4	2.121e-06	2.121	-87.5	-0.0875		4	3.969e-06	3.969	-85.5	-0.0855		4	4.534e-06	4.534	-86.5	-0.0865		4
	5	1.923e-07	0.1923	-88	-0.088		5	3.427e-07	0.3427	-88	-0.088		5	8.785e-07	0.8785	-88	-0.088		5	1.279e-06	1.279	-87	-0.087		5	1.664e-06	1.664	-87	-0.087		5	2.125e-06	2.125	-86.5	-0.0865		5	3.962e-06	3.962	-84.5	-0.0845		5	4.534e-06	4.534	-85.5	-0.0855		5
	6	1.944e-07	0.1944	-87	-0.087		6	3.435e-07	0.3435	-87	-0.087		6	8.767e-07	0.8767	-87	-0.087		6	1.277e-06	1.277	-86	-0.086		6	1.664e-06	1.664	-86	-0.086		6	2.129e-06	2.129	-85.5	-0.0855		6	3.948e-06	3.948	-83.5	-0.0835		6	4.464e-06	4.464	-84.5	-0.0845		6
	7	1.944e-07	0.1944	-86	-0.086		7	3.44e-07	0.344	-86	-0.086		7	8.833e-07	0.8833	-86	-0.086		7	1.283e-06	1.283	-85	-0.085		7	1.663e-06	1.663	-85	-0.085		7	2.134e-06	2.134	-84.5	-0.0845		7	3.941e-06	3.941	-82.5	-0.0825		7	4.534e-06	4.534	-83.5	-0.0835		7
	8	1.944e-07	0.1944	-85	-0.085		8	3.47e-07	0.347	-85	-0.085		8	8.854e-07	0.8854	-85	-0.085		8	1.29e-06	1.29	-84	-0.084		8	1.662e-06	1.662	-84	-0.084		8	2.131e-06	2.131	-83.5	-0.0835		8	3.941e-06	3.941	-81.5	-0.0815		8	4.534e-06	4.534	-82.5	-0.0825		8
	9	1.984e-07	0.1984	-84	-0.084		9	3.457e-07	0.3457	-84	-0.084		9	8.841e-07	0.8841	-84	-0.084		9	1.29e-06	1.29	-83	-0.083		9	1.668e-06	1.668	-83	-0.083		9	2.137e-06	2.137	-82.5	-0.0825		9	3.941e-06	3.941	-80.5	-0.0805		9	4.534e-06	4.534	-81.5	-0.0815		9
	10	1.984e-07	0.1984	-83	-0.083		10	3.527e-07	0.3527	-83	-0.083		10	8.902e-07	0.8902	-83	-0.083		10	1.297e-06	1.297	-82	-0.082		10	1.672e-06	1.672	-82	-0.082		10	2.138e-06	2.138	-81.5	-0.0815		10	3.941e-06	3.941	-79.5	-0.0795		10	4.534e-06	4.534	-80.5	-0.0805		10
	11	2.045e-07	0.2045	-82	-0.082		11	3.523e-07	0.3523	-82	-0.082		11	8.968e-07	0.8968	-82	-0.082		11	1.301e-06	1.301	-81	-0.081		11	1.673e-06	1.673	-81	-0.081		11	2.139e-06	2.139	-80.5	-0.0805		11	3.955e-06	3.955	-78.5	-0.0785		11	4.464e-06	4.464	-79.5	-0.0795		11
	12	2.097e-07	0.2097	-81	-0.081		12	3.592e-07	0.3592	-81	-0.081		12	9.033e-07	0.9033	-81	-0.081		12	1.307e-06	1.307	-80	-0.08		12	1.68e-06	1.68	-80	-0.08		12	2.146e-06	2.146	-79.5	-0.0795		12	3.948e-06	3.948	-77.5	-0.0775		12	4.534e-06	4.534	-78.5	-0.0785		12
	13	2.093e-07	0.2093	-80	-0.08		13	3.649e-07	0.3649	-80	-0.08		13	9.068e-07	0.9068	-80	-0.08		13	1.314e-06	1.314	-79	-0.079		13	1.687e-06	1.687	-79	-0.079		13	2.148e-06	2.148	-78.5	-0.0785		13	3.955e-06	3.955	-76.5	-0.0765		13	4.534e-06	4.534	-77.5	-0.0775		13
	14	2.215e-07	0.2215	-79	-0.079		14	3.71e-07	0.371	-79	-0.079		14	9.072e-07	0.9072	-79	-0.079		14	1.316e-06	1.316	-78	-0.078		14	1.695e-06	1.695	-78	-0.078		14	2.158e-06	2.158	-77.5	-0.0775		14	3.962e-06	3.962	-75.5	-0.0755		14	4.534e-06	4.534	-76.5	-0.0765		14
	15	2.254e-07	0.2254	-78	-0.078		15	3.749e-07	0.3749	-78	-0.078		15	9.129e-07	0.9129	-78	-0.078		15	1.317e-06	1.317	-77	-0.077		15	1.702e-06	1.702	-77	-0.077		15	2.168e-06	2.168	-76.5	-0.0765		15	3.969e-06	3.969	-74.5	-0.0745		15	4.604e-06	4.604	-75.5	-0.0755		15
	16	2.28e-07	0.228	-77	-0.077		16	3.815e-07	0.3815	-77	-0.077		16	9.199e-07	0.9199	-77	-0.077		16	1.318e-06	1.318	-76	-0.076		16	1.703e-06	1.703	-76	-0.076		16	2.177e-06	2.177	-75.5	-0.0755		16	3.969e-06	3.969	-73.5	-0.0735		16	4.604e-06	4.604	-74.5	-0.0745		16
	17	2.415e-07	0.2415	-76	-0.076		17	3.815e-07	0.3815	-76	-0.076		17	9.203e-07	0.9203	-76	-0.076		17	1.318e-06	1.318	-75	-0.075		17	1.709e-06	1.709	-75	-0.075		17	2.191e-06	2.191	-74.5	-0.0745		17	3.983e-06	3.983	-72.5	-0.0725		17	4.674e-06	4.674	-73.5	-0.0735		17
	18	2.411e-07	0.2411	-75	-0.075		18	3.88e-07	0.388	-75	-0.075		18	9.225e-07	0.9225	-75	-0.075		18	1.326e-06	1.326	-74	-0.074		18	1.709e-06	1.709	-74	-0.074		18	2.2e-06	2.2	-73.5	-0.0735		18	3.99e-06	3.99	-71.5	-0.0715		18	4.743e-06	4.743	-72.5	-0.0725		18
	19	2.481e-07	0.2481	-74	-0.074		19	3.88e-07	0.388	-74	-0.074		19	9.238e-07	0.9238	-74	-0.074		19	1.329e-06	1.329	-73	-0.073		19	1.714e-06	1.714	-73	-0.073		19	2.205e-06	2.205	-72.5	-0.0725		19	4.018e-06	4.018	-70.5	-0.0705		19	4.674e-06	4.674	-71.5	-0.0715		19
	20	2.598e-07	0.2598	-73	-0.073		20	3.898e-07	0.3898	-73	-0.073		20	9.273e-07	0.9273	-73	-0.073		20	1.335e-06	1.335	-72	-0.072		20	1.721e-06	1.721	-72	-0.072		20	2.217e-06	2.217	-71.5	-0.0715		20	4.025e-06	4.025	-69.5	-0.0695		20	4.743e-06	4.743	-70.5	-0.0705		20
	21	2.563e-07	0.2563	-72	-0.072		21	3.898e-07	0.3898	-72	-0.072		21	9.273e-07	0.9273	-72	-0.072		21	1.341e-06	1.341	-71	-0.071		21	1.724e-06	1.724	-71	-0.071		21	2.222e-06	2.222	-70.5	-0.0705		21	4.046e-06	4.046	-68.5	-0.0685		21	4.674e-06	4.674	-69.5	-0.0695		21
	22	2.664e-07	0.2664	-71	-0.071		22	3.902e-07	0.3902	-71	-0.071		22	9.277e-07	0.9277	-71	-0.071		22	1.346e-06	1.346	-70	-0.07		22	1.73e-06	1.73	-70	-0.07		22	2.229e-06	2.229	-69.5	-0.0695		22	4.074e-06	4.074	-67.5	-0.0675		22	4.604e-06	4.604	-68.5	-0.0685		22
	23	2.738e-07	0.2738	-70	-0.07		23	3.906e-07	0.3906	-70	-0.07		23	9.343e-07	0.9343	-70	-0.07		23	1.353e-06	1.353	-69	-0.069		23	1.734e-06	1.734	-69	-0.069		23	2.238e-06	2.238	-68.5	-0.0685		23	4.095e-06	4.095	-66.5	-0.0665		23	4.674e-06	4.674	-67.5	-0.0675		23
	24	2.742e-07	0.2742	-69	-0.069		24	3.932e-07	0.3932	-69	-0.069		24	9.378e-07	0.9378	-69	-0.069		24	1.359e-06	1.359	-68	-0.068		24	1.737e-06	1.737	-68	-0.068		24	2.241e-06	2.241	-67.5	-0.0675		24	4.109e-06	4.109	-65.5	-0.0655		24	4.674e-06	4.674	-66.5	-0.0665		24
	25	2.825e-07	0.2825	-68	-0.068		25	3.937e-07	0.3937	-68	-0.068		25	9.365e-07	0.9365	-68	-0.068		25	1.359e-06	1.359	-67	-0.067		25	1.745e-06	1.745	-67	-0.067		25	2.254e-06	2.254	-66.5	-0.0665		25	4.122e-06	4.122	-64.5	-0.0645		25	4.743e-06	4.743	-65.5	-0.0655		25
	26	2.842e-07	0.2842	-67	-0.067		26	4.028e-07	0.4028	-67	-0.067		26	9.426e-07	0.9426	-67	-0.067		26	1.372e-06	1.372	-66	-0.066		26	1.747e-06	1.747	-66	-0.066		26	2.265e-06	2.265	-65.5	-0.0655		26	4.136e-06	4.136	-63.5	-0.0635		26	4.813e-06	4.813	-64.5	-0.0645		26
	27	2.847e-07	0.2847	-66	-0.066		27	4.037e-07	0.4037	-66	-0.066		27	9.495e-07	0.9495	-66	-0.066		27	1.374e-06	1.374	-65	-0.065		27	1.749e-06	1.749	-65	-0.065		27	2.272e-06	2.272	-64.5	-0.0645		27	4.15e-06	4.15	-62.5	-0.0625		27	4.743e-06	4.743	-63.5	-0.0635		27
	28	2.895e-07	0.2895	-65	-0.065		28	4.116e-07	0.4116	-65	-0.065		28	9.565e-07	0.9565	-65	-0.065		28	1.377e-06	1.377	-64	-0.064		28	1.764e-06	1.764	-64	-0.064		28	2.279e-06	2.279	-63.5	-0.0635		28	4.157e-06	4.157	-61.5	-0.0615		28	4.813e-06	4.813	-62.5	-0.0625		28
	29	2.89e-07	0.289	-64	-0.064		29	4.146e-07	0.4146	-64	-0.064		29	9.613e-07	0.9613	-64	-0.064		29	1.381e-06	1.381	-63	-0.063		29	1.766e-06	1.766	-63	-0.063		29	2.285e-06	2.285	-62.5	-0.0625		29	4.15e-06	4.15	-60.5	-0.0605		29	4.883e-06	4.883	-61.5	-0.0615		29
	30	2.89e-07	0.289	-63	-0.063		30	4.246e-07	0.4246	-63	-0.063		30	9.617e-07	0.9617	-63	-0.063		30	1.383e-06	1.383	-62	-0.062		30	1.77e-06	1.77	-62	-0.062		30	2.288e-06	2.288	-61.5	-0.0615		30	4.157e-06	4.157	-59.5	-0.0595		30	4.883e-06	4.883	-60.5	-0.0605		30
	31	2.89e-07	0.289	-62	-0.062		31	4.303e-07	0.4303	-62	-0.062		31	9.652e-07	0.9652	-62	-0.062		31	1.392e-06	1.392	-61	-0.061		31	1.772e-06	1.772	-61	-0.061		31	2.293e-06	2.293	-60.5	-0.0605		31	4.164e-06	4.164	-58.5	-0.0585		31	4.883e-06	4.883	-59.5	-0.0595		31
	32	2.89e-07	0.289	-61	-0.061		32	4.416e-07	0.4416	-61	-0.061		32	9.718e-07	0.9718	-61	-0.061		32	1.403e-06	1.403	-60	-0.06		32	1.774e-06	1.774	-60	-0.06		32	2.293e-06	2.293	-59.5	-0.0595		32	4.164e-06	4.164	-57.5	-0.0575		32	4.813e-06	4.813	-58.5	-0.0585		32
	33	2.89e-07	0.289	-60	-0.06		33	4.416e-07	0.4416	-60	-0.06		33	9.718e-07	0.9718	-60	-0.06		33	1.406e-06	1.406	-59	-0.059		33	1.788e-06	1.788	-59	-0.059		33	2.304e-06	2.304	-58.5	-0.0585		33	4.178e-06	4.178	-56.5	-0.0565		33	4.813e-06	4.813	-57.5	-0.0575		33
	34	2.89e-07	0.289	-59	-0.059		34	4.534e-07	0.4534	-59	-0.059		34	9.744e-07	0.9744	-59	-0.059		34	1.419e-06	1.419	-58	-0.058		34	1.8e-06	1.8	-58	-0.058		34	2.31e-06	2.31	-57.5	-0.0575		34	4.185e-06	4.185	-55.5	-0.0555		34	4.883e-06	4.883	-56.5	-0.0565		34
	35	2.899e-07	0.2899	-58	-0.058		35	4.573e-07	0.4573	-58	-0.058		35	9.766e-07	0.9766	-58	-0.058		35	1.425e-06	1.425	-57	-0.057		35	1.803e-06	1.803	-57	-0.057		35	2.319e-06	2.319	-56.5	-0.0565		35	4.192e-06	4.192	-54.5	-0.0545		35	4.883e-06	4.883	-55.5	-0.0555		35
	36	2.904e-07	0.2904	-57	-0.057		36	4.678e-07	0.4678	-57	-0.057		36	9.792e-07	0.9792	-57	-0.057		36	1.434e-06	1.434	-56	-0.056		36	1.819e-06	1.819	-56	-0.056		36	2.333e-06	2.333	-55.5	-0.0555		36	4.206e-06	4.206	-53.5	-0.0535		36	4.883e-06	4.883	-54.5	-0.0545		36
	37	2.904e-07	0.2904	-56	-0.056		37	4.708e-07	0.4708	-56	-0.056		37	9.796e-07	0.9796	-56	-0.056		37	1.447e-06	1.447	-55	-0.055		37	1.831e-06	1.831	-55	-0.055		37	2.342e-06	2.342	-54.5	-0.0545		37	4.22e-06	4.22	-52.5	-0.0525		37	4.883e-06	4.883	-53.5	-0.0535		37
	38	2.951e-07	0.2951	-55	-0.055		38	4.765e-07	0.4765	-55	-0.055		38	9.805e-07	0.9805	-55	-0.055		38	1.451e-06	1.451	-54	-0.054		38	1.845e-06	1.845	-54	-0.054		38	2.353e-06	2.353	-53.5	-0.0535		38	4.234e-06	4.234	-51.5	-0.0515		38	4.883e-06	4.883	-52.5	-0.0525		38
	39	2.951e-07	0.2951	-54	-0.054		39	4.778e-07	0.4778	-54	-0.054		39	9.914e-07	0.9914	-54	-0.054		39	1.458e-06	1.458	-53	-0.053		39	1.856e-06	1.856	-53	-0.053		39	2.364e-06	2.364	-52.5	-0.0525		39	4.262e-06	4.262	-50.5	-0.0505		39	4.953e-06	4.953	-51.5	-0.0515		39
	40	2.965e-07	0.2965	-53	-0.053		40	4.83e-07	0.483	-53	-0.053		40	9.979e-07	0.9979	-53	-0.053		40	1.46e-06	1.46	-52	-0.052		40	1.857e-06	1.857	-52	-0.052		40	2.365e-06	2.365	-51.5	-0.0515		40	4.269e-06	4.269	-49.5	-0.0495		40	4.953e-06	4.953	-50.5	-0.0505		40
	41	3.03e-07	0.303	-52	-0.052		41	4.83e-07	0.483	-52	-0.052		41	9.975e-07	0.9975	-52	-0.052		41	1.459e-06	1.459	-51	-0.051		41	1.864e-06	1.864	-51	-0.051		41	2.375e-06	2.375	-50.5	-0.0505		41	4.29e-06	4.29	-48.5	-0.0485		41	4.953e-06	4.953	-49.5	-0.0495		41
	42	3.026e-07	0.3026	-51	-0.051		42	4.87e-07	0.487	-51	-0.051		42	1.009e-06	1.009	-51	-0.051		42	1.471e-06	1.471	-50	-0.05		42	1.871e-06	1.871	-50	-0.05		42	2.379e-06	2.379	-49.5	-0.0495		42	4.318e-06	4.318	-47.5	-0.0475		42	4.953e-06	4.953	-48.5	-0.0485		42
	43	3.082e-07	0.3082	-50	-0.05		43	4.87e-07	0.487	-50	-0.05		43	1.022e-06	1.022	-50	-0.05		43	1.476e-06	1.476	-49	-0.049		43	1.875e-06	1.875	-49	-0.049		43	2.385e-06	2.385	-48.5	-0.0485		43	4.332e-06	4.332	-46.5	-0.0465		43	4.953e-06	4.953	-47.5	-0.0475		43
	44	3.148e-07	0.3148	-49	-0.049		44	4.892e-07	0.4892	-49	-0.049		44	1.036e-06	1.036	-49	-0.049		44	1.482e-06	1.482	-48	-0.048		44	1.882e-06	1.882	-48	-0.048		44	2.396e-06	2.396	-47.5	-0.0475		44	4.346e-06	4.346	-45.5	-0.0455		44	5.022e-06	5.022	-46.5	-0.0465		44
	45	3.139e-07	0.3139	-48	-0.048		45	4.9e-07	0.49	-48	-0.048		45	1.046e-06	1.046	-48	-0.048		45	1.489e-06	1.489	-47	-0.047		45	1.889e-06	1.889	-47	-0.047		45	2.404e-06	2.404	-46.5	-0.0465		45	4.353e-06	4.353	-44.5	-0.0445		45	5.022e-06	5.022	-45.5	-0.0455		45
	46	3.209e-07	0.3209	-47	-0.047		46	4.953e-07	0.4953	-47	-0.047		46	1.048e-06	1.048	-47	-0.047		46	1.493e-06	1.493	-46	-0.046		46	1.896e-06	1.896	-46	-0.046		46	2.414e-06	2.414	-45.5	-0.0455		46	4.367e-06	4.367	-43.5	-0.0435		46	5.022e-06	5.022	-44.5	-0.0445		46
	47	3.252e-07	0.3252	-46	-0.046		47	4.961e-07	0.4961	-46	-0.046		47	1.057e-06	1.057	-46	-0.046		47	1.5e-06	1.5	-45	-0.045		47	1.902e-06	1.902	-45	-0.045		47	2.423e-06	2.423	-44.5	-0.0445		47	4.374e-06	4.374	-42.5	-0.0425		47	5.092e-06	5.092	-43.5	-0.0435		47
	48	3.252e-07	0.3252	-45	-0.045		48	5.031e-07	0.5031	-45	-0.045		48	1.069e-06	1.069	-45	-0.045		48	1.507e-06	1.507	-44	-0.044		48	1.902e-06	1.902	-44	-0.044		48	2.428e-06	2.428	-43.5	-0.0435		48	4.381e-06	4.381	-41.5	-0.0415		48	5.092e-06	5.092	-42.5	-0.0425		48
	49	3.322e-07	0.3322	-44	-0.044		49	5.048e-07	0.5048	-44	-0.044		49	1.069e-06	1.069	-44	-0.044		49	1.507e-06	1.507	-43	-0.043		49	1.908e-06	1.908	-43	-0.043		49	2.436e-06	2.436	-42.5	-0.0425		49	4.381e-06	4.381	-40.5	-0.0405		49	5.162e-06	5.162	-41.5	-0.0415		49
	50	3.331e-07	0.3331	-43	-0.043		50	5.118e-07	0.5118	-43	-0.043		50	1.072e-06	1.072	-43	-0.043		50	1.517e-06	1.517	-42	-0.042		50	1.912e-06	1.912	-42	-0.042		50	2.438e-06	2.438	-41.5	-0.0415		50	4.388e-06	4.388	-39.5	-0.0395		50	5.232e-06	5.232	-40.5	-0.0405		50
	51	3.335e-07	0.3335	-42	-0.042		51	5.162e-07	0.5162	-42	-0.042		51	1.073e-06	1.073	-42	-0.042		51	1.517e-06	1.517	-41	-0.041		51	1.918e-06	1.918	-41	-0.041		51	2.44e-06	2.44	-40.5	-0.0405		51	4.388e-06	4.388	-38.5	-0.0385		51	5.162e-06	5.162	-39.5	-0.0395		51
	52	3.366e-07	0.3366	-41	-0.041		52	5.223e-07	0.5223	-41	-0.041		52	1.079e-06	1.079	-41	-0.041		52	1.518e-06	1.518	-40	-0.04		52	1.925e-06	1.925	-40	-0.04		52	2.448e-06	2.448	-39.5	-0.0395		52	4.388e-06	4.388	-37.5	-0.0375		52	5.232e-06	5.232	-38.5	-0.0385		52
	53	3.361e-07	0.3361	-40	-0.04		53	5.24e-07	0.524	-40	-0.04		53	1.08e-06	1.08	-40	-0.04		53	1.519e-06	1.519	-39	-0.039		53	1.932e-06	1.932	-39	-0.039		53	2.455e-06	2.455	-38.5	-0.0385		53	4.395e-06	4.395	-36.5	-0.0365		53	5.232e-06	5.232	-37.5	-0.0375		53
	54	3.374e-07	0.3374	-39	-0.039		54	5.297e-07	0.5297	-39	-0.039		54	1.081e-06	1.081	-39	-0.039		54	1.519e-06	1.519	-38	-0.038		54	1.939e-06	1.939	-38	-0.038		54	2.462e-06	2.462	-37.5	-0.0375		54	4.408e-06	4.408	-35.5	-0.0355		54	5.232e-06	5.232	-36.5	-0.0365		54
	55	3.379e-07	0.3379	-38	-0.038		55	5.297e-07	0.5297	-38	-0.038		55	1.088e-06	1.088	-38	-0.038		55	1.526e-06	1.526	-37	-0.037		55	1.946e-06	1.946	-37	-0.037		55	2.469e-06	2.469	-36.5	-0.0365		55	4.415e-06	4.415	-34.5	-0.0345		55	5.301e-06	5.301	-35.5	-0.0355		55
	56	3.379e-07	0.3379	-37	-0.037		56	5.332e-07	0.5332	-37	-0.037		56	1.094e-06	1.094	-37	-0.037		56	1.533e-06	1.533	-36	-0.036		56	1.947e-06	1.947	-36	-0.036		56	2.475e-06	2.475	-35.5	-0.0355		56	4.415e-06	4.415	-33.5	-0.0335		56	5.301e-06	5.301	-34.5	-0.0345		56
	57	3.383e-07	0.3383	-36	-0.036		57	5.332e-07	0.5332	-36	-0.036		57	1.096e-06	1.096	-36	-0.036		57	1.534e-06	1.534	-35	-0.035		57	1.956e-06	1.956	-35	-0.035		57	2.485e-06	2.485	-34.5	-0.0345		57	4.443e-06	4.443	-32.5	-0.0325		57	5.301e-06	5.301	-33.5	-0.0335		57
	58	3.383e-07	0.3383	-35	-0.035		58	5.358e-07	0.5358	-35	-0.035		58	1.101e-06	1.101	-35	-0.035		58	1.541e-06	1.541	-34	-0.034		58	1.961e-06	1.961	-34	-0.034		58	2.491e-06	2.491	-33.5	-0.0335		58	4.464e-06	4.464	-31.5	-0.0315		58	5.371e-06	5.371	-32.5	-0.0325		58
	59	3.383e-07	0.3383	-34	-0.034		59	5.358e-07	0.5358	-34	-0.034		59	1.106e-06	1.106	-34	-0.034		59	1.546e-06	1.546	-33	-0.033		59	1.968e-06	1.968	-33	-0.033		59	2.491e-06	2.491	-32.5	-0.0325		59	4.492e-06	4.492	-30.5	-0.0305		59	5.371e-06	5.371	-31.5	-0.0315		59
	60	3.387e-07	0.3387	-33	-0.033		60	5.362e-07	0.5362	-33	-0.033		60	1.111e-06	1.111	-33	-0.033		60	1.551e-06	1.551	-32	-0.032		60	1.981e-06	1.981	-32	-0.032		60	2.497e-06	2.497	-31.5	-0.0315		60	4.506e-06	4.506	-29.5	-0.0295		60	5.371e-06	5.371	-30.5	-0.0305		60
	61	3.387e-07	0.3387	-32	-0.032		61	5.362e-07	0.5362	-32	-0.032		61	1.116e-06	1.116	-32	-0.032		61	1.558e-06	1.558	-31	-0.031		61	1.988e-06	1.988	-31	-0.031		61	2.499e-06	2.499	-30.5	-0.0305		61	4.52e-06	4.52	-28.5	-0.0285		61	5.371e-06	5.371	-29.5	-0.0295		61
	62	3.387e-07	0.3387	-31	-0.031		62	5.371e-07	0.5371	-31	-0.031		62	1.116e-06	1.116	-31	-0.031		62	1.559e-06	1.559	-30	-0.03		62	1.998e-06	1.998	-30	-0.03		62	2.505e-06	2.505	-29.5	-0.0295		62	4.548e-06	4.548	-27.5	-0.0275		62	5.371e-06	5.371	-28.5	-0.0285		62
	63	3.387e-07	0.3387	-30	-0.03		63	5.371e-07	0.5371	-30	-0.03		63	1.117e-06	1.117	-30	-0.03		63	1.561e-06	1.561	-29	-0.029		63	2.006e-06	2.006	-29	-0.029		63	2.512e-06	2.512	-28.5	-0.0285		63	4.562e-06	4.562	-26.5	-0.0265		63	5.441e-06	5.441	-27.5	-0.0275		63
	64	3.392e-07	0.3392	-29	-0.029		64	5.397e-07	0.5397	-29	-0.029		64	1.12e-06	1.12	-29	-0.029		64	1.561e-06	1.561	-28	-0.028		64	2.01e-06	2.01	-28	-0.028		64	2.516e-06	2.516	-27.5	-0.0275		64	4.562e-06	4.562	-25.5	-0.0255		64	5.441e-06	5.441	-26.5	-0.0265		64
	65	3.409e-07	0.3409	-28	-0.028		65	5.397e-07	0.5397	-28	-0.028		65	1.12e-06	1.12	-28	-0.028		65	1.561e-06	1.561	-27	-0.027		65	2.019e-06	2.019	-27	-0.027		65	2.526e-06	2.526	-26.5	-0.0265		65	4.569e-06	4.569	-24.5	-0.0245		65	5.441e-06	5.441	-25.5	-0.0255		65
	66	3.409e-07	0.3409	-27	-0.027		66	5.467e-07	0.5467	-27	-0.027		66	1.127e-06	1.127	-27	-0.027		66	1.572e-06	1.572	-26	-0.026		66	2.026e-06	2.026	-26	-0.026		66	2.533e-06	2.533	-25.5	-0.0255		66	4.576e-06	4.576	-23.5	-0.0235		66	5.441e-06	5.441	-24.5	-0.0245		66
	67	3.431e-07	0.3431	-26	-0.026		67	5.467e-07	0.5467	-26	-0.026		67	1.13e-06	1.13	-26	-0.026		67	1.575e-06	1.575	-25	-0.025		67	2.027e-06	2.027	-25	-0.025		67	2.535e-06	2.535	-24.5	-0.0245		67	4.583e-06	4.583	-22.5	-0.0225		67	5.441e-06	5.441	-23.5	-0.0235		67
	68	3.444e-07	0.3444	-25	-0.025		68	5.537e-07	0.5537	-25	-0.025		68	1.133e-06	1.133	-25	-0.025		68	1.589e-06	1.589	-24	-0.024		68	2.04e-06	2.04	-24	-0.024		68	2.546e-06	2.546	-23.5	-0.0235		68	4.59e-06	4.59	-21.5	-0.0215		68	5.511e-06	5.511	-22.5	-0.0225		68
	69	3.448e-07	0.3448	-24	-0.024		69	5.563e-07	0.5563	-24	-0.024		69	1.137e-06	1.137	-24	-0.024		69	1.603e-06	1.603	-23	-0.023		69	2.045e-06	2.045	-23	-0.023		69	2.546e-06	2.546	-22.5	-0.0225		69	4.583e-06	4.583	-20.5	-0.0205		69	5.511e-06	5.511	-21.5	-0.0215		69
	70	3.51e-07	0.351	-23	-0.023		70	5.633e-07	0.5633	-23	-0.023		70	1.142e-06	1.142	-23	-0.023		70	1.613e-06	1.613	-22	-0.022		70	2.052e-06	2.052	-22	-0.022		70	2.55e-06	2.55	-21.5	-0.0215		70	4.597e-06	4.597	-19.5	-0.0195		70	5.441e-06	5.441	-20.5	-0.0205		70
	71	3.518e-07	0.3518	-22	-0.022		71	5.676e-07	0.5676	-22	-0.022		71	1.149e-06	1.149	-22	-0.022		71	1.625e-06	1.625	-21	-0.021		71	2.058e-06	2.058	-21	-0.021		71	2.557e-06	2.557	-20.5	-0.0205		71	4.604e-06	4.604	-18.5	-0.0185		71	5.511e-06	5.511	-19.5	-0.0195		71
	72	3.536e-07	0.3536	-21	-0.021		72	5.729e-07	0.5729	-21	-0.021		72	1.156e-06	1.156	-21	-0.021		72	1.639e-06	1.639	-20	-0.02		72	2.058e-06	2.058	-20	-0.02		72	2.563e-06	2.563	-19.5	-0.0195		72	4.604e-06	4.604	-17.5	-0.0175		72	5.511e-06	5.511	-18.5	-0.0185		72
	73	3.605e-07	0.3605	-20	-0.02		73	5.729e-07	0.5729	-20	-0.02		73	1.155e-06	1.155	-20	-0.02		73	1.643e-06	1.643	-19	-0.019		73	2.065e-06	2.065	-19	-0.019		73	2.578e-06	2.578	-18.5	-0.0185		73	4.618e-06	4.618	-16.5	-0.0165		73	5.511e-06	5.511	-17.5	-0.0175		73
	74	3.584e-07	0.3584	-19	-0.019		74	5.794e-07	0.5794	-19	-0.019		74	1.163e-06	1.163	-19	-0.019		74	1.66e-06	1.66	-18	-0.018		74	2.072e-06	2.072	-18	-0.018		74	2.591e-06	2.591	-17.5	-0.0175		74	4.632e-06	4.632	-15.5	-0.0155		74	5.511e-06	5.511	-16.5	-0.0165		74
	75	3.64e-07	0.364	-18	-0.018		75	5.794e-07	0.5794	-18	-0.018		75	1.168e-06	1.168	-18	-0.018		75	1.66e-06	1.66	-17	-0.017		75	2.073e-06	2.073	-17	-0.017		75	2.6e-06	2.6	-16.5	-0.0165		75	4.639e-06	4.639	-14.5	-0.0145		75	5.441e-06	5.441	-15.5	-0.0155		75
	76	3.701e-07	0.3701	-17	-0.017		76	5.829e-07	0.5829	-17	-0.017		76	1.173e-06	1.173	-17	-0.017		76	1.661e-06	1.661	-16	-0.016		76	2.081e-06	2.081	-16	-0.016		76	2.62e-06	2.62	-15.5	-0.0155		76	4.646e-06	4.646	-13.5	-0.0135		76	5.511e-06	5.511	-14.5	-0.0145		76
	77	3.701e-07	0.3701	-16	-0.016		77	5.829e-07	0.5829	-16	-0.016		77	1.175e-06	1.175	-16	-0.016		77	1.665e-06	1.665	-15	-0.015		77	2.087e-06	2.087	-15	-0.015		77	2.63e-06	2.63	-14.5	-0.0145		77	4.66e-06	4.66	-12.5	-0.0125		77	5.511e-06	5.511	-13.5	-0.0135		77
	78	3.758e-07	0.3758	-15	-0.015		78	5.829e-07	0.5829	-15	-0.015		78	1.177e-06	1.177	-15	-0.015		78	1.667e-06	1.667	-14	-0.014		78	2.093e-06	2.093	-14	-0.014		78	2.639e-06	2.639	-13.5	-0.0135		78	4.674e-06	4.674	-11.5	-0.0115		78	5.511e-06	5.511	-12.5	-0.0125		78
	79	3.784e-07	0.3784	-14	-0.014		79	5.829e-07	0.5829	-14	-0.014		79	1.185e-06	1.185	-14	-0.014		79	1.674e-06	1.674	-13	-0.013		79	2.099e-06	2.099	-13	-0.013		79	2.645e-06	2.645	-12.5	-0.0125		79	4.694e-06	4.694	-10.5	-0.0105		79	5.58e-06	5.58	-11.5	-0.0115		79
	80	3.784e-07	0.3784	-13	-0.013		80	5.838e-07	0.5838	-13	-0.013		80	1.19e-06	1.19	-13	-0.013		80	1.681e-06	1.681	-12	-0.012		80	2.1e-06	2.1	-12	-0.012		80	2.645e-06	2.645	-11.5	-0.0115		80	4.701e-06	4.701	-9.5	-0.0095		80	5.58e-06	5.58	-10.5	-0.0105		80
	81	3.854e-07	0.3854	-12	-0.012		81	5.838e-07	0.5838	-12	-0.012		81	1.191e-06	1.191	-12	-0.012		81	1.681e-06	1.681	-11	-0.011		81	2.107e-06	2.107	-11	-0.011		81	2.652e-06	2.652	-10.5	-0.0105		81	4.715e-06	4.715	-8.5	-0.0085		81	5.72e-06	5.72	-9.5	-0.0095		81
	82	3.85e-07	0.385	-11	-0.011		82	5.89e-07	0.589	-11	-0.011		82	1.202e-06	1.202	-11	-0.011		82	1.688e-06	1.688	-10	-0.01		82	2.113e-06	2.113	-10	-0.01		82	2.657e-06	2.657	-9.5	-0.0095		82	4.743e-06	4.743	-7.5	-0.0075		82	5.79e-06	5.79	-8.5	-0.0085		82
	83	3.854e-07	0.3854	-10	-0.01		83	5.894e-07	0.5894	-10	-0.01		83	1.208e-06	1.208	-10	-0.01		83	1.693e-06	1.693	-9	-0.009		83	2.118e-06	2.118	-9	-0.009		83	2.658e-06	2.658	-8.5	-0.0085		83	4.764e-06	4.764	-6.5	-0.0065		83	5.72e-06	5.72	-7.5	-0.0075		83
	84	3.863e-07	0.3863	-9	-0.009		84	5.929e-07	0.5929	-9	-0.009		84	1.216e-06	1.216	-9	-0.009		84	1.698e-06	1.698	-8	-0.008		84	2.127e-06	2.127	-8	-0.008		84	2.669e-06	2.669	-7.5	-0.0075		84	4.778e-06	4.778	-5.5	-0.0055		84	5.859e-06	5.859	-6.5	-0.0065		84
	85	3.863e-07	0.3863	-8	-0.008		85	5.951e-07	0.5951	-8	-0.008		85	1.221e-06	1.221	-8	-0.008		85	1.706e-06	1.706	-7	-0.007		85	2.133e-06	2.133	-7	-0.007		85	2.675e-06	2.675	-6.5	-0.0065		85	4.785e-06	4.785	-4.5	-0.0045		85	5.859e-06	5.859	-5.5	-0.0055		85
	86	3.871e-07	0.3871	-7	-0.007		86	6.016e-07	0.6016	-7	-0.007		86	1.223e-06	1.223	-7	-0.007		86	1.706e-06	1.706	-6	-0.006		86	2.14e-06	2.14	-6	-0.006		86	2.686e-06	2.686	-5.5	-0.0055		86	4.799e-06	4.799	-3.5	-0.0035		86	5.859e-06	5.859	-4.5	-0.0045		86
	87	3.871e-07	0.3871	-6	-0.006		87	6.064e-07	0.6064	-6	-0.006		87	1.233e-06	1.233	-6	-0.006		87	1.708e-06	1.708	-5	-0.005		87	2.147e-06	2.147	-5	-0.005		87	2.695e-06	2.695	-4.5	-0.0045		87	4.813e-06	4.813	-2.5	-0.0025		87	5.999e-06	5.999	-3.5	-0.0035		87
	88	3.871e-07	0.3871	-5	-0.005		88	6.147e-07	0.6147	-5	-0.005		88	1.238e-06	1.238	-5	-0.005		88	1.708e-06	1.708	-4	-0.004		88	2.147e-06	2.147	-4	-0.004		88	2.696e-06	2.696	-3.5	-0.0035		88	4.82e-06	4.82	-1.5	-0.0015		88	5.859e-06	5.859	-2.5	-0.0025		88
	89	3.876e-07	0.3876	-4	-0.004		89	6.16e-07	0.616	-4	-0.004		89	1.235e-06	1.235	-4	-0.004		89	1.708e-06	1.708	-3	-0.003		89	2.155e-06	2.155	-3	-0.003		89	2.704e-06	2.704	-2.5	-0.0025		89	4.82e-06	4.82	-0.5	-0.0005		89	5.929e-06	5.929	-1.5	-0.0015		89
	90	3.876e-07	0.3876	-3	-0.003		90	6.291e-07	0.6291	-3	-0.003		90	1.243e-06	1.243	-3	-0.003		90	1.716e-06	1.716	-2	-0.002		90	2.159e-06	2.159	-2	-0.002		90	2.707e-06	2.707	-1.5	-0.0015		90	4.827e-06	4.827	0.5	0.0005		90	5.999e-06	5.999	-0.5	-0.0005		90
	91	3.876e-07	0.3876	-2	-0.002		91	6.339e-07	0.6339	-2	-0.002		91	1.249e-06	1.249	-2	-0.002		91	1.722e-06	1.722	-1	-0.001		91	2.165e-06	2.165	-1	-0.001		91	2.71e-06	2.71	-0.5	-0.0005		91	4.827e-06	4.827	1.5	0.0015		91	5.929e-06	5.929	0.5	0.0005		91
	92	3.876e-07	0.3876	-1	-0.001		92	6.435e-07	0.6435	-1	-0.001		92	1.255e-06	1.255	-1	-0.001		92	1.728e-06	1.728	0	0		92	2.179e-06	2.179	0	0		92	2.723e-06	2.723	0.5	0.0005		92	4.827e-06	4.827	2.5	0.0025		92	5.999e-06	5.999	1.5	0.0015		92
	93	3.876e-07	0.3876	0	0		93	6.478e-07	0.6478	0	0		93	1.259e-06	1.259	0	0		93	1.735e-06	1.735	1	0.001		93	2.186e-06	2.186	1	0.001		93	2.729e-06	2.729	1.5	0.0015		93	4.841e-06	4.841	3.5	0.0035		93	5.999e-06	5.999	2.5	0.0025		93
	94	3.898e-07	0.3898	1	0.001		94	6.557e-07	0.6557	1	0.001		94	1.259e-06	1.259	1	0.001		94	1.74e-06	1.74	2	0.002		94	2.195e-06	2.195	2	0.002		94	2.74e-06	2.74	2.5	0.0025		94	4.841e-06	4.841	4.5	0.0045		94	5.929e-06	5.929	3.5	0.0035		94
	95	3.898e-07	0.3898	2	0.002		95	6.614e-07	0.6614	2	0.002		95	1.266e-06	1.266	2	0.002		95	1.746e-06	1.746	3	0.003		95	2.204e-06	2.204	3	0.003		95	2.754e-06	2.754	3.5	0.0035		95	4.848e-06	4.848	5.5	0.0055		95	6.069e-06	6.069	4.5	0.0045		95
	96	3.898e-07	0.3898	3	0.003		96	6.683e-07	0.6683	3	0.003		96	1.27e-06	1.27	3	0.003		96	1.753e-06	1.753	4	0.004		96	2.206e-06	2.206	4	0.004		96	2.761e-06	2.761	4.5	0.0045		96	4.848e-06	4.848	6.5	0.0065		96	6.069e-06	6.069	5.5	0.0055		96
	97	3.915e-07	0.3915	4	0.004		97	6.688e-07	0.6688	4	0.004		97	1.269e-06	1.269	4	0.004		97	1.753e-06	1.753	5	0.005		97	2.217e-06	2.217	5	0.005		97	2.776e-06	2.776	5.5	0.0055		97	4.869e-06	4.869	7.5	0.0075		97	6.138e-06	6.138	6.5	0.0065		97
	98	3.915e-07	0.3915	5	0.005		98	6.753e-07	0.6753	5	0.005		98	1.276e-06	1.276	5	0.005		98	1.762e-06	1.762	6	0.006		98	2.224e-06	2.224	6	0.006		98	2.783e-06	2.783	6.5	0.0065		98	4.883e-06	4.883	8.5	0.0085		98	6.208e-06	6.208	7.5	0.0075		98
	99	3.954e-07	0.3954	6	0.006		99	6.775e-07	0.6775	6	0.006		99	1.283e-06	1.283	6	0.006		99	1.763e-06	1.763	7	0.007		99	2.226e-06	2.226	7	0.007		99	2.785e-06	2.785	7.5	0.0075		99	4.904e-06	4.904	9.5	0.0095		99	6.138e-06	6.138	8.5	0.0085		99
	100	3.967e-07	0.3967	7	0.007		100	6.805e-07	0.6805	7	0.007		100	1.287e-06	1.287	7	0.007		100	1.765e-06	1.765	8	0.008		100	2.24e-06	2.24	8	0.008		100	2.794e-06	2.794	8.5	0.0085		100	4.911e-06	4.911	10.5	0.0105		100	6.208e-06	6.208	9.5	0.0095		100
	101	3.95e-07	0.395	8	0.008		101	6.81e-07	0.681	8	0.008		101	1.292e-06	1.292	8	0.008		101	1.766e-06	1.766	9	0.009		101	2.245e-06	2.245	9	0.009		101	2.797e-06	2.797	9.5	0.0095		101	4.932e-06	4.932	11.5	0.0115		101	6.278e-06	6.278	10.5	0.0105		101
	102	4.024e-07	0.4024	9	0.009		102	6.81e-07	0.681	9	0.009		102	1.296e-06	1.296	9	0.009		102	1.766e-06	1.766	10	0.01		102	2.251e-06	2.251	10	0.01		102	2.804e-06	2.804	10.5	0.0105		102	4.96e-06	4.96	12.5	0.0125		102	6.278e-06	6.278	11.5	0.0115		102
	103	4.024e-07	0.4024	10	0.01		103	6.814e-07	0.6814	10	0.01		103	1.303e-06	1.303	10	0.01		103	1.775e-06	1.775	11	0.011		103	2.257e-06	2.257	11	0.011		103	2.812e-06	2.812	11.5	0.0115		103	4.98e-06	4.98	13.5	0.0135		103	6.278e-06	6.278	12.5	0.0125		103
	104	4.059e-07	0.4059	11	0.011		104	6.832e-07	0.6832	11	0.011		104	1.309e-06	1.309	11	0.011		104	1.786e-06	1.786	12	0.012		104	2.259e-06	2.259	12	0.012		104	2.815e-06	2.815	12.5	0.0125		104	4.987e-06	4.987	14.5	0.0145		104	6.278e-06	6.278	13.5	0.0135		104
	105	4.142e-07	0.4142	12	0.012		105	6.832e-07	0.6832	12	0.012		105	1.309e-06	1.309	12	0.012		105	1.79e-06	1.79	13	0.013		105	2.266e-06	2.266	13	0.013		105	2.829e-06	2.829	13.5	0.0135		105	5.001e-06	5.001	15.5	0.0155		105	6.278e-06	6.278	14.5	0.0145		105
	106	4.124e-07	0.4124	13	0.013		106	6.884e-07	0.6884	13	0.013		106	1.312e-06	1.312	13	0.013		106	1.804e-06	1.804	14	0.014		106	2.271e-06	2.271	14	0.014		106	2.839e-06	2.839	14.5	0.0145		106	5.022e-06	5.022	16.5	0.0165		106	6.348e-06	6.348	15.5	0.0155		106
	107	4.194e-07	0.4194	14	0.014		107	6.906e-07	0.6906	14	0.014		107	1.315e-06	1.315	14	0.014		107	1.808e-06	1.808	15	0.015		107	2.271e-06	2.271	15	0.015		107	2.846e-06	2.846	15.5	0.0155		107	5.029e-06	5.029	17.5	0.0175		107	6.278e-06	6.278	16.5	0.0165		107
	108	4.281e-07	0.4281	15	0.015		108	6.936e-07	0.6936	15	0.015		108	1.317e-06	1.317	15	0.015		108	1.821e-06	1.821	16	0.016		108	2.283e-06	2.283	16	0.016		108	2.855e-06	2.855	16.5	0.0165		108	5.043e-06	5.043	18.5	0.0185		108	6.348e-06	6.348	17.5	0.0175		108
	109	4.277e-07	0.4277	16	0.016		109	6.984e-07	0.6984	16	0.016		109	1.318e-06	1.318	16	0.016		109	1.835e-06	1.835	17	0.017		109	2.288e-06	2.288	17	0.017		109	2.859e-06	2.859	17.5	0.0175		109	5.043e-06	5.043	19.5	0.0195		109	6.348e-06	6.348	18.5	0.0185		109
	110	4.408e-07	0.4408	17	0.017		110	7.041e-07	0.7041	17	0.017		110	1.319e-06	1.319	17	0.017		110	1.841e-06	1.841	18	0.018		110	2.294e-06	2.294	18	0.018		110	2.864e-06	2.864	18.5	0.0185		110	5.057e-06	5.057	20.5	0.0205		110	6.348e-06	6.348	19.5	0.0195		110
	111	4.442e-07	0.4442	18	0.018		111	7.084e-07	0.7084	18	0.018		111	1.323e-06	1.323	18	0.018		111	1.845e-06	1.845	19	0.019		111	2.298e-06	2.298	19	0.019		111	2.87e-06	2.87	19.5	0.0195		111	5.064e-06	5.064	21.5	0.0215		111	6.348e-06	6.348	20.5	0.0205		111
	112	4.49e-07	0.449	19	0.019		112	7.141e-07	0.7141	19	0.019		112	1.324e-06	1.324	19	0.019		112	1.848e-06	1.848	20	0.02		112	2.299e-06	2.299	20	0.02		112	2.871e-06	2.871	20.5	0.0205		112	5.064e-06	5.064	22.5	0.0225		112	6.348e-06	6.348	21.5	0.0215		112
	113	4.608e-07	0.4608	20	0.02		113	7.159e-07	0.7159	20	0.02		113	1.322e-06	1.322	20	0.02		113	1.846e-06	1.846	21	0.021		113	2.312e-06	2.312	21	0.021		113	2.88e-06	2.88	21.5	0.0215		113	5.071e-06	5.071	23.5	0.0235		113	6.348e-06	6.348	22.5	0.0225		113
	114	4.599e-07	0.4599	21	0.021		114	7.207e-07	0.7207	21	0.021		114	1.329e-06	1.329	21	0.021		114	1.862e-06	1.862	22	0.022		114	2.321e-06	2.321	22	0.022		114	2.883e-06	2.883	22.5	0.0225		114	5.085e-06	5.085	24.5	0.0245		114	6.417e-06	6.417	23.5	0.0235		114
	115	4.643e-07	0.4643	22	0.022		115	7.246e-07	0.7246	22	0.022		115	1.336e-06	1.336	22	0.022		115	1.866e-06	1.866	23	0.023		115	2.328e-06	2.328	23	0.023		115	2.888e-06	2.888	23.5	0.0235		115	5.092e-06	5.092	25.5	0.0255		115	6.348e-06	6.348	24.5	0.0245		115
	116	4.708e-07	0.4708	23	0.023		116	7.268e-07	0.7268	23	0.023		116	1.341e-06	1.341	23	0.023		116	1.872e-06	1.872	24	0.024		116	2.341e-06	2.341	24	0.024		116	2.898e-06	2.898	24.5	0.0245		116	5.099e-06	5.099	26.5	0.0265		116	6.417e-06	6.417	25.5	0.0255		116
	117	4.717e-07	0.4717	24	0.024		117	7.281e-07	0.7281	24	0.024		117	1.346e-06	1.346	24	0.024		117	1.879e-06	1.879	25	0.025		117	2.35e-06	2.35	25	0.025		117	2.904e-06	2.904	25.5	0.0255		117	5.113e-06	5.113	27.5	0.0275		117	6.417e-06	6.417	26.5	0.0265		117
	118	4.769e-07	0.4769	25	0.025		118	7.289e-07	0.7289	25	0.025		118	1.35e-06	1.35	25	0.025		118	1.884e-06	1.884	26	0.026		118	2.362e-06	2.362	26	0.026		118	2.911e-06	2.911	26.5	0.0265		118	5.127e-06	5.127	28.5	0.0285		118	6.417e-06	6.417	27.5	0.0275		118
	119	4.774e-07	0.4774	26	0.026		119	7.294e-07	0.7294	26	0.026		119	1.357e-06	1.357	26	0.026		119	1.891e-06	1.891	27	0.027		119	2.374e-06	2.374	27	0.027		119	2.916e-06	2.916	27.5	0.0275		119	5.148e-06	5.148	29.5	0.0295		119	6.487e-06	6.487	28.5	0.0285		119
	120	4.774e-07	0.4774	27	0.027		120	7.294e-07	0.7294	27	0.027		120	1.362e-06	1.362	27	0.027		120	1.897e-06	1.897	28	0.028		120	2.375e-06	2.375	28	0.028		120	2.917e-06	2.917	28.5	0.0285		120	5.162e-06	5.162	30.5	0.0305		120	6.487e-06	6.487	29.5	0.0295		120
	121	4.839e-07	0.4839	28	0.028		121	7.294e-07	0.7294	28	0.028		121	1.362e-06	1.362	28	0.028		121	1.897e-06	1.897	29	0.029		121	2.383e-06	2.383	29	0.029		121	2.925e-06	2.925	29.5	0.0295		121	5.176e-06	5.176	31.5	0.0315		121	6.557e-06	6.557	30.5	0.0305		121
	122	4.839e-07	0.4839	29	0.029		122	7.311e-07	0.7311	29	0.029		122	1.368e-06	1.368	29	0.029		122	1.904e-06	1.904	30	0.03		122	2.386e-06	2.386	30	0.03		122	2.928e-06	2.928	30.5	0.0305		122	5.204e-06	5.204	32.5	0.0325		122	6.557e-06	6.557	31.5	0.0315		122
	123	4.844e-07	0.4844	30	0.03		123	7.315e-07	0.7315	30	0.03		123	1.371e-06	1.371	30	0.03		123	1.904e-06	1.904	31	0.031		123	2.389e-06	2.389	31	0.031		123	2.935e-06	2.935	31.5	0.0315		123	5.211e-06	5.211	33.5	0.0335		123	6.557e-06	6.557	32.5	0.0325		123
	124	4.844e-07	0.4844	31	0.031		124	7.315e-07	0.7315	31	0.031		124	1.372e-06	1.372	31	0.031		124	1.906e-06	1.906	32	0.032		124	2.401e-06	2.401	32	0.032		124	2.949e-06	2.949	32.5	0.0325		124	5.218e-06	5.218	34.5	0.0345		124	6.627e-06	6.627	33.5	0.0335		124
	125	4.839e-07	0.4839	32	0.032		125	7.324e-07	0.7324	32	0.032		125	1.372e-06	1.372	32	0.032		125	1.908e-06	1.908	33	0.033		125	2.403e-06	2.403	33	0.033		125	2.956e-06	2.956	33.5	0.0335		125	5.225e-06	5.225	35.5	0.0355		125	6.627e-06	6.627	34.5	0.0345		125
	126	4.844e-07	0.4844	33	0.033		126	7.333e-07	0.7333	33	0.033		126	1.377e-06	1.377	33	0.033		126	1.908e-06	1.908	34	0.034		126	2.407e-06	2.407	34	0.034		126	2.97e-06	2.97	34.5	0.0345		126	5.246e-06	5.246	36.5	0.0365		126	6.627e-06	6.627	35.5	0.0355		126
	127	4.839e-07	0.4839	34	0.034		127	7.359e-07	0.7359	34	0.034		127	1.384e-06	1.384	34	0.034		127	1.916e-06	1.916	35	0.035		127	2.413e-06	2.413	35	0.035		127	2.981e-06	2.981	35.5	0.0355		127	5.246e-06	5.246	37.5	0.0375		127	6.696e-06	6.696	36.5	0.0365		127
	128	4.839e-07	0.4839	35	0.035		128	7.368e-07	0.7368	35	0.035		128	1.385e-06	1.385	35	0.035		128	1.923e-06	1.923	36	0.036		128	2.417e-06	2.417	36	0.036		128	2.986e-06	2.986	36.5	0.0365		128	5.253e-06	5.253	38.5	0.0385		128	6.627e-06	6.627	37.5	0.0375		128
	129	4.844e-07	0.4844	36	0.036		129	7.385e-07	0.7385	36	0.036		129	1.383e-06	1.383	36	0.036		129	1.925e-06	1.925	37	0.037		129	2.424e-06	2.424	37	0.037		129	3e-06	3	37.5	0.0375		129	5.253e-06	5.253	39.5	0.0395		129	6.696e-06	6.696	38.5	0.0385		129
	130	4.844e-07	0.4844	37	0.037		130	7.451e-07	0.7451	37	0.037		130	1.396e-06	1.396	37	0.037		130	1.934e-06	1.934	38	0.038		130	2.43e-06	2.43	38	0.038		130	3.006e-06	3.006	38.5	0.0385		130	5.266e-06	5.266	40.5	0.0405		130	6.696e-06	6.696	39.5	0.0395		130
	131	4.844e-07	0.4844	38	0.038		131	7.512e-07	0.7512	38	0.038		131	1.406e-06	1.406	38	0.038		131	1.937e-06	1.937	39	0.039		131	2.433e-06	2.433	39	0.039		131	3.007e-06	3.007	39.5	0.0395		131	5.273e-06	5.273	41.5	0.0415		131	6.696e-06	6.696	40.5	0.0405		131
	132	4.848e-07	0.4848	39	0.039		132	7.564e-07	0.7564	39	0.039		132	1.413e-06	1.413	39	0.039		132	1.943e-06	1.943	40	0.04		132	2.445e-06	2.445	40	0.04		132	3.02e-06	3.02	40.5	0.0405		132	5.273e-06	5.273	42.5	0.0425		132	6.766e-06	6.766	41.5	0.0415		132
	133	4.848e-07	0.4848	40	0.04		133	7.625e-07	0.7625	40	0.04		133	1.418e-06	1.418	40	0.04		133	1.951e-06	1.951	41	0.041		133	2.451e-06	2.451	41	0.041		133	3.023e-06	3.023	41.5	0.0415		133	5.273e-06	5.273	43.5	0.0435		133	6.766e-06	6.766	42.5	0.0425		133
	134	4.892e-07	0.4892	41	0.041		134	7.647e-07	0.7647	41	0.041		134	1.424e-06	1.424	41	0.041		134	1.953e-06	1.953	42	0.042		134	2.455e-06	2.455	42	0.042		134	3.034e-06	3.034	42.5	0.0425		134	5.287e-06	5.287	44.5	0.0445		134	6.766e-06	6.766	43.5	0.0435		134
	135	4.896e-07	0.4896	42	0.042		135	7.708e-07	0.7708	42	0.042		135	1.437e-06	1.437	42	0.042		135	1.959e-06	1.959	43	0.043		135	2.461e-06	2.461	43	0.043		135	3.046e-06	3.046	43.5	0.0435		135	5.294e-06	5.294	45.5	0.0455		135	6.836e-06	6.836	44.5	0.0445		135
	136	4.913e-07	0.4913	43	0.043		136	7.743e-07	0.7743	43	0.043		136	1.444e-06	1.444	43	0.043		136	1.961e-06	1.961	44	0.044		136	2.465e-06	2.465	44	0.044		136	3.053e-06	3.053	44.5	0.0445		136	5.294e-06	5.294	46.5	0.0465		136	6.836e-06	6.836	45.5	0.0455		136
	137	4.979e-07	0.4979	44	0.044		137	7.743e-07	0.7743	44	0.044		137	1.444e-06	1.444	44	0.044		137	1.96e-06	1.96	45	0.045		137	2.471e-06	2.471	45	0.045		137	3.062e-06	3.062	45.5	0.0455		137	5.315e-06	5.315	47.5	0.0475		137	6.836e-06	6.836	46.5	0.0465		137
	138	4.979e-07	0.4979	45	0.045		138	7.76e-07	0.776	45	0.045		138	1.452e-06	1.452	45	0.045		138	1.971e-06	1.971	46	0.046		138	2.475e-06	2.475	46	0.046		138	3.069e-06	3.069	46.5	0.0465		138	5.336e-06	5.336	48.5	0.0485		138	6.836e-06	6.836	47.5	0.0475		138
	139	5.022e-07	0.5022	46	0.046		139	7.769e-07	0.7769	46	0.046		139	1.458e-06	1.458	46	0.046		139	1.978e-06	1.978	47	0.047		139	2.477e-06	2.477	47	0.047		139	3.07e-06	3.07	47.5	0.0475		139	5.357e-06	5.357	49.5	0.0495		139	6.836e-06	6.836	48.5	0.0485		139
	140	5.07e-07	0.507	47	0.047		140	7.769e-07	0.7769	47	0.047		140	1.463e-06	1.463	47	0.047		140	1.988e-06	1.988	48	0.048		140	2.489e-06	2.489	48	0.048		140	3.076e-06	3.076	48.5	0.0485		140	5.371e-06	5.371	50.5	0.0505		140	6.906e-06	6.906	49.5	0.0495		140
	141	5.04e-07	0.504	48	0.048		141	7.799e-07	0.7799	48	0.048		141	1.463e-06	1.463	48	0.048		141	2e-06	2	49	0.049		141	2.494e-06	2.494	49	0.049		141	3.076e-06	3.076	49.5	0.0495		141	5.385e-06	5.385	51.5	0.0515		141	6.906e-06	6.906	50.5	0.0505		141
	142	5.101e-07	0.5101	49	0.049		142	7.799e-07	0.7799	49	0.049		142	1.466e-06	1.466	49	0.049		142	2.001e-06	2.001	50	0.05		142	2.496e-06	2.496	50	0.05		142	3.078e-06	3.078	50.5	0.0505		142	5.413e-06	5.413	52.5	0.0525		142	6.906e-06	6.906	51.5	0.0515		142
	143	5.092e-07	0.5092	50	0.05		143	7.826e-07	0.7826	50	0.05		143	1.476e-06	1.476	50	0.05		143	2.013e-06	2.013	51	0.051		143	2.497e-06	2.497	51	0.051		143	3.084e-06	3.084	51.5	0.0515		143	5.427e-06	5.427	53.5	0.0535		143	6.975e-06	6.975	52.5	0.0525		143
	144	5.088e-07	0.5088	51	0.051		144	7.83e-07	0.783	51	0.051		144	1.477e-06	1.477	51	0.051		144	2.022e-06	2.022	52	0.052		144	2.498e-06	2.498	52	0.052		144	3.089e-06	3.089	52.5	0.0525		144	5.427e-06	5.427	54.5	0.0545		144	6.975e-06	6.975	53.5	0.0535		144
	145	5.153e-07	0.5153	52	0.052		145	7.874e-07	0.7874	52	0.052		145	1.475e-06	1.475	52	0.052		145	2.027e-06	2.027	53	0.053		145	2.505e-06	2.505	53	0.053		145	3.097e-06	3.097	53.5	0.0535		145	5.441e-06	5.441	55.5	0.0555		145	7.045e-06	7.045	54.5	0.0545		145
	146	5.157e-07	0.5157	53	0.053		146	7.921e-07	0.7921	53	0.053		146	1.481e-06	1.481	53	0.053		146	2.037e-06	2.037	54	0.054		146	2.511e-06	2.511	54	0.054		146	3.105e-06	3.105	54.5	0.0545		146	5.462e-06	5.462	56.5	0.0565		146	7.045e-06	7.045	55.5	0.0555		146
	147	5.175e-07	0.5175	54	0.054		147	7.991e-07	0.7991	54	0.054		147	1.488e-06	1.488	54	0.054		147	2.039e-06	2.039	55	0.055		147	2.512e-06	2.512	55	0.055		147	3.111e-06	3.111	55.5	0.0555		147	5.469e-06	5.469	57.5	0.0575		147	6.975e-06	6.975	56.5	0.0565		147
	148	5.236e-07	0.5236	55	0.055		148	8e-07	0.8	55	0.055		148	1.495e-06	1.495	55	0.055		148	2.04e-06	2.04	56	0.056		148	2.522e-06	2.522	56	0.056		148	3.121e-06	3.121	56.5	0.0565		148	5.483e-06	5.483	58.5	0.0585		148	7.045e-06	7.045	57.5	0.0575		148
	149	5.232e-07	0.5232	56	0.056		149	8.065e-07	0.8065	56	0.056		149	1.499e-06	1.499	56	0.056		149	2.047e-06	2.047	57	0.057		149	2.528e-06	2.528	57	0.057		149	3.125e-06	3.125	57.5	0.0575		149	5.483e-06	5.483	59.5	0.0595		149	7.045e-06	7.045	58.5	0.0585		149
	150	5.293e-07	0.5293	57	0.057		150	8.078e-07	0.8078	57	0.057		150	1.499e-06	1.499	57	0.057		150	2.048e-06	2.048	58	0.058		150	2.535e-06	2.535	58	0.058		150	3.128e-06	3.128	58.5	0.0585		150	5.497e-06	5.497	60.5	0.0605		150	6.975e-06	6.975	59.5	0.0595		150
	151	5.297e-07	0.5297	58	0.058		151	8.17e-07	0.817	58	0.058		151	1.505e-06	1.505	58	0.058		151	2.059e-06	2.059	59	0.059		151	2.54e-06	2.54	59	0.059		151	3.132e-06	3.132	59.5	0.0595		151	5.511e-06	5.511	61.5	0.0615		151	7.045e-06	7.045	60.5	0.0605		151
	152	5.297e-07	0.5297	59	0.059		152	8.179e-07	0.8179	59	0.059		152	1.51e-06	1.51	59	0.059		152	2.066e-06	2.066	60	0.06		152	2.54e-06	2.54	60	0.06		152	3.138e-06	3.138	60.5	0.0605		152	5.504e-06	5.504	62.5	0.0625		152	6.975e-06	6.975	61.5	0.0615		152
	153	5.319e-07	0.5319	60	0.06		153	8.24e-07	0.824	60	0.06		153	1.51e-06	1.51	60	0.06		153	2.069e-06	2.069	61	0.061		153	2.554e-06	2.554	61	0.061		153	3.152e-06	3.152	61.5	0.0615		153	5.511e-06	5.511	63.5	0.0635		153	7.045e-06	7.045	62.5	0.0625		153
	154	5.314e-07	0.5314	61	0.061		154	8.257e-07	0.8257	61	0.061		154	1.515e-06	1.515	61	0.061		154	2.076e-06	2.076	62	0.062		154	2.561e-06	2.561	62	0.062		154	3.161e-06	3.161	62.5	0.0625		154	5.525e-06	5.525	64.5	0.0645		154	7.115e-06	7.115	63.5	0.0635		154
	155	5.314e-07	0.5314	62	0.062		155	8.375e-07	0.8375	62	0.062		155	1.516e-06	1.516	62	0.062		155	2.078e-06	2.078	63	0.063		155	2.57e-06	2.57	63	0.063		155	3.172e-06	3.172	63.5	0.0635		155	5.532e-06	5.532	65.5	0.0655		155	7.045e-06	7.045	64.5	0.0645		155
	156	5.323e-07	0.5323	63	0.063		156	8.384e-07	0.8384	63	0.063		156	1.516e-06	1.516	63	0.063		156	2.083e-06	2.083	64	0.064		156	2.583e-06	2.583	64	0.064		156	3.186e-06	3.186	64.5	0.0645		156	5.539e-06	5.539	66.5	0.0665		156	7.115e-06	7.115	65.5	0.0655		156
	157	5.323e-07	0.5323	64	0.064		157	8.484e-07	0.8484	64	0.064		157	1.517e-06	1.517	64	0.064		157	2.091e-06	2.091	65	0.065		157	2.591e-06	2.591	65	0.065		157	3.197e-06	3.197	65.5	0.0655		157	5.545e-06	5.545	67.5	0.0675		157	7.115e-06	7.115	66.5	0.0665		157
	158	5.327e-07	0.5327	65	0.065		158	8.466e-07	0.8466	65	0.065		158	1.518e-06	1.518	65	0.065		158	2.092e-06	2.092	66	0.066		158	2.603e-06	2.603	66	0.066		158	3.208e-06	3.208	66.5	0.0665		158	5.559e-06	5.559	68.5	0.0685		158	7.115e-06	7.115	67.5	0.0675		158
	159	5.327e-07	0.5327	66	0.066		159	8.545e-07	0.8545	66	0.066		159	1.525e-06	1.525	66	0.066		159	2.095e-06	2.095	67	0.067		159	2.617e-06	2.617	67	0.067		159	3.215e-06	3.215	67.5	0.0675		159	5.573e-06	5.573	69.5	0.0695		159	7.185e-06	7.185	68.5	0.0685		159
	160	5.327e-07	0.5327	67	0.067		160	8.554e-07	0.8554	67	0.067		160	1.525e-06	1.525	67	0.067		160	2.095e-06	2.095	68	0.068		160	2.617e-06	2.617	68	0.068		160	3.215e-06	3.215	68.5	0.0685		160	5.58e-06	5.58	70.5	0.0705		160	7.115e-06	7.115	69.5	0.0695		160
	161	5.336e-07	0.5336	68	0.068		161	8.61e-07	0.861	68	0.068		161	1.522e-06	1.522	68	0.068		161	2.095e-06	2.095	69	0.069		161	2.629e-06	2.629	69	0.069		161	3.224e-06	3.224	69.5	0.0695		161	5.601e-06	5.601	71.5	0.0715		161	7.115e-06	7.115	70.5	0.0705		161
	162	5.336e-07	0.5336	69	0.069		162	8.615e-07	0.8615	69	0.069		162	1.528e-06	1.528	69	0.069		162	2.105e-06	2.105	70	0.07		162	2.634e-06	2.634	70	0.07		162	3.226e-06	3.226	70.5	0.0705		162	5.629e-06	5.629	72.5	0.0725		162	7.185e-06	7.185	71.5	0.0715		162
	163	5.336e-07	0.5336	70	0.07		163	8.68e-07	0.868	70	0.07		163	1.535e-06	1.535	70	0.07		163	2.107e-06	2.107	71	0.071		163	2.639e-06	2.639	71	0.071		163	3.233e-06	3.233	71.5	0.0715		163	5.643e-06	5.643	73.5	0.0735		163	7.115e-06	7.115	72.5	0.0725		163
	164	5.336e-07	0.5336	71	0.071		164	8.68e-07	0.868	71	0.071		164	1.542e-06	1.542	71	0.071		164	2.114e-06	2.114	72	0.072		164	2.651e-06	2.651	72	0.072		164	3.24e-06	3.24	72.5	0.0725		164	5.657e-06	5.657	74.5	0.0745		164	7.185e-06	7.185	73.5	0.0735		164
	165	5.336e-07	0.5336	72	0.072		165	8.741e-07	0.8741	72	0.072		165	1.547e-06	1.547	72	0.072		165	2.121e-06	2.121	73	0.073		165	2.655e-06	2.655	73	0.073		165	3.247e-06	3.247	73.5	0.0735		165	5.664e-06	5.664	75.5	0.0755		165	7.185e-06	7.185	74.5	0.0745		165
	166	5.349e-07	0.5349	73	0.073		166	8.741e-07	0.8741	73	0.073		166	1.547e-06	1.547	73	0.073		166	2.121e-06	2.121	74	0.074		166	2.659e-06	2.659	74	0.074		166	3.254e-06	3.254	74.5	0.0745		166	5.685e-06	5.685	76.5	0.0765		166	7.185e-06	7.185	75.5	0.0755		166
	167	5.349e-07	0.5349	74	0.074		167	8.772e-07	0.8772	74	0.074		167	1.554e-06	1.554	74	0.074		167	2.128e-06	2.128	75	0.075		167	2.665e-06	2.665	75	0.075		167	3.261e-06	3.261	75.5	0.0755		167	5.699e-06	5.699	77.5	0.0775		167	7.254e-06	7.254	76.5	0.0765		167
	168	5.349e-07	0.5349	75	0.075		168	8.767e-07	0.8767	75	0.075		168	1.559e-06	1.559	75	0.075		168	2.134e-06	2.134	76	0.076		168	2.665e-06	2.665	76	0.076		168	3.264e-06	3.264	76.5	0.0765		168	5.699e-06	5.699	78.5	0.0785		168	7.254e-06	7.254	77.5	0.0775		168
	169	5.354e-07	0.5354	76	0.076		169	8.798e-07	0.8798	76	0.076		169	1.559e-06	1.559	76	0.076		169	2.137e-06	2.137	77	0.077		169	2.672e-06	2.672	77	0.077		169	3.271e-06	3.271	77.5	0.0775		169	5.699e-06	5.699	79.5	0.0795		169	7.254e-06	7.254	78.5	0.0785		169
	170	5.354e-07	0.5354	77	0.077		170	8.811e-07	0.8811	77	0.077		170	1.565e-06	1.565	77	0.077		170	2.147e-06	2.147	78	0.078		170	2.676e-06	2.676	78	0.078		170	3.271e-06	3.271	78.5	0.0785		170	5.706e-06	5.706	80.5	0.0805		170	7.324e-06	7.324	79.5	0.0795		170
	171	5.384e-07	0.5384	78	0.078		171	8.863e-07	0.8863	78	0.078		171	1.565e-06	1.565	78	0.078		171	2.148e-06	2.148	79	0.079		171	2.676e-06	2.676	79	0.079		171	3.273e-06	3.273	79.5	0.0795		171	5.713e-06	5.713	81.5	0.0815		171	7.324e-06	7.324	80.5	0.0805		171
	172	5.384e-07	0.5384	79	0.079		172	8.863e-07	0.8863	79	0.079		172	1.565e-06	1.565	79	0.079		172	2.148e-06	2.148	80	0.08		172	2.689e-06	2.689	80	0.08		172	3.28e-06	3.28	80.5	0.0805		172	5.72e-06	5.72	82.5	0.0825		172	7.324e-06	7.324	81.5	0.0815		172
	173	5.375e-07	0.5375	80	0.08		173	8.929e-07	0.8929	80	0.08		173	1.565e-06	1.565	80	0.08		173	2.153e-06	2.153	81	0.081		173	2.691e-06	2.691	81	0.081		173	3.287e-06	3.287	81.5	0.0815		173	5.727e-06	5.727	83.5	0.0835		173	7.324e-06	7.324	82.5	0.0825		173
	174	5.419e-07	0.5419	81	0.081		174	8.924e-07	0.8924	81	0.081		174	1.568e-06	1.568	81	0.081		174	2.153e-06	2.153	82	0.082		174	2.693e-06	2.693	82	0.082		174	3.294e-06	3.294	82.5	0.0825		174	5.734e-06	5.734	84.5	0.0845		174	7.324e-06	7.324	83.5	0.0835		174
	175	5.419e-07	0.5419	82	0.082		175	8.994e-07	0.8994	82	0.082		175	1.575e-06	1.575	82	0.082		175	2.162e-06	2.162	83	0.083		175	2.696e-06	2.696	83	0.083		175	3.302e-06	3.302	83.5	0.0835		175	5.748e-06	5.748	85.5	0.0855		175	7.324e-06	7.324	84.5	0.0845		175
	176	5.423e-07	0.5423	83	0.083		176	8.977e-07	0.8977	83	0.083		176	1.576e-06	1.576	83	0.083		176	2.17e-06	2.17	84	0.084		176	2.696e-06	2.696	84	0.084		176	3.306e-06	3.306	84.5	0.0845		176	5.748e-06	5.748	86.5	0.0865		176	7.324e-06	7.324	85.5	0.0855		176
	177	5.48e-07	0.548	84	0.084		177	9.033e-07	0.9033	84	0.084		177	1.573e-06	1.573	84	0.084		177	2.175e-06	2.175	85	0.085		177	2.709e-06	2.709	85	0.085		177	3.316e-06	3.316	85.5	0.0855		177	5.769e-06	5.769	87.5	0.0875		177	7.324e-06	7.324	86.5	0.0865		177
	178	5.45e-07	0.545	85	0.085		178	9.046e-07	0.9046	85	0.085		178	1.586e-06	1.586	85	0.085		178	2.186e-06	2.186	86	0.086		178	2.716e-06	2.716	86	0.086		178	3.321e-06	3.321	86.5	0.0865		178	5.79e-06	5.79	88.5	0.0885		178	7.324e-06	7.324	87.5	0.0875		178
	179	5.511e-07	0.5511	86	0.086		179	9.116e-07	0.9116	86	0.086		179	1.6e-06	1.6	86	0.086		179	2.192e-06	2.192	87	0.087		179	2.72e-06	2.72	87	0.087		179	3.322e-06	3.322	87.5	0.0875		179	5.811e-06	5.811	89.5	0.0895		179	7.324e-06	7.324	88.5	0.0885		179
	180	5.554e-07	0.5554	87	0.087		180	9.099e-07	0.9099	87	0.087		180	1.605e-06	1.605	87	0.087		180	2.202e-06	2.202	88	0.088		180	2.734e-06	2.734	88	0.088		180	3.328e-06	3.328	88.5	0.0885		180	5.825e-06	5.825	90.5	0.0905		180	7.464e-06	7.464	89.5	0.0895		180
	181	5.528e-07	0.5528	88	0.088		181	9.164e-07	0.9164	88	0.088		181	1.614e-06	1.614	88	0.088		181	2.217e-06	2.217	89	0.089		181	2.74e-06	2.74	89	0.089		181	3.329e-06	3.329	89.5	0.0895		181	5.838e-06	5.838	91.5	0.0915		181	7.464e-06	7.464	90.5	0.0905		181
	182	5.598e-07	0.5598	89	0.089		182	9.147e-07	0.9147	89	0.089		182	1.62e-06	1.62	89	0.089		182	2.222e-06	2.222	90	0.09		182	2.749e-06	2.749	90	0.09		182	3.34e-06	3.34	90.5	0.0905		182	5.866e-06	5.866	92.5	0.0925		182	7.464e-06	7.464	91.5	0.0915		182
	183	5.633e-07	0.5633	90	0.09		183	9.203e-07	0.9203	90	0.09		183	1.634e-06	1.634	90	0.09		183	2.229e-06	2.229	91	0.091		183	2.761e-06	2.761	91	0.091		183	3.354e-06	3.354	91.5	0.0915		183	5.887e-06	5.887	93.5	0.0935		183	7.533e-06	7.533	92.5	0.0925		183
	184	5.637e-07	0.5637	91	0.091		184	9.203e-07	0.9203	91	0.091		184	1.644e-06	1.644	91	0.091		184	2.233e-06	2.233	92	0.092		184	2.761e-06	2.761	92	0.092		184	3.365e-06	3.365	92.5	0.0925		184	5.894e-06	5.894	94.5	0.0945		184	7.533e-06	7.533	93.5	0.0935		184
	185	5.707e-07	0.5707	92	0.092		185	9.212e-07	0.9212	92	0.092		185	1.644e-06	1.644	92	0.092		185	2.234e-06	2.234	93	0.093		185	2.774e-06	2.774	93	0.093		185	3.381e-06	3.381	93.5	0.0935		185	5.901e-06	5.901	95.5	0.0955		185	7.603e-06	7.603	94.5	0.0945		185
	186	5.676e-07	0.5676	93	0.093		186	9.212e-07	0.9212	93	0.093		186	1.65e-06	1.65	93	0.093		186	2.244e-06	2.244	94	0.094		186	2.78e-06	2.78	94	0.094		186	3.395e-06	3.395	94.5	0.0945		186	5.908e-06	5.908	96.5	0.0965		186	7.603e-06	7.603	95.5	0.0955		186
	187	5.702e-07	0.5702	94	0.094		187	9.238e-07	0.9238	94	0.094		187	1.66e-06	1.66	94	0.094		187	2.249e-06	2.249	95	0.095		187	2.786e-06	2.786	95	0.095		187	3.404e-06	3.404	95.5	0.0955		187	5.915e-06	5.915	97.5	0.0975		187	7.464e-06	7.464	96.5	0.0965		187
	188	5.755e-07	0.5755	95	0.095		188	9.238e-07	0.9238	95	0.095		188	1.662e-06	1.662	95	0.095		188	2.255e-06	2.255	96	0.096		188	2.799e-06	2.799	96	0.096		188	3.42e-06	3.42	96.5	0.0965		188	5.929e-06	5.929	98.5	0.0985		188	7.603e-06	7.603	97.5	0.0975		188
	189	5.746e-07	0.5746	96	0.096		189	9.264e-07	0.9264	96	0.096		189	1.662e-06	1.662	96	0.096		189	2.261e-06	2.261	97	0.097		189	2.803e-06	2.803	97	0.097		189	3.421e-06	3.421	97.5	0.0975		189	5.929e-06	5.929	99.5	0.0995		189	7.603e-06	7.603	98.5	0.0985		189
	190	5.772e-07	0.5772	97	0.097		190	9.264e-07	0.9264	97	0.097		190	1.665e-06	1.665	97	0.097		190	2.262e-06	2.262	98	0.098		190	2.81e-06	2.81	98	0.098		190	3.424e-06	3.424	98.5	0.0985		190	5.936e-06	5.936	100.5	0.1005		190	7.603e-06	7.603	99.5	0.0995		190
	191	5.781e-07	0.5781	98	0.098		191	9.286e-07	0.9286	98	0.098		191	1.673e-06	1.673	98	0.098		191	2.267e-06	2.267	99	0.099		191	2.817e-06	2.817	99	0.099		191	3.428e-06	3.428	99.5	0.0995		191	5.943e-06	5.943	101.5	0.1015		191	7.743e-06	7.743	100.5	0.1005		191
	192	5.781e-07	0.5781	99	0.099		192	9.282e-07	0.9282	99	0.099		192	1.673e-06	1.673	99	0.099		192	2.273e-06	2.273	100	0.1		192	2.817e-06	2.817	100	0.1		192	3.432e-06	3.432	100.5	0.1005		192	5.943e-06	5.943	102.5	0.1025		192	7.673e-06	7.673	101.5	0.1015		192
	193	5.82e-07	0.582	100	0.1		193	9.308e-07	0.9308	100	0.1		193	1.67e-06	1.67	100	0.1		193	2.277e-06	2.277	101	0.101		193	2.829e-06	2.829	101	0.101		193	3.44e-06	3.44	101.5	0.1015		193	5.957e-06	5.957	103.5	0.1035		193	7.813e-06	7.813	102.5	0.1025		193
	194	5.816e-07	0.5816	101	0.101		194	9.308e-07	0.9308	101	0.101		194	1.675e-06	1.675	101	0.101		194	2.284e-06	2.284	102	0.102		194	2.833e-06	2.833	102	0.102		194	3.446e-06	3.446	102.5	0.1025		194	5.964e-06	5.964	104.5	0.1045		194	7.952e-06	7.952	103.5	0.1035		194
	195	5.816e-07	0.5816	102	0.102		195	9.36e-07	0.936	102	0.102		195	1.682e-06	1.682	102	0.102		195	2.284e-06	2.284	103	0.103		195	2.839e-06	2.839	103	0.103		195	3.451e-06	3.451	103.5	0.1035		195	5.964e-06	5.964	105.5	0.1055		195	7.882e-06	7.882	104.5	0.1045		195
	196	5.824e-07	0.5824	103	0.103		196	9.351e-07	0.9351	103	0.103		196	1.689e-06	1.689	103	0.103		196	2.284e-06	2.284	104	0.104		196	2.851e-06	2.851	104	0.104		196	3.464e-06	3.464	104.5	0.1045		196	5.964e-06	5.964	106.5	0.1065		196	8.022e-06	8.022	105.5	0.1055		196
	197	5.824e-07	0.5824	104	0.104		197	9.408e-07	0.9408	104	0.104		197	1.693e-06	1.693	104	0.104		197	2.291e-06	2.291	105	0.105		197	2.853e-06	2.853	105	0.105		197	3.469e-06	3.469	105.5	0.1055		197	5.985e-06	5.985	107.5	0.1075		197	8.022e-06	8.022	106.5	0.1065		197
	198	5.824e-07	0.5824	105	0.105		198	9.386e-07	0.9386	105	0.105		198	1.694e-06	1.694	105	0.105		198	2.293e-06	2.293	106	0.106		198	2.861e-06	2.861	106	0.106		198	3.474e-06	3.474	106.5	0.1065		198	6.006e-06	6.006	108.5	0.1085		198	7.952e-06	7.952	107.5	0.1075		198
	199	5.824e-07	0.5824	106	0.106		199	9.456e-07	0.9456	106	0.106		199	1.701e-06	1.701	106	0.106		199	2.302e-06	2.302	107	0.107		199	2.868e-06	2.868	107	0.107		199	3.476e-06	3.476	107.5	0.1075		199	6.027e-06	6.027	109.5	0.1095		199	8.092e-06	8.092	108.5	0.1085		199
	200	5.824e-07	0.5824	107	0.107		200	9.443e-07	0.9443	107	0.107		200	1.705e-06	1.705	107	0.107		200	2.305e-06	2.305	108	0.108		200	2.868e-06	2.868	108	0.108		200	3.478e-06	3.478	108.5	0.1085		200	6.041e-06	6.041	110.5	0.1105		200	7.952e-06	7.952	109.5	0.1095		200
	201	5.829e-07	0.5829	108	0.108		201	9.508e-07	0.9508	108	0.108		201	1.705e-06	1.705	108	0.108		201	2.309e-06	2.309	109	0.109		201	2.875e-06	2.875	109	0.109		201	3.486e-06	3.486	109.5	0.1095		201	6.062e-06	6.062	111.5	0.1115		201	7.952e-06	7.952	110.5	0.1105		201
	202	5.829e-07	0.5829	109	0.109		202	9.526e-07	0.9526	109	0.109		202	1.712e-06	1.712	109	0.109		202	2.318e-06	2.318	110	0.11		202	2.877e-06	2.877	110	0.11		202	3.492e-06	3.492	110.5	0.1105		202	6.09e-06	6.09	112.5	0.1125		202	8.022e-06	8.022	111.5	0.1115		202
	203	5.829e-07	0.5829	110	0.11		203	9.596e-07	0.9596	110	0.11		203	1.714e-06	1.714	110	0.11		203	2.321e-06	2.321	111	0.111		203	2.881e-06	2.881	111	0.111		203	3.495e-06	3.495	111.5	0.1115		203	6.11e-06	6.11	113.5	0.1135		203	8.022e-06	8.022	112.5	0.1125		203
	204	5.829e-07	0.5829	111	0.111		204	9.591e-07	0.9591	111	0.111		204	1.714e-06	1.714	111	0.111		204	2.327e-06	2.327	112	0.112		204	2.893e-06	2.893	112	0.112		204	3.511e-06	3.511	112.5	0.1125		204	6.117e-06	6.117	114.5	0.1145		204	8.092e-06	8.092	113.5	0.1135		204
	205	5.829e-07	0.5829	112	0.112		205	9.661e-07	0.9661	112	0.112		205	1.715e-06	1.715	112	0.112		205	2.34e-06	2.34	113	0.113		205	2.894e-06	2.894	113	0.113		205	3.518e-06	3.518	113.5	0.1135		205	6.117e-06	6.117	115.5	0.1155		205	8.161e-06	8.161	114.5	0.1145		205
	206	5.833e-07	0.5833	113	0.113		206	9.661e-07	0.9661	113	0.113		206	1.719e-06	1.719	113	0.113		206	2.345e-06	2.345	114	0.114		206	2.897e-06	2.897	114	0.114		206	3.532e-06	3.532	114.5	0.1145		206	6.131e-06	6.131	116.5	0.1165		206	8.161e-06	8.161	115.5	0.1155		206
	207	5.833e-07	0.5833	114	0.114		207	9.722e-07	0.9722	114	0.114		207	1.727e-06	1.727	114	0.114		207	2.356e-06	2.356	115	0.115		207	2.902e-06	2.902	115	0.115		207	3.542e-06	3.542	115.5	0.1155		207	6.138e-06	6.138	117.5	0.1175		207	8.371e-06	8.371	116.5	0.1165		207
	208	5.833e-07	0.5833	115	0.115		208	9.722e-07	0.9722	115	0.115		208	1.727e-06	1.727	115	0.115		208	2.362e-06	2.362	116	0.116		208	2.905e-06	2.905	116	0.116		208	3.544e-06	3.544	116.5	0.1165		208	6.145e-06	6.145	118.5	0.1185		208	8.371e-06	8.371	117.5	0.1175		208
	209	5.842e-07	0.5842	116	0.116		209	9.726e-07	0.9726	116	0.116		209	1.726e-06	1.726	116	0.116		209	2.364e-06	2.364	117	0.117		209	2.913e-06	2.913	117	0.117		209	3.554e-06	3.554	117.5	0.1175		209	6.152e-06	6.152	119.5	0.1195		209	8.371e-06	8.371	118.5	0.1185		209
	210	5.842e-07	0.5842	117	0.117		210	9.726e-07	0.9726	117	0.117		210	1.731e-06	1.731	117	0.117		210	2.377e-06	2.377	118	0.118		210	2.917e-06	2.917	118	0.118		210	3.559e-06	3.559	118.5	0.1185		210	6.159e-06	6.159	120.5	0.1205		210	8.371e-06	8.371	119.5	0.1195		210
	211	5.864e-07	0.5864	118	0.118		211	9.744e-07	0.9744	118	0.118		211	1.738e-06	1.738	118	0.118		211	2.383e-06	2.383	119	0.119		211	2.919e-06	2.919	119	0.119		211	3.562e-06	3.562	119.5	0.1195		211	6.159e-06	6.159	121.5	0.1215		211	8.371e-06	8.371	120.5	0.1205		211
	212	5.868e-07	0.5868	119	0.119		212	9.744e-07	0.9744	119	0.119		212	1.744e-06	1.744	119	0.119		212	2.386e-06	2.386	120	0.12		212	2.932e-06	2.932	120	0.12		212	3.573e-06	3.573	120.5	0.1205		212	6.166e-06	6.166	122.5	0.1225		212	8.44e-06	8.44	121.5	0.1215		212
	213	5.864e-07	0.5864	120	0.12		213	9.753e-07	0.9753	120	0.12		213	1.746e-06	1.746	120	0.12		213	2.391e-06	2.391	121	0.121		213	2.936e-06	2.936	121	0.121		213	3.579e-06	3.579	121.5	0.1215		213	6.173e-06	6.173	123.5	0.1235		213	8.44e-06	8.44	122.5	0.1225		213
	214	5.92e-07	0.592	121	0.121		214	9.748e-07	0.9748	121	0.121		214	1.746e-06	1.746	121	0.121		214	2.391e-06	2.391	122	0.122		214	2.94e-06	2.94	122	0.122		214	3.591e-06	3.591	122.5	0.1225		214	6.173e-06	6.173	124.5	0.1245		214	8.44e-06	8.44	123.5	0.1235		214
	215	5.925e-07	0.5925	122	0.122		215	9.774e-07	0.9774	122	0.122		215	1.753e-06	1.753	122	0.122		215	2.395e-06	2.395	123	0.123		215	2.943e-06	2.943	123	0.123		215	3.604e-06	3.604	123.5	0.1235		215	6.18e-06	6.18	125.5	0.1255		215	8.51e-06	8.51	124.5	0.1245		215
	216	5.942e-07	0.5942	123	0.123		216	9.77e-07	0.977	123	0.123		216	1.756e-06	1.756	123	0.123		216	2.399e-06	2.399	124	0.124		216	2.945e-06	2.945	124	0.124		216	3.61e-06	3.61	124.5	0.1245		216	6.18e-06	6.18	126.5	0.1265		216	8.51e-06	8.51	125.5	0.1255		216
	217	6.012e-07	0.6012	124	0.124		217	9.84e-07	0.984	124	0.124		217	1.755e-06	1.755	124	0.124		217	2.403e-06	2.403	125	0.125		217	2.958e-06	2.958	125	0.125		217	3.623e-06	3.623	125.5	0.1255		217	6.201e-06	6.201	127.5	0.1275		217	8.58e-06	8.58	126.5	0.1265		217
	218	5.99e-07	0.599	125	0.125		218	9.857e-07	0.9857	125	0.125		218	1.763e-06	1.763	125	0.125		218	2.413e-06	2.413	126	0.126		218	2.968e-06	2.968	126	0.126		218	3.626e-06	3.626	126.5	0.1265		218	6.222e-06	6.222	128.5	0.1285		218	8.65e-06	8.65	127.5	0.1275		218
	219	6.06e-07	0.606	126	0.126		219	9.94e-07	0.994	126	0.126		219	1.765e-06	1.765	126	0.126		219	2.418e-06	2.418	127	0.127		219	2.975e-06	2.975	127	0.127		219	3.63e-06	3.63	127.5	0.1275		219	6.243e-06	6.243	129.5	0.1295		219	8.58e-06	8.58	128.5	0.1285		219
	220	6.121e-07	0.6121	127	0.127		220	9.94e-07	0.994	127	0.127		220	1.765e-06	1.765	127	0.127		220	2.421e-06	2.421	128	0.128		220	2.99e-06	2.99	128	0.128		220	3.637e-06	3.637	128.5	0.1285		220	6.257e-06	6.257	130.5	0.1305		220	8.65e-06	8.65	129.5	0.1295		220
	221	6.095e-07	0.6095	128	0.128		221	1.004e-06	1.004	128	0.128		221	1.766e-06	1.766	128	0.128		221	2.428e-06	2.428	129	0.129		221	2.999e-06	2.999	129	0.129		221	3.641e-06	3.641	129.5	0.1295		221	6.285e-06	6.285	131.5	0.1315		221	8.65e-06	8.65	130.5	0.1305		221
	222	6.182e-07	0.6182	129	0.129		222	1.002e-06	1.002	129	0.129		222	1.772e-06	1.772	129	0.129		222	2.434e-06	2.434	130	0.13		222	3.01e-06	3.01	130	0.13		222	3.646e-06	3.646	130.5	0.1305		222	6.313e-06	6.313	132.5	0.1325		222	8.65e-06	8.65	131.5	0.1315		222
	223	6.217e-07	0.6217	130	0.13		223	1.011e-06	1.011	130	0.13		223	1.781e-06	1.781	130	0.13		223	2.447e-06	2.447	131	0.131		223	3.019e-06	3.019	131	0.131		223	3.655e-06	3.655	131.5	0.1315		223	6.334e-06	6.334	133.5	0.1335		223	8.719e-06	8.719	132.5	0.1325		223
	224	6.217e-07	0.6217	131	0.131		224	1.007e-06	1.007	131	0.131		224	1.782e-06	1.782	131	0.131		224	2.453e-06	2.453	132	0.132		224	3.019e-06	3.019	132	0.132		224	3.656e-06	3.656	132.5	0.1325		224	6.341e-06	6.341	134.5	0.1345		224	8.65e-06	8.65	133.5	0.1335		224
	225	6.33e-07	0.633	132	0.132		225	1.018e-06	1.018	132	0.132		225	1.779e-06	1.779	132	0.132		225	2.456e-06	2.456	133	0.133		225	3.029e-06	3.029	133	0.133		225	3.669e-06	3.669	133.5	0.1335		225	6.355e-06	6.355	135.5	0.1355		225	8.65e-06	8.65	134.5	0.1345		225
	226	6.313e-07	0.6313	133	0.133		226	1.018e-06	1.018	133	0.133		226	1.792e-06	1.792	133	0.133		226	2.463e-06	2.463	134	0.134		226	3.035e-06	3.035	134	0.134		226	3.675e-06	3.675	134.5	0.1345		226	6.362e-06	6.362	136.5	0.1365		226	8.719e-06	8.719	135.5	0.1355		226
	227	6.383e-07	0.6383	134	0.134		227	1.031e-06	1.031	134	0.134		227	1.805e-06	1.805	134	0.134		227	2.465e-06	2.465	135	0.135		227	3.04e-06	3.04	135	0.135		227	3.68e-06	3.68	135.5	0.1355		227	6.376e-06	6.376	137.5	0.1375		227	8.65e-06	8.65	136.5	0.1365		227
	228	6.422e-07	0.6422	135	0.135		228	1.027e-06	1.027	135	0.135		228	1.813e-06	1.813	135	0.135		228	2.471e-06	2.471	136	0.136		228	3.05e-06	3.05	136	0.136		228	3.687e-06	3.687	136.5	0.1365		228	6.376e-06	6.376	138.5	0.1385		228	8.719e-06	8.719	137.5	0.1375		228
	229	6.4e-07	0.64	136	0.136		229	1.041e-06	1.041	136	0.136		229	1.819e-06	1.819	136	0.136		229	2.479e-06	2.479	137	0.137		229	3.057e-06	3.057	137	0.137		229	3.69e-06	3.69	137.5	0.1375		229	6.376e-06	6.376	139.5	0.1395		229	8.719e-06	8.719	138.5	0.1385		229
	230	6.474e-07	0.6474	137	0.137		230	1.04e-06	1.04	137	0.137		230	1.824e-06	1.824	137	0.137		230	2.48e-06	2.48	138	0.138		230	3.064e-06	3.064	138	0.138		230	3.694e-06	3.694	138.5	0.1385		230	6.383e-06	6.383	140.5	0.1405		230	8.719e-06	8.719	139.5	0.1395		230
	231	6.487e-07	0.6487	138	0.138		231	1.052e-06	1.052	138	0.138		231	1.838e-06	1.838	138	0.138		231	2.483e-06	2.483	139	0.139		231	3.071e-06	3.071	139	0.139		231	3.7e-06	3.7	139.5	0.1395		231	6.383e-06	6.383	141.5	0.1415		231	8.789e-06	8.789	140.5	0.1405		231
	232	6.509e-07	0.6509	139	0.139		232	1.049e-06	1.049	139	0.139		232	1.846e-06	1.846	139	0.139		232	2.485e-06	2.485	140	0.14		232	3.071e-06	3.071	140	0.14		232	3.702e-06	3.702	140.5	0.1405		232	6.376e-06	6.376	142.5	0.1425		232	8.719e-06	8.719	141.5	0.1415		232
	233	6.587e-07	0.6587	140	0.14		233	1.055e-06	1.055	140	0.14		233	1.845e-06	1.845	140	0.14		233	2.485e-06	2.485	141	0.141		233	3.079e-06	3.079	141	0.141		233	3.717e-06	3.717	141.5	0.1415		233	6.396e-06	6.396	143.5	0.1435		233	8.719e-06	8.719	142.5	0.1425		233
	234	6.535e-07	0.6535	141	0.141		234	1.055e-06	1.055	141	0.141		234	1.852e-06	1.852	141	0.141		234	2.494e-06	2.494	142	0.142		234	3.082e-06	3.082	142	0.142		234	3.725e-06	3.725	142.5	0.1425		234	6.396e-06	6.396	144.5	0.1445		234	8.789e-06	8.789	143.5	0.1435		234
	235	6.601e-07	0.6601	142	0.142		235	1.064e-06	1.064	142	0.142		235	1.859e-06	1.859	142	0.142		235	2.497e-06	2.497	143	0.143		235	3.088e-06	3.088	143	0.143		235	3.734e-06	3.734	143.5	0.1435		235	6.403e-06	6.403	145.5	0.1455		235	8.719e-06	8.719	144.5	0.1445		235
	236	6.666e-07	0.6666	143	0.143		236	1.064e-06	1.064	143	0.143		236	1.859e-06	1.859	143	0.143		236	2.502e-06	2.502	144	0.144		236	3.096e-06	3.096	144	0.144		236	3.75e-06	3.75	144.5	0.1445		236	6.403e-06	6.403	146.5	0.1465		236	8.719e-06	8.719	145.5	0.1455		236
	237	6.662e-07	0.6662	144	0.144		237	1.07e-06	1.07	144	0.144		237	1.861e-06	1.861	144	0.144		237	2.509e-06	2.509	145	0.145		237	3.099e-06	3.099	145	0.145		237	3.76e-06	3.76	145.5	0.1455		237	6.417e-06	6.417	147.5	0.1475		237	8.719e-06	8.719	146.5	0.1465		237
	238	6.718e-07	0.6718	145	0.145		238	1.07e-06	1.07	145	0.145		238	1.867e-06	1.867	145	0.145		238	2.507e-06	2.507	146	0.146		238	3.103e-06	3.103	146	0.146		238	3.772e-06	3.772	146.5	0.1465		238	6.438e-06	6.438	148.5	0.1485		238	8.719e-06	8.719	147.5	0.1475		238
	239	6.723e-07	0.6723	146	0.146		239	1.077e-06	1.077	146	0.146		239	1.874e-06	1.874	146	0.146		239	2.512e-06	2.512	147	0.147		239	3.11e-06	3.11	147	0.147		239	3.783e-06	3.783	147.5	0.1475		239	6.459e-06	6.459	149.5	0.1495		239	8.789e-06	8.789	148.5	0.1485		239
	240	6.727e-07	0.6727	147	0.147		240	1.077e-06	1.077	147	0.147		240	1.875e-06	1.875	147	0.147		240	2.519e-06	2.519	148	0.148		240	3.111e-06	3.111	148	0.148		240	3.785e-06	3.785	148.5	0.1485		240	6.466e-06	6.466	150.5	0.1505		240	8.789e-06	8.789	149.5	0.1495		240
	241	6.788e-07	0.6788	148	0.148		241	1.083e-06	1.083	148	0.148		241	1.876e-06	1.876	148	0.148		241	2.522e-06	2.522	149	0.149		241	3.123e-06	3.123	149	0.149		241	3.795e-06	3.795	149.5	0.1495		241	6.494e-06	6.494	151.5	0.1515		241	8.789e-06	8.789	150.5	0.1505		241
	242	6.788e-07	0.6788	149	0.149		242	1.083e-06	1.083	149	0.149		242	1.882e-06	1.882	149	0.149		242	2.53e-06	2.53	150	0.15		242	3.128e-06	3.128	150	0.15		242	3.801e-06	3.801	150.5	0.1505		242	6.529e-06	6.529	152.5	0.1525		242	8.859e-06	8.859	151.5	0.1515		242
	243	6.792e-07	0.6792	150	0.15		243	1.09e-06	1.09	150	0.15		243	1.889e-06	1.889	150	0.15		243	2.531e-06	2.531	151	0.151		243	3.134e-06	3.134	151	0.151		243	3.808e-06	3.808	151.5	0.1515		243	6.55e-06	6.55	153.5	0.1535		243	8.859e-06	8.859	152.5	0.1525		243
	244	6.801e-07	0.6801	151	0.151		244	1.089e-06	1.089	151	0.151		244	1.895e-06	1.895	151	0.151		244	2.532e-06	2.532	152	0.152		244	3.151e-06	3.151	152	0.152		244	3.819e-06	3.819	152.5	0.1525		244	6.564e-06	6.564	154.5	0.1545		244	8.929e-06	8.929	153.5	0.1535		244
	245	6.801e-07	0.6801	152	0.152		245	1.096e-06	1.096	152	0.152		245	1.895e-06	1.895	152	0.152		245	2.539e-06	2.539	153	0.153		245	3.159e-06	3.159	153	0.153		245	3.827e-06	3.827	153.5	0.1535		245	6.571e-06	6.571	155.5	0.1555		245	8.929e-06	8.929	154.5	0.1545		245
	246	6.801e-07	0.6801	153	0.153		246	1.095e-06	1.095	153	0.153		246	1.896e-06	1.896	153	0.153		246	2.541e-06	2.541	154	0.154		246	3.167e-06	3.167	154	0.154		246	3.836e-06	3.836	154.5	0.1545		246	6.592e-06	6.592	156.5	0.1565		246	8.929e-06	8.929	155.5	0.1555		246
	247	6.801e-07	0.6801	154	0.154		247	1.102e-06	1.102	154	0.154		247	1.903e-06	1.903	154	0.154		247	2.553e-06	2.553	155	0.155		247	3.175e-06	3.175	155	0.155		247	3.843e-06	3.843	155.5	0.1555		247	6.599e-06	6.599	157.5	0.1575		247	8.998e-06	8.998	156.5	0.1565		247
	248	6.801e-07	0.6801	155	0.155		248	1.1e-06	1.1	155	0.155		248	1.904e-06	1.904	155	0.155		248	2.56e-06	2.56	156	0.156		248	3.177e-06	3.177	156	0.156		248	3.848e-06	3.848	156.5	0.1565		248	6.606e-06	6.606	158.5	0.1585		248	8.998e-06	8.998	157.5	0.1575		248
	249	6.814e-07	0.6814	156	0.156		249	1.106e-06	1.106	156	0.156		249	1.903e-06	1.903	156	0.156		249	2.567e-06	2.567	157	0.157		249	3.189e-06	3.189	157	0.157		249	3.856e-06	3.856	157.5	0.1575		249	6.613e-06	6.613	159.5	0.1595		249	8.998e-06	8.998	158.5	0.1585		249
	250	6.814e-07	0.6814	157	0.157		250	1.106e-06	1.106	157	0.157		250	1.91e-06	1.91	157	0.157		250	2.581e-06	2.581	158	0.158		250	3.196e-06	3.196	158	0.158		250	3.856e-06	3.856	158.5	0.1585		250	6.627e-06	6.627	160.5	0.1605		250	9.068e-06	9.068	159.5	0.1595		250
	251	6.84e-07	0.684	158	0.158		251	1.112e-06	1.112	158	0.158		251	1.916e-06	1.916	158	0.158		251	2.586e-06	2.586	159	0.159		251	3.198e-06	3.198	159	0.159		251	3.858e-06	3.858	159.5	0.1595		251	6.634e-06	6.634	161.5	0.1615		251	8.998e-06	8.998	160.5	0.1605		251
	252	6.84e-07	0.684	159	0.159		252	1.112e-06	1.112	159	0.159		252	1.917e-06	1.917	159	0.159		252	2.599e-06	2.599	160	0.16		252	3.213e-06	3.213	160	0.16		252	3.867e-06	3.867	160.5	0.1605		252	6.634e-06	6.634	162.5	0.1625		252	9.068e-06	9.068	161.5	0.1615		252
	253	6.84e-07	0.684	160	0.16		253	1.117e-06	1.117	160	0.16		253	1.92e-06	1.92	160	0.16		253	2.614e-06	2.614	161	0.161		253	3.219e-06	3.219	161	0.161		253	3.874e-06	3.874	161.5	0.1615		253	6.641e-06	6.641	163.5	0.1635		253	9.068e-06	9.068	162.5	0.1625		253
	254	6.901e-07	0.6901	161	0.161		254	1.117e-06	1.117	161	0.161		254	1.925e-06	1.925	161	0.161		254	2.618e-06	2.618	162	0.162		254	3.226e-06	3.226	162	0.162		254	3.884e-06	3.884	162.5	0.1625		254	6.655e-06	6.655	164.5	0.1645		254	8.998e-06	8.998	163.5	0.1635		254
	255	6.906e-07	0.6906	162	0.162		255	1.121e-06	1.121	162	0.162		255	1.932e-06	1.932	162	0.162		255	2.626e-06	2.626	163	0.163		255	3.234e-06	3.234	163	0.163		255	3.895e-06	3.895	163.5	0.1635		255	6.662e-06	6.662	165.5	0.1655		255	9.068e-06	9.068	164.5	0.1645		255
	256	6.949e-07	0.6949	163	0.163		256	1.121e-06	1.121	163	0.163		256	1.938e-06	1.938	163	0.163		256	2.628e-06	2.628	164	0.164		256	3.238e-06	3.238	164	0.164		256	3.905e-06	3.905	164.5	0.1645		256	6.669e-06	6.669	166.5	0.1665		256	9.068e-06	9.068	165.5	0.1655		256
	257	7.015e-07	0.7015	164	0.164		257	1.123e-06	1.123	164	0.164		257	1.938e-06	1.938	164	0.164		257	2.628e-06	2.628	165	0.165		257	3.246e-06	3.246	165	0.165		257	3.921e-06	3.921	165.5	0.1655		257	6.689e-06	6.689	167.5	0.1675		257	9.068e-06	9.068	166.5	0.1665		257
	258	6.989e-07	0.6989	165	0.165		258	1.125e-06	1.125	165	0.165		258	1.947e-06	1.947	165	0.165		258	2.645e-06	2.645	166	0.166		258	3.253e-06	3.253	166	0.166		258	3.929e-06	3.929	166.5	0.1665		258	6.71e-06	6.71	168.5	0.1685		258	9.138e-06	9.138	167.5	0.1675		258
	259	7.054e-07	0.7054	166	0.166		259	1.13e-06	1.13	166	0.166		259	1.954e-06	1.954	166	0.166		259	2.652e-06	2.652	167	0.167		259	3.254e-06	3.254	167	0.167		259	3.934e-06	3.934	167.5	0.1675		259	6.738e-06	6.738	169.5	0.1695		259	9.138e-06	9.138	168.5	0.1685		259
	260	7.119e-07	0.7119	167	0.167		260	1.13e-06	1.13	167	0.167		260	1.957e-06	1.957	167	0.167		260	2.657e-06	2.657	168	0.168		260	3.267e-06	3.267	168	0.168		260	3.946e-06	3.946	168.5	0.1685		260	6.759e-06	6.759	170.5	0.1705		260	9.277e-06	9.277	169.5	0.1695		260
	261	7.093e-07	0.7093	168	0.168		261	1.137e-06	1.137	168	0.168		261	1.961e-06	1.961	168	0.168		261	2.664e-06	2.664	169	0.169		261	3.273e-06	3.273	169	0.169		261	3.952e-06	3.952	169.5	0.1695		261	6.773e-06	6.773	171.5	0.1715		261	9.347e-06	9.347	170.5	0.1705		261
	262	7.159e-07	0.7159	169	0.169		262	1.136e-06	1.136	169	0.169		262	1.968e-06	1.968	169	0.169		262	2.667e-06	2.667	170	0.17		262	3.277e-06	3.277	170	0.17		262	3.962e-06	3.962	170.5	0.1705		262	6.801e-06	6.801	172.5	0.1725		262	9.347e-06	9.347	171.5	0.1715		262
	263	7.172e-07	0.7172	170	0.17		263	1.143e-06	1.143	170	0.17		263	1.978e-06	1.978	170	0.17		263	2.675e-06	2.675	171	0.171		263	3.283e-06	3.283	171	0.171		263	3.973e-06	3.973	171.5	0.1715		263	6.815e-06	6.815	173.5	0.1735		263	9.347e-06	9.347	172.5	0.1725		263
	264	7.176e-07	0.7176	171	0.171		264	1.144e-06	1.144	171	0.171		264	1.981e-06	1.981	171	0.171		264	2.682e-06	2.682	172	0.172		264	3.287e-06	3.287	172	0.172		264	3.98e-06	3.98	172.5	0.1725		264	6.829e-06	6.829	174.5	0.1745		264	9.347e-06	9.347	173.5	0.1735		264
	265	7.241e-07	0.7241	172	0.172		265	1.151e-06	1.151	172	0.172		265	1.981e-06	1.981	172	0.172		265	2.684e-06	2.684	173	0.173		265	3.295e-06	3.295	173	0.173		265	3.997e-06	3.997	173.5	0.1735		265	6.843e-06	6.843	175.5	0.1755		265	9.347e-06	9.347	174.5	0.1745		265
	266	7.237e-07	0.7237	173	0.173		266	1.152e-06	1.152	173	0.173		266	1.995e-06	1.995	173	0.173		266	2.693e-06	2.693	174	0.174		266	3.302e-06	3.302	174	0.174		266	4.011e-06	4.011	174.5	0.1745		266	6.857e-06	6.857	176.5	0.1765		266	9.347e-06	9.347	175.5	0.1755		266
	267	7.241e-07	0.7241	174	0.174		267	1.161e-06	1.161	174	0.174		267	2.008e-06	2.008	174	0.174		267	2.699e-06	2.699	175	0.175		267	3.304e-06	3.304	175	0.175		267	4.018e-06	4.018	175.5	0.1755		267	6.864e-06	6.864	177.5	0.1775		267	9.277e-06	9.277	176.5	0.1765		267
	268	7.276e-07	0.7276	175	0.175		268	1.161e-06	1.161	175	0.175		268	2.013e-06	2.013	175	0.175		268	2.702e-06	2.702	176	0.176		268	3.318e-06	3.318	176	0.176		268	4.03e-06	4.03	176.5	0.1765		268	6.885e-06	6.885	178.5	0.1785		268	9.347e-06	9.347	177.5	0.1775		268
	269	7.276e-07	0.7276	176	0.176		269	1.17e-06	1.17	176	0.176		269	2.02e-06	2.02	176	0.176		269	2.708e-06	2.708	177	0.177		269	3.323e-06	3.323	177	0.177		269	4.037e-06	4.037	177.5	0.1775		269	6.892e-06	6.892	179.5	0.1795		269	9.347e-06	9.347	178.5	0.1785		269
	270	7.281e-07	0.7281	177	0.177		270	1.17e-06	1.17	177	0.177		270	2.024e-06	2.024	177	0.177		270	2.714e-06	2.714	178	0.178		270	3.328e-06	3.328	178	0.178		270	4.041e-06	4.041	178.5	0.1785		270	6.906e-06	6.906	180.5	0.1805		270	9.347e-06	9.347	179.5	0.1795		270
	271	7.281e-07	0.7281	178	0.178		271	1.18e-06	1.18	178	0.178		271	2.037e-06	2.037	178	0.178		271	2.727e-06	2.727	179	0.179		271	3.333e-06	3.333	179	0.179		271	4.048e-06	4.048	179.5	0.1795		271	6.913e-06	6.913	181.5	0.1815		271	9.417e-06	9.417	180.5	0.1805		271
	272	7.285e-07	0.7285	179	0.179		272	1.179e-06	1.179	179	0.179		272	2.043e-06	2.043	179	0.179		272	2.738e-06	2.738	180	0.18		272	3.339e-06	3.339	180	0.18		272	4.051e-06	4.051	180.5	0.1805		272	6.913e-06	6.913	182.5	0.1825		272	9.417e-06	9.417	181.5	0.1815		272
	273	7.294e-07	0.7294	180	0.18		273	1.187e-06	1.187	180	0.18		273	2.043e-06	2.043	180	0.18		273	2.742e-06	2.742	181	0.181		273	3.354e-06	3.354	181	0.181		273	4.06e-06	4.06	181.5	0.1815		273	6.927e-06	6.927	183.5	0.1835		273	9.487e-06	9.487	182.5	0.1825		273
	274	7.294e-07	0.7294	181	0.181		274	1.188e-06	1.188	181	0.181		274	2.05e-06	2.05	181	0.181		274	2.752e-06	2.752	182	0.182		274	3.367e-06	3.367	182	0.182		274	4.068e-06	4.068	182.5	0.1825		274	6.941e-06	6.941	184.5	0.1845		274	9.556e-06	9.556	183.5	0.1835		274
	275	7.302e-07	0.7302	182	0.182		275	1.198e-06	1.198	182	0.182		275	2.063e-06	2.063	182	0.182		275	2.761e-06	2.761	183	0.183		275	3.375e-06	3.375	183	0.183		275	4.075e-06	4.075	183.5	0.1835		275	6.948e-06	6.948	185.5	0.1855		275	9.487e-06	9.487	184.5	0.1845		275
	276	7.307e-07	0.7307	183	0.183		276	1.199e-06	1.199	183	0.183		276	2.065e-06	2.065	183	0.183		276	2.77e-06	2.77	184	0.184		276	3.395e-06	3.395	184	0.184		276	4.088e-06	4.088	184.5	0.1845		276	6.948e-06	6.948	186.5	0.1865		276	9.556e-06	9.556	185.5	0.1855		276
	277	7.307e-07	0.7307	184	0.184		277	1.21e-06	1.21	184	0.184		277	2.071e-06	2.071	184	0.184		277	2.785e-06	2.785	185	0.185		277	3.408e-06	3.408	185	0.185		277	4.094e-06	4.094	185.5	0.1855		277	6.968e-06	6.968	187.5	0.1875		277	9.556e-06	9.556	186.5	0.1865		277
	278	7.372e-07	0.7372	185	0.185		278	1.211e-06	1.211	185	0.185		278	2.076e-06	2.076	185	0.185		278	2.792e-06	2.792	186	0.186		278	3.419e-06	3.419	186	0.186		278	4.102e-06	4.102	186.5	0.1865		278	6.989e-06	6.989	188.5	0.1885		278	9.487e-06	9.487	187.5	0.1875		278
	279	7.372e-07	0.7372	186	0.186		279	1.225e-06	1.225	186	0.186		279	2.085e-06	2.085	186	0.186		279	2.8e-06	2.8	187	0.187		279	3.433e-06	3.433	187	0.187		279	4.109e-06	4.109	187.5	0.1875		279	7.003e-06	7.003	189.5	0.1895		279	9.626e-06	9.626	188.5	0.1885		279
	280	7.424e-07	0.7424	187	0.187		280	1.226e-06	1.226	187	0.187		280	2.091e-06	2.091	187	0.187		280	2.808e-06	2.808	188	0.188		280	3.438e-06	3.438	188	0.188		280	4.116e-06	4.116	188.5	0.1885		280	7.024e-06	7.024	190.5	0.1905		280	9.556e-06	9.556	189.5	0.1895		280
	281	7.49e-07	0.749	188	0.188		281	1.236e-06	1.236	188	0.188		281	2.091e-06	2.091	188	0.188		281	2.814e-06	2.814	189	0.189		281	3.451e-06	3.451	189	0.189		281	4.13e-06	4.13	189.5	0.1895		281	7.045e-06	7.045	191.5	0.1915		281	9.556e-06	9.556	190.5	0.1905		281
	282	7.525e-07	0.7525	189	0.189		282	1.241e-06	1.241	189	0.189		282	2.098e-06	2.098	189	0.189		282	2.828e-06	2.828	190	0.19		282	3.459e-06	3.459	190	0.19		282	4.144e-06	4.144	190.5	0.1905		282	7.073e-06	7.073	192.5	0.1925		282	9.626e-06	9.626	191.5	0.1915		282
	283	7.59e-07	0.759	190	0.19		283	1.25e-06	1.25	190	0.19		283	2.11e-06	2.11	190	0.19		283	2.841e-06	2.841	191	0.191		283	3.465e-06	3.465	191	0.191		283	4.155e-06	4.155	191.5	0.1915		283	7.101e-06	7.101	193.5	0.1935		283	9.556e-06	9.556	192.5	0.1925		283
	284	7.656e-07	0.7656	191	0.191		284	1.253e-06	1.253	191	0.191		284	2.111e-06	2.111	191	0.191		284	2.848e-06	2.848	192	0.192		284	3.479e-06	3.479	192	0.192		284	4.176e-06	4.176	192.5	0.1925		284	7.115e-06	7.115	194.5	0.1945		284	9.696e-06	9.696	193.5	0.1935		284
	285	7.66e-07	0.766	192	0.192		285	1.263e-06	1.263	192	0.192		285	2.117e-06	2.117	192	0.192		285	2.856e-06	2.856	193	0.193		285	3.488e-06	3.488	193	0.193		285	4.195e-06	4.195	193.5	0.1935		285	7.129e-06	7.129	195.5	0.1955		285	9.835e-06	9.835	194.5	0.1945		285
	286	7.734e-07	0.7734	193	0.193		286	1.263e-06	1.263	193	0.193		286	2.123e-06	2.123	193	0.193		286	2.863e-06	2.863	194	0.194		286	3.495e-06	3.495	194	0.194		286	4.213e-06	4.213	194.5	0.1945		286	7.157e-06	7.157	196.5	0.1965		286	9.766e-06	9.766	195.5	0.1955		286
	287	7.751e-07	0.7751	194	0.194		287	1.274e-06	1.274	194	0.194		287	2.13e-06	2.13	194	0.194		287	2.87e-06	2.87	195	0.195		287	3.502e-06	3.502	195	0.195		287	4.227e-06	4.227	195.5	0.1955		287	7.164e-06	7.164	197.5	0.1975		287	9.905e-06	9.905	196.5	0.1965		287
	288	7.756e-07	0.7756	195	0.195		288	1.274e-06	1.274	195	0.195		288	2.137e-06	2.137	195	0.195		288	2.876e-06	2.876	196	0.196		288	3.504e-06	3.504	196	0.196		288	4.234e-06	4.234	196.5	0.1965		288	7.178e-06	7.178	198.5	0.1985		288	9.905e-06	9.905	197.5	0.1975		288
	289	7.799e-07	0.7799	196	0.196		289	1.282e-06	1.282	196	0.196		289	2.138e-06	2.138	196	0.196		289	2.884e-06	2.884	197	0.197		289	3.523e-06	3.523	197	0.197		289	4.245e-06	4.245	197.5	0.1975		289	7.199e-06	7.199	199.5	0.1995		289	9.975e-06	9.975	198.5	0.1985		289
	290	7.799e-07	0.7799	197	0.197		290	1.288e-06	1.288	197	0.197		290	2.15e-06	2.15	197	0.197		290	2.893e-06	2.893	198	0.198		290	3.536e-06	3.536	198	0.198		290	4.252e-06	4.252	198.5	0.1985		290	7.22e-06	7.22	200.5	0.2005		290	1.011e-05	10.11	199.5	0.1995		290
	291	7.856e-07	0.7856	198	0.198		291	1.295e-06	1.295	198	0.198		291	2.162e-06	2.162	198	0.198		291	2.9e-06	2.9	199	0.199		291	3.55e-06	3.55	199	0.199		291	4.259e-06	4.259	199.5	0.1995		291	7.234e-06	7.234	201.5	0.2015		291	1.011e-05	10.11	200.5	0.2005		291
	292	7.908e-07	0.7908	199	0.199		292	1.298e-06	1.298	199	0.199		292	2.167e-06	2.167	199	0.199		292	2.906e-06	2.906	200	0.2		292	3.569e-06	3.569	200	0.2		292	4.273e-06	4.273	200.5	0.2005		292	7.241e-06	7.241	202.5	0.2025		292	1.018e-05	10.18	201.5	0.2015		292
	293	7.948e-07	0.7948	200	0.2		293	1.305e-06	1.305	200	0.2		293	2.176e-06	2.176	200	0.2		293	2.914e-06	2.914	201	0.201		293	3.583e-06	3.583	201	0.201		293	4.287e-06	4.287	201.5	0.2015		293	7.254e-06	7.254	203.5	0.2035		293	1.025e-05	10.25	202.5	0.2025		293
	294	8.017e-07	0.8017	201	0.201		294	1.307e-06	1.307	201	0.201		294	2.19e-06	2.19	201	0.201		294	2.922e-06	2.922	202	0.202		294	3.598e-06	3.598	202	0.202		294	4.305e-06	4.305	202.5	0.2025		294	7.282e-06	7.282	204.5	0.2045		294	1.025e-05	10.25	203.5	0.2035		294
	295	8.083e-07	0.8083	202	0.202		295	1.315e-06	1.315	202	0.202		295	2.205e-06	2.205	202	0.202		295	2.941e-06	2.941	203	0.203		295	3.613e-06	3.613	203	0.203		295	4.323e-06	4.323	203.5	0.2035		295	7.296e-06	7.296	205.5	0.2055		295	1.039e-05	10.39	204.5	0.2045		295
	296	8.131e-07	0.8131	203	0.203		296	1.315e-06	1.315	203	0.203		296	2.218e-06	2.218	203	0.203		296	2.953e-06	2.953	204	0.204		296	3.62e-06	3.62	204	0.204		296	4.34e-06	4.34	204.5	0.2045		296	7.303e-06	7.303	206.5	0.2065		296	1.039e-05	10.39	205.5	0.2055		296
	297	8.262e-07	0.8262	204	0.204		297	1.322e-06	1.322	204	0.204		297	2.222e-06	2.222	204	0.204		297	2.965e-06	2.965	205	0.205		297	3.633e-06	3.633	205	0.205		297	4.36e-06	4.36	205.5	0.2055		297	7.331e-06	7.331	207.5	0.2075		297	1.039e-05	10.39	206.5	0.2065		297
	298	8.279e-07	0.8279	205	0.205		298	1.326e-06	1.326	205	0.205		298	2.237e-06	2.237	205	0.205		298	2.98e-06	2.98	206	0.206		298	3.641e-06	3.641	206	0.206		298	4.373e-06	4.373	206.5	0.2065		298	7.359e-06	7.359	208.5	0.2085		298	1.046e-05	10.46	207.5	0.2075		298
	299	8.362e-07	0.8362	206	0.206		299	1.334e-06	1.334	206	0.206		299	2.254e-06	2.254	206	0.206		299	2.993e-06	2.993	207	0.207		299	3.653e-06	3.653	207	0.207		299	4.383e-06	4.383	207.5	0.2075		299	7.387e-06	7.387	209.5	0.2095		299	1.039e-05	10.39	208.5	0.2085		299
	300	8.458e-07	0.8458	207	0.207		300	1.341e-06	1.341	207	0.207		300	2.264e-06	2.264	207	0.207		300	3.007e-06	3.007	208	0.208		300	3.667e-06	3.667	208	0.208		300	4.397e-06	4.397	208.5	0.2085		300	7.422e-06	7.422	210.5	0.2105		300	1.039e-05	10.39	209.5	0.2095		300
	301	8.519e-07	0.8519	208	0.208		301	1.349e-06	1.349	208	0.208		301	2.271e-06	2.271	208	0.208		301	3.028e-06	3.028	209	0.209		301	3.68e-06	3.68	209	0.209		301	4.407e-06	4.407	209.5	0.2095		301	7.45e-06	7.45	211.5	0.2115		301	1.039e-05	10.39	210.5	0.2105		301
	302	8.593e-07	0.8593	209	0.209		302	1.355e-06	1.355	209	0.209		302	2.279e-06	2.279	209	0.209		302	3.036e-06	3.036	210	0.21		302	3.691e-06	3.691	210	0.21		302	4.423e-06	4.423	210.5	0.2105		302	7.492e-06	7.492	212.5	0.2125		302	1.032e-05	10.32	211.5	0.2115		302
	303	8.667e-07	0.8667	210	0.21		303	1.366e-06	1.366	210	0.21		303	2.292e-06	2.292	210	0.21		303	3.047e-06	3.047	211	0.211		303	3.7e-06	3.7	211	0.211		303	4.437e-06	4.437	211.5	0.2115		303	7.52e-06	7.52	213.5	0.2135		303	1.039e-05	10.39	212.5	0.2125		303
	304	8.676e-07	0.8676	211	0.211		304	1.368e-06	1.368	211	0.211		304	2.298e-06	2.298	211	0.211		304	3.055e-06	3.055	212	0.212		304	3.711e-06	3.711	212	0.212		304	4.451e-06	4.451	212.5	0.2125		304	7.533e-06	7.533	214.5	0.2145		304	1.039e-05	10.39	213.5	0.2135		304
	305	8.78e-07	0.878	212	0.212		305	1.38e-06	1.38	212	0.212		305	2.306e-06	2.306	212	0.212		305	3.061e-06	3.061	213	0.213		305	3.732e-06	3.732	213	0.213		305	4.474e-06	4.474	213.5	0.2135		305	7.561e-06	7.561	215.5	0.2155		305	1.039e-05	10.39	214.5	0.2145		305
	306	8.785e-07	0.8785	213	0.213		306	1.389e-06	1.389	213	0.213		306	2.321e-06	2.321	213	0.213		306	3.077e-06	3.077	214	0.214		306	3.746e-06	3.746	214	0.214		306	4.493e-06	4.493	214.5	0.2145		306	7.596e-06	7.596	216.5	0.2165		306	1.046e-05	10.46	215.5	0.2155		306
	307	8.854e-07	0.8854	214	0.214		307	1.403e-06	1.403	214	0.214		307	2.336e-06	2.336	214	0.214		307	3.093e-06	3.093	215	0.215		307	3.767e-06	3.767	215	0.215		307	4.511e-06	4.511	215.5	0.2155		307	7.617e-06	7.617	217.5	0.2175		307	1.046e-05	10.46	216.5	0.2165		307
	308	8.933e-07	0.8933	215	0.215		308	1.413e-06	1.413	215	0.215		308	2.349e-06	2.349	215	0.215		308	3.107e-06	3.107	216	0.216		308	3.789e-06	3.789	216	0.216		308	4.531e-06	4.531	216.5	0.2165		308	7.638e-06	7.638	218.5	0.2185		308	1.053e-05	10.53	217.5	0.2175		308
	309	8.994e-07	0.8994	216	0.216		309	1.428e-06	1.428	216	0.216		309	2.363e-06	2.363	216	0.216		309	3.125e-06	3.125	217	0.217		309	3.809e-06	3.809	217	0.217		309	4.546e-06	4.546	217.5	0.2175		309	7.652e-06	7.652	219.5	0.2195		309	1.06e-05	10.6	218.5	0.2185		309
	310	9.064e-07	0.9064	217	0.217		310	1.437e-06	1.437	217	0.217		310	2.378e-06	2.378	217	0.217		310	3.138e-06	3.138	218	0.218		310	3.829e-06	3.829	218	0.218		310	4.567e-06	4.567	218.5	0.2185		310	7.68e-06	7.68	220.5	0.2205		310	1.06e-05	10.6	219.5	0.2195		310
	311	9.133e-07	0.9133	218	0.218		311	1.455e-06	1.455	218	0.218		311	2.4e-06	2.4	218	0.218		311	3.159e-06	3.159	219	0.219		311	3.845e-06	3.845	219	0.219		311	4.586e-06	4.586	219.5	0.2195		311	7.708e-06	7.708	221.5	0.2215		311	1.067e-05	10.67	220.5	0.2205		311
	312	9.168e-07	0.9168	219	0.219		312	1.464e-06	1.464	219	0.219		312	2.413e-06	2.413	219	0.219		312	3.179e-06	3.179	220	0.22		312	3.858e-06	3.858	220	0.22		312	4.6e-06	4.6	220.5	0.2205		312	7.722e-06	7.722	222.5	0.2225		312	1.067e-05	10.67	221.5	0.2215		312
	313	9.242e-07	0.9242	220	0.22		313	1.476e-06	1.476	220	0.22		313	2.422e-06	2.422	220	0.22		313	3.198e-06	3.198	221	0.221		313	3.881e-06	3.881	221	0.221		313	4.622e-06	4.622	221.5	0.2215		313	7.75e-06	7.75	223.5	0.2235		313	1.074e-05	10.74	222.5	0.2225		313
	314	9.242e-07	0.9242	221	0.221		314	1.483e-06	1.483	221	0.221		314	2.437e-06	2.437	221	0.221		314	3.217e-06	3.217	222	0.222		314	3.898e-06	3.898	222	0.222		314	4.641e-06	4.641	222.5	0.2225		314	7.778e-06	7.778	224.5	0.2245		314	1.081e-05	10.81	223.5	0.2235		314
	315	9.29e-07	0.929	222	0.222		315	1.493e-06	1.493	222	0.222		315	2.451e-06	2.451	222	0.222		315	3.232e-06	3.232	223	0.223		315	3.919e-06	3.919	223	0.223		315	4.664e-06	4.664	223.5	0.2235		315	7.806e-06	7.806	225.5	0.2255		315	1.081e-05	10.81	224.5	0.2245		315
	316	9.36e-07	0.936	223	0.223		316	1.499e-06	1.499	223	0.223		316	2.464e-06	2.464	223	0.223		316	3.244e-06	3.244	224	0.224		316	3.946e-06	3.946	224	0.224		316	4.691e-06	4.691	224.5	0.2245		316	7.833e-06	7.833	226.5	0.2265		316	1.095e-05	10.95	225.5	0.2255		316
	317	9.412e-07	0.9412	224	0.224		317	1.513e-06	1.513	224	0.224		317	2.475e-06	2.475	224	0.224		317	3.264e-06	3.264	225	0.225		317	3.967e-06	3.967	225	0.225		317	4.712e-06	4.712	225.5	0.2255		317	7.861e-06	7.861	227.5	0.2275		317	1.095e-05	10.95	226.5	0.2265		317
	318	9.482e-07	0.9482	225	0.225		318	1.519e-06	1.519	225	0.225		318	2.488e-06	2.488	225	0.225		318	3.278e-06	3.278	226	0.226		318	3.993e-06	3.993	226	0.226		318	4.736e-06	4.736	226.5	0.2265		318	7.903e-06	7.903	228.5	0.2285		318	1.095e-05	10.95	227.5	0.2275		318
	319	9.552e-07	0.9552	226	0.226		319	1.529e-06	1.529	226	0.226		319	2.503e-06	2.503	226	0.226		319	3.303e-06	3.303	227	0.227		319	4.013e-06	4.013	227	0.227		319	4.762e-06	4.762	227.5	0.2275		319	7.945e-06	7.945	229.5	0.2295		319	1.109e-05	11.09	228.5	0.2285		319
	320	9.617e-07	0.9617	227	0.227		320	1.536e-06	1.536	227	0.227		320	2.514e-06	2.514	227	0.227		320	3.324e-06	3.324	228	0.228		320	4.031e-06	4.031	228	0.228		320	4.781e-06	4.781	228.5	0.2285		320	7.98e-06	7.98	230.5	0.2305		320	1.109e-05	11.09	229.5	0.2295		320
	321	9.692e-07	0.9692	228	0.228		321	1.547e-06	1.547	228	0.228		321	2.529e-06	2.529	228	0.228		321	3.345e-06	3.345	229	0.229		321	4.056e-06	4.056	229	0.229		321	4.807e-06	4.807	229.5	0.2295		321	8.022e-06	8.022	231.5	0.2315		321	1.123e-05	11.23	230.5	0.2305		321
	322	9.713e-07	0.9713	229	0.229		322	1.562e-06	1.562	229	0.229		322	2.552e-06	2.552	229	0.229		322	3.372e-06	3.372	230	0.23		322	4.078e-06	4.078	230	0.23		322	4.827e-06	4.827	230.5	0.2305		322	8.078e-06	8.078	232.5	0.2325		322	1.137e-05	11.37	231.5	0.2315		322
	323	9.805e-07	0.9805	230	0.23		323	1.583e-06	1.583	230	0.23		323	2.574e-06	2.574	230	0.23		323	3.397e-06	3.397	231	0.231		323	4.1e-06	4.1	231	0.231		323	4.855e-06	4.855	231.5	0.2315		323	8.119e-06	8.119	233.5	0.2335		323	1.13e-05	11.3	232.5	0.2325		323
	324	9.936e-07	0.9936	231	0.231		324	1.597e-06	1.597	231	0.231		324	2.592e-06	2.592	231	0.231		324	3.419e-06	3.419	232	0.232		324	4.134e-06	4.134	232	0.232		324	4.89e-06	4.89	232.5	0.2325		324	8.168e-06	8.168	234.5	0.2345		324	1.144e-05	11.44	233.5	0.2335		324
	325	1.007e-06	1.007	232	0.232		325	1.618e-06	1.618	232	0.232		325	2.613e-06	2.613	232	0.232		325	3.447e-06	3.447	233	0.233		325	4.161e-06	4.161	233	0.233		325	4.92e-06	4.92	233.5	0.2335		325	8.203e-06	8.203	235.5	0.2355		325	1.158e-05	11.58	234.5	0.2345		325
	326	1.021e-06	1.021	233	0.233		326	1.634e-06	1.634	233	0.233		326	2.635e-06	2.635	233	0.233		326	3.465e-06	3.465	234	0.234		326	4.189e-06	4.189	234	0.234		326	4.95e-06	4.95	234.5	0.2345		326	8.245e-06	8.245	236.5	0.2365		326	1.158e-05	11.58	235.5	0.2355		326
	327	1.035e-06	1.035	234	0.234		327	1.655e-06	1.655	234	0.234		327	2.665e-06	2.665	234	0.234		327	3.491e-06	3.491	235	0.235		327	4.213e-06	4.213	235	0.235		327	4.984e-06	4.984	235.5	0.2355		327	8.287e-06	8.287	237.5	0.2375		327	1.172e-05	11.72	236.5	0.2365		327
	328	1.048e-06	1.048	235	0.235		328	1.672e-06	1.672	235	0.235		328	2.685e-06	2.685	235	0.235		328	3.516e-06	3.516	236	0.236		328	4.238e-06	4.238	236	0.236		328	5.013e-06	5.013	236.5	0.2365		328	8.329e-06	8.329	238.5	0.2385		328	1.172e-05	11.72	237.5	0.2375		328
	329	1.069e-06	1.069	236	0.236		329	1.691e-06	1.691	236	0.236		329	2.703e-06	2.703	236	0.236		329	3.537e-06	3.537	237	0.237		329	4.271e-06	4.271	237	0.237		329	5.052e-06	5.052	237.5	0.2375		329	8.364e-06	8.364	239.5	0.2395		329	1.179e-05	11.79	238.5	0.2385		329
	330	1.079e-06	1.079	237	0.237		330	1.705e-06	1.705	237	0.237		330	2.73e-06	2.73	237	0.237		330	3.565e-06	3.565	238	0.238		330	4.3e-06	4.3	238	0.238		330	5.079e-06	5.079	238.5	0.2385		330	8.412e-06	8.412	240.5	0.2405		330	1.193e-05	11.93	239.5	0.2395		330
	331	1.088e-06	1.088	238	0.238		331	1.72e-06	1.72	238	0.238		331	2.759e-06	2.759	238	0.238		331	3.598e-06	3.598	239	0.239		331	4.329e-06	4.329	239	0.239		331	5.108e-06	5.108	239.5	0.2395		331	8.454e-06	8.454	241.5	0.2415		331	1.193e-05	11.93	240.5	0.2405		331
	332	1.096e-06	1.096	239	0.239		332	1.729e-06	1.729	239	0.239		332	2.781e-06	2.781	239	0.239		332	3.626e-06	3.626	240	0.24		332	4.364e-06	4.364	240	0.24		332	5.143e-06	5.143	240.5	0.2405		332	8.496e-06	8.496	242.5	0.2425		332	1.2e-05	12	241.5	0.2415		332
	333	1.104e-06	1.104	240	0.24		333	1.754e-06	1.754	240	0.24		333	2.807e-06	2.807	240	0.24		333	3.66e-06	3.66	241	0.241		333	4.398e-06	4.398	241	0.241		333	5.176e-06	5.176	241.5	0.2415		333	8.545e-06	8.545	243.5	0.2435		333	1.207e-05	12.07	242.5	0.2425		333
	334	1.118e-06	1.118	241	0.241		334	1.774e-06	1.774	241	0.241		334	2.833e-06	2.833	241	0.241		334	3.683e-06	3.683	242	0.242		334	4.432e-06	4.432	242	0.242		334	5.219e-06	5.219	242.5	0.2425		334	8.594e-06	8.594	244.5	0.2445		334	1.207e-05	12.07	243.5	0.2435		334
	335	1.132e-06	1.132	242	0.242		335	1.801e-06	1.801	242	0.242		335	2.862e-06	2.862	242	0.242		335	3.715e-06	3.715	243	0.243		335	4.47e-06	4.47	243	0.243		335	5.262e-06	5.262	243.5	0.2435		335	8.65e-06	8.65	245.5	0.2455		335	1.214e-05	12.14	244.5	0.2445		335
	336	1.14e-06	1.14	243	0.243		336	1.822e-06	1.822	243	0.243		336	2.883e-06	2.883	243	0.243		336	3.75e-06	3.75	244	0.244		336	4.501e-06	4.501	244	0.244		336	5.3e-06	5.3	244.5	0.2445		336	8.698e-06	8.698	246.5	0.2465		336	1.214e-05	12.14	245.5	0.2455		336
	337	1.157e-06	1.157	244	0.244		337	1.844e-06	1.844	244	0.244		337	2.911e-06	2.911	244	0.244		337	3.785e-06	3.785	245	0.245		337	4.542e-06	4.542	245	0.245		337	5.346e-06	5.346	245.5	0.2455		337	8.761e-06	8.761	247.5	0.2475		337	1.221e-05	12.21	246.5	0.2465		337
	338	1.171e-06	1.171	245	0.245		338	1.866e-06	1.866	245	0.245		338	2.945e-06	2.945	245	0.245		338	3.823e-06	3.823	246	0.246		338	4.577e-06	4.577	246	0.246		338	5.387e-06	5.387	246.5	0.2465		338	8.824e-06	8.824	248.5	0.2485		338	1.235e-05	12.35	247.5	0.2475		338
	339	1.191e-06	1.191	246	0.246		339	1.894e-06	1.894	246	0.246		339	2.978e-06	2.978	246	0.246		339	3.865e-06	3.865	247	0.247		339	4.619e-06	4.619	247	0.247		339	5.429e-06	5.429	247.5	0.2475		339	8.887e-06	8.887	249.5	0.2495		339	1.242e-05	12.42	248.5	0.2485		339
	340	1.211e-06	1.211	247	0.247		340	1.909e-06	1.909	247	0.247		340	3.006e-06	3.006	247	0.247		340	3.901e-06	3.901	248	0.248		340	4.668e-06	4.668	248	0.248		340	5.477e-06	5.477	248.5	0.2485		340	8.95e-06	8.95	250.5	0.2505		340	1.256e-05	12.56	249.5	0.2495		340
	341	1.225e-06	1.225	248	0.248		341	1.937e-06	1.937	248	0.248		341	3.037e-06	3.037	248	0.248		341	3.943e-06	3.943	249	0.249		341	4.714e-06	4.714	249	0.249		341	5.516e-06	5.516	249.5	0.2495		341	9.019e-06	9.019	251.5	0.2515		341	1.263e-05	12.63	250.5	0.2505		341
	342	1.246e-06	1.246	249	0.249		342	1.958e-06	1.958	249	0.249		342	3.077e-06	3.077	249	0.249		342	3.981e-06	3.981	250	0.25		342	4.756e-06	4.756	250	0.25		342	5.565e-06	5.565	250.5	0.2505		342	9.096e-06	9.096	252.5	0.2525		342	1.27e-05	12.7	251.5	0.2515		342
	343	1.266e-06	1.266	250	0.25		343	1.987e-06	1.987	250	0.25		343	3.123e-06	3.123	250	0.25		343	4.03e-06	4.03	251	0.251		343	4.795e-06	4.795	251	0.251		343	5.615e-06	5.615	251.5	0.2515		343	9.159e-06	9.159	253.5	0.2535		343	1.283e-05	12.83	252.5	0.2525		343
	344	1.28e-06	1.28	251	0.251		344	2.014e-06	2.014	251	0.251		344	3.157e-06	3.157	251	0.251		344	4.072e-06	4.072	252	0.252		344	4.837e-06	4.837	252	0.252		344	5.661e-06	5.661	252.5	0.2525		344	9.229e-06	9.229	254.5	0.2545		344	1.283e-05	12.83	253.5	0.2535		344
	345	1.301e-06	1.301	252	0.252		345	2.047e-06	2.047	252	0.252		345	3.19e-06	3.19	252	0.252		345	4.112e-06	4.112	253	0.253		345	4.892e-06	4.892	253	0.253		345	5.718e-06	5.718	253.5	0.2535		345	9.305e-06	9.305	255.5	0.2555		345	1.29e-05	12.9	254.5	0.2545		345
	346	1.315e-06	1.315	253	0.253		346	2.075e-06	2.075	253	0.253		346	3.233e-06	3.233	253	0.253		346	4.156e-06	4.156	254	0.254		346	4.935e-06	4.935	254	0.254		346	5.774e-06	5.774	254.5	0.2545		346	9.382e-06	9.382	256.5	0.2565		346	1.297e-05	12.97	255.5	0.2555		346
	347	1.331e-06	1.331	254	0.254		347	2.113e-06	2.113	254	0.254		347	3.281e-06	3.281	254	0.254		347	4.203e-06	4.203	255	0.255		347	4.984e-06	4.984	255	0.255		347	5.83e-06	5.83	255.5	0.2555		347	9.459e-06	9.459	257.5	0.2575		347	1.297e-05	12.97	256.5	0.2565		347
	348	1.352e-06	1.352	255	0.255		348	2.141e-06	2.141	255	0.255		348	3.32e-06	3.32	255	0.255		348	4.251e-06	4.251	256	0.256		348	5.041e-06	5.041	256	0.256		348	5.889e-06	5.889	256.5	0.2565		348	9.535e-06	9.535	258.5	0.2585		348	1.318e-05	13.18	257.5	0.2575		348
	349	1.373e-06	1.373	256	0.256		349	2.175e-06	2.175	256	0.256		349	3.357e-06	3.357	256	0.256		349	4.306e-06	4.306	257	0.257		349	5.093e-06	5.093	257	0.257		349	5.942e-06	5.942	257.5	0.2575		349	9.612e-06	9.612	259.5	0.2595		349	1.325e-05	13.25	258.5	0.2585		349
	350	1.395e-06	1.395	257	0.257		350	2.204e-06	2.204	257	0.257		350	3.395e-06	3.395	257	0.257		350	4.35e-06	4.35	258	0.258		350	5.154e-06	5.154	258	0.258		350	6.003e-06	6.003	258.5	0.2585		350	9.71e-06	9.71	260.5	0.2605		350	1.332e-05	13.32	259.5	0.2595		350
	351	1.422e-06	1.422	258	0.258		351	2.243e-06	2.243	258	0.258		351	3.445e-06	3.445	258	0.258		351	4.407e-06	4.407	259	0.259		351	5.211e-06	5.211	259	0.259		351	6.065e-06	6.065	259.5	0.2595		351	9.794e-06	9.794	261.5	0.2615		351	1.353e-05	13.53	260.5	0.2605		351
	352	1.443e-06	1.443	259	0.259		352	2.277e-06	2.277	259	0.259		352	3.491e-06	3.491	259	0.259		352	4.462e-06	4.462	260	0.26		352	5.266e-06	5.266	260	0.26		352	6.127e-06	6.127	260.5	0.2605		352	9.87e-06	9.87	262.5	0.2625		352	1.36e-05	13.6	261.5	0.2615		352
	353	1.469e-06	1.469	260	0.26		353	2.319e-06	2.319	260	0.26		353	3.536e-06	3.536	260	0.26		353	4.516e-06	4.516	261	0.261		353	5.335e-06	5.335	261	0.261		353	6.197e-06	6.197	261.5	0.2615		353	9.968e-06	9.968	263.5	0.2635		353	1.374e-05	13.74	262.5	0.2625		353
	354	1.494e-06	1.494	261	0.261		354	2.356e-06	2.356	261	0.261		354	3.592e-06	3.592	261	0.261		354	4.579e-06	4.579	262	0.262		354	5.398e-06	5.398	262	0.262		354	6.263e-06	6.263	262.5	0.2625		354	1.006e-05	10.06	264.5	0.2645		354	1.395e-05	13.95	263.5	0.2635		354
	355	1.516e-06	1.516	262	0.262		355	2.395e-06	2.395	262	0.262		355	3.647e-06	3.647	262	0.262		355	4.642e-06	4.642	263	0.263		355	5.461e-06	5.461	263	0.263		355	6.339e-06	6.339	263.5	0.2635		355	1.016e-05	10.16	265.5	0.2655		355	1.395e-05	13.95	264.5	0.2645		355
	356	1.542e-06	1.542	263	0.263		356	2.43e-06	2.43	263	0.263		356	3.701e-06	3.701	263	0.263		356	4.701e-06	4.701	264	0.264		356	5.542e-06	5.542	264	0.264		356	6.421e-06	6.421	264.5	0.2645		356	1.025e-05	10.25	266.5	0.2665		356	1.416e-05	14.16	265.5	0.2655		356
	357	1.569e-06	1.569	264	0.264		357	2.478e-06	2.478	264	0.264		357	3.759e-06	3.759	264	0.264		357	4.771e-06	4.771	265	0.265		357	5.613e-06	5.613	265	0.265		357	6.498e-06	6.498	265.5	0.2655		357	1.034e-05	10.34	267.5	0.2675		357	1.43e-05	14.3	266.5	0.2665		357
	358	1.598e-06	1.598	265	0.265		358	2.515e-06	2.515	265	0.265		358	3.815e-06	3.815	265	0.265		358	4.833e-06	4.833	266	0.266		358	5.688e-06	5.688	266	0.266		358	6.576e-06	6.576	266.5	0.2665		358	1.046e-05	10.46	268.5	0.2685		358	1.437e-05	14.37	267.5	0.2675		358
	359	1.626e-06	1.626	266	0.266		359	2.558e-06	2.558	266	0.266		359	3.878e-06	3.878	266	0.266		359	4.902e-06	4.902	267	0.267		359	5.765e-06	5.765	267	0.267		359	6.654e-06	6.654	267.5	0.2675		359	1.057e-05	10.57	269.5	0.2695		359	1.458e-05	14.58	268.5	0.2685		359
	360	1.655e-06	1.655	267	0.267		360	2.6e-06	2.6	267	0.267		360	3.936e-06	3.936	267	0.267		360	4.975e-06	4.975	268	0.268		360	5.835e-06	5.835	268	0.268		360	6.731e-06	6.731	268.5	0.2685		360	1.069e-05	10.69	270.5	0.2705		360	1.472e-05	14.72	269.5	0.2695		360
	361	1.685e-06	1.685	268	0.268		361	2.651e-06	2.651	268	0.268		361	3.992e-06	3.992	268	0.268		361	5.045e-06	5.045	269	0.269		361	5.919e-06	5.919	269	0.269		361	6.825e-06	6.825	269.5	0.2695		361	1.082e-05	10.82	271.5	0.2715		361	1.479e-05	14.79	270.5	0.2705		361
	362	1.719e-06	1.719	269	0.269		362	2.701e-06	2.701	269	0.269		362	4.063e-06	4.063	269	0.269		362	5.129e-06	5.129	270	0.27		362	6.002e-06	6.002	270	0.27		362	6.91e-06	6.91	270.5	0.2705		362	1.095e-05	10.95	272.5	0.2725		362	1.5e-05	15	271.5	0.2715		362
	363	1.75e-06	1.75	270	0.27		363	2.757e-06	2.757	270	0.27		363	4.135e-06	4.135	270	0.27		363	5.213e-06	5.213	271	0.271		363	6.087e-06	6.087	271	0.271		363	7.004e-06	7.004	271.5	0.2715		363	1.108e-05	11.08	273.5	0.2735		363	1.514e-05	15.14	272.5	0.2725		363
	364	1.785e-06	1.785	271	0.271		364	2.8e-06	2.8	271	0.271		364	4.206e-06	4.206	271	0.271		364	5.295e-06	5.295	272	0.272		364	6.179e-06	6.179	272	0.272		364	7.104e-06	7.104	272.5	0.2725		364	1.121e-05	11.21	274.5	0.2745		364	1.535e-05	15.35	273.5	0.2735		364
	365	1.814e-06	1.814	272	0.272		365	2.86e-06	2.86	272	0.272		365	4.276e-06	4.276	272	0.272		365	5.38e-06	5.38	273	0.273		365	6.27e-06	6.27	273	0.273		365	7.207e-06	7.207	273.5	0.2735		365	1.134e-05	11.34	275.5	0.2755		365	1.556e-05	15.56	274.5	0.2745		365
	366	1.854e-06	1.854	273	0.273		366	2.915e-06	2.915	273	0.273		366	4.352e-06	4.352	273	0.273		366	5.465e-06	5.465	274	0.274		366	6.361e-06	6.361	274	0.274		366	7.311e-06	7.311	274.5	0.2745		366	1.149e-05	11.49	276.5	0.2765		366	1.569e-05	15.69	275.5	0.2755		366
	367	1.893e-06	1.893	274	0.274		367	2.978e-06	2.978	274	0.274		367	4.436e-06	4.436	274	0.274		367	5.56e-06	5.56	275	0.275		367	6.46e-06	6.46	275	0.275		367	7.419e-06	7.419	275.5	0.2755		367	1.164e-05	11.64	277.5	0.2775		367	1.59e-05	15.9	276.5	0.2765		367
	368	1.937e-06	1.937	275	0.275		368	3.034e-06	3.034	275	0.275		368	4.512e-06	4.512	275	0.275		368	5.658e-06	5.658	276	0.276		368	6.553e-06	6.553	276	0.276		368	7.516e-06	7.516	276.5	0.2765		368	1.177e-05	11.77	278.5	0.2785		368	1.611e-05	16.11	277.5	0.2775		368
	369	1.979e-06	1.979	276	0.276		369	3.098e-06	3.098	276	0.276		369	4.588e-06	4.588	276	0.276		369	5.748e-06	5.748	277	0.277		369	6.665e-06	6.665	277	0.277		369	7.627e-06	7.627	277.5	0.2775		369	1.193e-05	11.93	279.5	0.2795		369	1.632e-05	16.32	278.5	0.2785		369
	370	2.02e-06	2.02	277	0.277		370	3.155e-06	3.155	277	0.277		370	4.677e-06	4.677	277	0.277		370	5.849e-06	5.849	278	0.278		370	6.769e-06	6.769	278	0.278		370	7.738e-06	7.738	278.5	0.2785		370	1.209e-05	12.09	280.5	0.2805		370	1.653e-05	16.53	279.5	0.2795		370
	371	2.067e-06	2.067	278	0.278		371	3.231e-06	3.231	278	0.278		371	4.764e-06	4.764	278	0.278		371	5.947e-06	5.947	279	0.279		371	6.88e-06	6.88	279	0.279		371	7.85e-06	7.85	279.5	0.2795		371	1.225e-05	12.25	281.5	0.2815		371	1.667e-05	16.67	280.5	0.2805		371
	372	2.116e-06	2.116	279	0.279		372	3.291e-06	3.291	279	0.279		372	4.855e-06	4.855	279	0.279		372	6.056e-06	6.056	280	0.28		372	6.998e-06	6.998	280	0.28		372	7.974e-06	7.974	280.5	0.2805		372	1.241e-05	12.41	282.5	0.2825		372	1.695e-05	16.95	281.5	0.2815		372
	373	2.159e-06	2.159	280	0.28		373	3.368e-06	3.368	280	0.28		373	4.945e-06	4.945	280	0.28		373	6.171e-06	6.171	281	0.281		373	7.117e-06	7.117	281	0.281		373	8.104e-06	8.104	281.5	0.2815		373	1.257e-05	12.57	283.5	0.2835		373	1.716e-05	17.16	282.5	0.2825		373
	374	2.211e-06	2.211	281	0.281		374	3.437e-06	3.437	281	0.281		374	5.043e-06	5.043	281	0.281		374	6.282e-06	6.282	282	0.282		374	7.241e-06	7.241	282	0.282		374	8.239e-06	8.239	282.5	0.2825		374	1.274e-05	12.74	284.5	0.2845		374	1.737e-05	17.37	283.5	0.2835		374
	375	2.262e-06	2.262	282	0.282		375	3.515e-06	3.515	282	0.282		375	5.154e-06	5.154	282	0.282		375	6.401e-06	6.401	283	0.283		375	7.37e-06	7.37	283	0.283		375	8.381e-06	8.381	283.5	0.2835		375	1.291e-05	12.91	285.5	0.2855		375	1.765e-05	17.65	284.5	0.2845		375
	376	2.318e-06	2.318	283	0.283		376	3.587e-06	3.587	283	0.283		376	5.258e-06	5.258	283	0.283		376	6.513e-06	6.513	284	0.284		376	7.496e-06	7.496	284	0.284		376	8.523e-06	8.523	284.5	0.2845		376	1.309e-05	13.09	286.5	0.2865		376	1.786e-05	17.86	285.5	0.2855		376
	377	2.373e-06	2.373	284	0.284		377	3.677e-06	3.677	284	0.284		377	5.355e-06	5.355	284	0.284		377	6.627e-06	6.627	285	0.285		377	7.634e-06	7.634	285	0.285		377	8.67e-06	8.67	285.5	0.2855		377	1.329e-05	13.29	287.5	0.2875		377	1.814e-05	18.14	286.5	0.2865		377
	378	2.42e-06	2.42	285	0.285		378	3.755e-06	3.755	285	0.285		378	5.472e-06	5.472	285	0.285		378	6.76e-06	6.76	286	0.286		378	7.774e-06	7.774	286	0.286		378	8.82e-06	8.82	286.5	0.2865		378	1.35e-05	13.5	288.5	0.2885		378	1.842e-05	18.42	287.5	0.2875		378
	379	2.481e-06	2.481	286	0.286		379	3.844e-06	3.844	286	0.286		379	5.591e-06	5.591	286	0.286		379	6.893e-06	6.893	287	0.287		379	7.917e-06	7.917	287	0.287		379	8.969e-06	8.969	287.5	0.2875		379	1.37e-05	13.7	289.5	0.2895		379	1.862e-05	18.62	288.5	0.2885		379
	380	2.543e-06	2.543	287	0.287		380	3.928e-06	3.928	287	0.287		380	5.707e-06	5.707	287	0.287		380	7.029e-06	7.029	288	0.288		380	8.069e-06	8.069	288	0.288		380	9.123e-06	9.123	288.5	0.2885		380	1.391e-05	13.91	290.5	0.2905		380	1.897e-05	18.97	289.5	0.2895		380
	381	2.6e-06	2.6	288	0.288		381	4.025e-06	4.025	288	0.288		381	5.826e-06	5.826	288	0.288		381	7.17e-06	7.17	289	0.289		381	8.222e-06	8.222	289	0.289		381	9.276e-06	9.276	289.5	0.2895		381	1.413e-05	14.13	291.5	0.2915		381	1.925e-05	19.25	290.5	0.2905		381
	382	2.663e-06	2.663	289	0.289		382	4.115e-06	4.115	289	0.289		382	5.946e-06	5.946	289	0.289		382	7.309e-06	7.309	290	0.29		382	8.374e-06	8.374	290	0.29		382	9.441e-06	9.441	290.5	0.2905		382	1.438e-05	14.38	292.5	0.2925		382	1.953e-05	19.53	291.5	0.2915		382
	383	2.726e-06	2.726	290	0.29		383	4.218e-06	4.218	290	0.29		383	6.074e-06	6.074	290	0.29		383	7.462e-06	7.462	291	0.291		383	8.533e-06	8.533	291	0.291		383	9.617e-06	9.617	291.5	0.2915		383	1.461e-05	14.61	293.5	0.2935		383	1.988e-05	19.88	292.5	0.2925		383
	384	2.796e-06	2.796	291	0.291		384	4.312e-06	4.312	291	0.291		384	6.206e-06	6.206	291	0.291		384	7.617e-06	7.617	292	0.292		384	8.689e-06	8.689	292	0.292		384	9.791e-06	9.791	292.5	0.2925		384	1.483e-05	14.83	294.5	0.2945		384	2.016e-05	20.16	293.5	0.2935		384
	385	2.87e-06	2.87	292	0.292		385	4.422e-06	4.422	292	0.292		385	6.339e-06	6.339	292	0.292		385	7.777e-06	7.777	293	0.293		385	8.866e-06	8.866	293	0.293		385	9.98e-06	9.98	293.5	0.2935		385	1.507e-05	15.07	295.5	0.2955		385	2.051e-05	20.51	294.5	0.2945		385
	386	2.933e-06	2.933	293	0.293		386	4.527e-06	4.527	293	0.293		386	6.485e-06	6.485	293	0.293		386	7.943e-06	7.943	294	0.294		386	9.038e-06	9.038	294	0.294		386	1.017e-05	10.17	294.5	0.2945		386	1.533e-05	15.33	296.5	0.2965		386	2.079e-05	20.79	295.5	0.2955		386
	387	3.009e-06	3.009	294	0.294		387	4.644e-06	4.644	294	0.294		387	6.633e-06	6.633	294	0.294		387	8.11e-06	8.11	295	0.295		387	9.217e-06	9.217	295	0.295		387	1.036e-05	10.36	295.5	0.2955		387	1.558e-05	15.58	297.5	0.2975		387	2.1e-05	21	296.5	0.2965		387
	388	3.086e-06	3.086	295	0.295		388	4.749e-06	4.749	295	0.295		388	6.778e-06	6.778	295	0.295		388	8.276e-06	8.276	296	0.296		388	9.407e-06	9.407	296	0.296		388	1.057e-05	10.57	296.5	0.2965		388	1.585e-05	15.85	298.5	0.2985		388	2.134e-05	21.34	297.5	0.2975		388
	389	3.162e-06	3.162	296	0.296		389	4.87e-06	4.87	296	0.296		389	6.927e-06	6.927	296	0.296		389	8.452e-06	8.452	297	0.297		389	9.601e-06	9.601	297	0.297		389	1.077e-05	10.77	297.5	0.2975		389	1.611e-05	16.11	299.5	0.2995		389	2.162e-05	21.62	298.5	0.2985		389
	390	3.246e-06	3.246	297	0.297		390	4.985e-06	4.985	297	0.297		390	7.087e-06	7.087	297	0.297		390	8.633e-06	8.633	298	0.298		390	9.793e-06	9.793	298	0.298		390	1.097e-05	10.97	298.5	0.2985		390	1.639e-05	16.39	300.5	0.3005		390	2.19e-05	21.9	299.5	0.2995		390
	391	3.328e-06	3.328	298	0.298		391	5.115e-06	5.115	298	0.298		391	7.254e-06	7.254	298	0.298		391	8.827e-06	8.827	299	0.299		391	9.995e-06	9.995	299	0.299		391	1.118e-05	11.18	299.5	0.2995		391	1.666e-05	16.66	301.5	0.3015		391	2.225e-05	22.25	300.5	0.3005		391
	392	3.413e-06	3.413	299	0.299		392	5.234e-06	5.234	299	0.299		392	7.416e-06	7.416	299	0.299		392	9.011e-06	9.011	300	0.3		392	1.02e-05	10.2	300	0.3		392	1.14e-05	11.4	300.5	0.3005		392	1.694e-05	16.94	302.5	0.3025		392	2.253e-05	22.53	301.5	0.3015		392
	393	3.511e-06	3.511	300	0.3		393	5.373e-06	5.373	300	0.3		393	7.579e-06	7.579	300	0.3		393	9.205e-06	9.205	301	0.301		393	1.041e-05	10.41	301	0.301		393	1.163e-05	11.63	301.5	0.3015		393	1.724e-05	17.24	303.5	0.3035		393	2.295e-05	22.95	302.5	0.3025		393
	394	3.595e-06	3.595	301	0.301		394	5.501e-06	5.501	301	0.301		394	7.76e-06	7.76	301	0.301		394	9.408e-06	9.408	302	0.302		394	1.063e-05	10.63	302	0.302		394	1.187e-05	11.87	302.5	0.3025		394	1.753e-05	17.53	304.5	0.3045		394	2.337e-05	23.37	303.5	0.3035		394
	395	3.693e-06	3.693	302	0.302		395	5.647e-06	5.647	302	0.302		395	7.945e-06	7.945	302	0.302		395	9.616e-06	9.616	303	0.303		395	1.086e-05	10.86	303	0.303		395	1.211e-05	12.11	303.5	0.3035		395	1.784e-05	17.84	305.5	0.3055		395	2.365e-05	23.65	304.5	0.3045		395
	396	3.788e-06	3.788	303	0.303		396	5.784e-06	5.784	303	0.303		396	8.132e-06	8.132	303	0.303		396	9.83e-06	9.83	304	0.304		396	1.11e-05	11.1	304	0.304		396	1.236e-05	12.36	304.5	0.3045		396	1.814e-05	18.14	306.5	0.3065		396	2.414e-05	24.14	305.5	0.3055		396
	397	3.886e-06	3.886	304	0.304		397	5.934e-06	5.934	304	0.304		397	8.324e-06	8.324	304	0.304		397	1.005e-05	10.05	305	0.305		397	1.134e-05	11.34	305	0.305		397	1.261e-05	12.61	305.5	0.3055		397	1.846e-05	18.46	307.5	0.3075		397	2.455e-05	24.55	306.5	0.3065		397
	398	3.986e-06	3.986	305	0.305		398	6.08e-06	6.08	305	0.305		398	8.519e-06	8.519	305	0.305		398	1.028e-05	10.28	306	0.306		398	1.158e-05	11.58	306	0.306		398	1.287e-05	12.87	306.5	0.3065		398	1.88e-05	18.8	308.5	0.3085		398	2.49e-05	24.9	307.5	0.3075		398
	399	4.096e-06	4.096	306	0.306		399	6.241e-06	6.241	306	0.306		399	8.723e-06	8.723	306	0.306		399	1.051e-05	10.51	307	0.307		399	1.183e-05	11.83	307	0.307		399	1.314e-05	13.14	307.5	0.3075		399	1.914e-05	19.14	309.5	0.3095		399	2.539e-05	25.39	308.5	0.3085		399
	400	4.201e-06	4.201	307	0.307		400	6.387e-06	6.387	307	0.307		400	8.923e-06	8.923	307	0.307		400	1.075e-05	10.75	308	0.308		400	1.207e-05	12.07	308	0.308		400	1.34e-05	13.4	308.5	0.3085		400	1.949e-05	19.49	310.5	0.3105		400	2.574e-05	25.74	309.5	0.3095		400
	401	4.314e-06	4.314	308	0.308		401	6.556e-06	6.556	308	0.308		401	9.125e-06	9.125	308	0.308		401	1.098e-05	10.98	309	0.309		401	1.234e-05	12.34	309	0.309		401	1.368e-05	13.68	309.5	0.3095		401	1.986e-05	19.86	311.5	0.3115		401	2.616e-05	26.16	310.5	0.3105		401
	402	4.426e-06	4.426	309	0.309		402	6.717e-06	6.717	309	0.309		402	9.345e-06	9.345	309	0.309		402	1.123e-05	11.23	310	0.31		402	1.261e-05	12.61	310	0.31		402	1.396e-05	13.96	310.5	0.3105		402	2.024e-05	20.24	312.5	0.3125		402	2.665e-05	26.65	311.5	0.3115		402
	403	4.541e-06	4.541	310	0.31		403	6.897e-06	6.897	310	0.31		403	9.573e-06	9.573	310	0.31		403	1.149e-05	11.49	311	0.311		403	1.288e-05	12.88	311	0.311		403	1.425e-05	14.25	311.5	0.3115		403	2.063e-05	20.63	313.5	0.3135		403	2.699e-05	26.99	312.5	0.3125		403
	404	4.66e-06	4.66	311	0.311		404	7.067e-06	7.067	311	0.311		404	9.797e-06	9.797	311	0.311		404	1.175e-05	11.75	312	0.312		404	1.317e-05	13.17	312	0.312		404	1.456e-05	14.56	312.5	0.3125		404	2.102e-05	21.02	314.5	0.3145		404	2.748e-05	27.48	313.5	0.3135		404
	405	4.784e-06	4.784	312	0.312		405	7.248e-06	7.248	312	0.312		405	1.003e-05	10.03	312	0.312		405	1.202e-05	12.02	313	0.313		405	1.345e-05	13.45	313	0.313		405	1.487e-05	14.87	313.5	0.3135		405	2.141e-05	21.41	315.5	0.3155		405	2.797e-05	27.97	314.5	0.3145		405
	406	4.91e-06	4.91	313	0.313		406	7.423e-06	7.423	313	0.313		406	1.027e-05	10.27	313	0.313		406	1.228e-05	12.28	314	0.314		406	1.375e-05	13.75	314	0.314		406	1.519e-05	15.19	314.5	0.3145		406	2.183e-05	21.83	316.5	0.3165		406	2.839e-05	28.39	315.5	0.3155		406
	407	5.037e-06	5.037	314	0.314		407	7.632e-06	7.632	314	0.314		407	1.053e-05	10.53	314	0.314		407	1.256e-05	12.56	315	0.315		407	1.405e-05	14.05	315	0.315		407	1.552e-05	15.52	315.5	0.3155		407	2.224e-05	22.24	317.5	0.3175		407	2.895e-05	28.95	316.5	0.3165		407
	408	5.174e-06	5.174	315	0.315		408	7.826e-06	7.826	315	0.315		408	1.078e-05	10.78	315	0.315		408	1.286e-05	12.86	316	0.316		408	1.436e-05	14.36	316	0.316		408	1.585e-05	15.85	316.5	0.3165		408	2.268e-05	22.68	318.5	0.3185		408	2.944e-05	29.44	317.5	0.3175		408
	409	5.319e-06	5.319	316	0.316		409	8.037e-06	8.037	316	0.316		409	1.104e-05	11.04	316	0.316		409	1.316e-05	13.16	317	0.317		409	1.469e-05	14.69	317	0.317		409	1.619e-05	16.19	317.5	0.3175		409	2.313e-05	23.13	319.5	0.3195		409	2.999e-05	29.99	318.5	0.3185		409
	410	5.47e-06	5.47	317	0.317		410	8.241e-06	8.241	317	0.317		410	1.132e-05	11.32	317	0.317		410	1.347e-05	13.47	318	0.318		410	1.501e-05	15.01	318	0.318		410	1.654e-05	16.54	318.5	0.3185		410	2.358e-05	23.58	320.5	0.3205		410	3.055e-05	30.55	319.5	0.3195		410
	411	5.621e-06	5.621	318	0.318		411	8.462e-06	8.462	318	0.318		411	1.16e-05	11.6	318	0.318		411	1.379e-05	13.79	319	0.319		411	1.535e-05	15.35	319	0.319		411	1.689e-05	16.89	319.5	0.3195		411	2.404e-05	24.04	321.5	0.3215		411	3.104e-05	31.04	320.5	0.3205		411
	412	5.772e-06	5.772	319	0.319		412	8.673e-06	8.673	319	0.319		412	1.187e-05	11.87	319	0.319		412	1.41e-05	14.1	320	0.32		412	1.571e-05	15.71	320	0.32		412	1.726e-05	17.26	320.5	0.3205		412	2.45e-05	24.5	322.5	0.3225		412	3.167e-05	31.67	321.5	0.3215		412
	413	5.926e-06	5.926	320	0.32		413	8.902e-06	8.902	320	0.32		413	1.215e-05	12.15	320	0.32		413	1.443e-05	14.43	321	0.321		413	1.606e-05	16.06	321	0.321		413	1.763e-05	17.63	321.5	0.3215		413	2.496e-05	24.96	323.5	0.3235		413	3.23e-05	32.3	322.5	0.3225		413
	414	6.092e-06	6.092	321	0.321		414	9.109e-06	9.109	321	0.321		414	1.244e-05	12.44	321	0.321		414	1.476e-05	14.76	322	0.322		414	1.642e-05	16.42	322	0.322		414	1.801e-05	18.01	322.5	0.3225		414	2.543e-05	25.43	324.5	0.3245		414	3.278e-05	32.78	323.5	0.3235		414
	415	6.252e-06	6.252	322	0.322		415	9.338e-06	9.338	322	0.322		415	1.273e-05	12.73	322	0.322		415	1.509e-05	15.09	323	0.323		415	1.678e-05	16.78	323	0.323		415	1.84e-05	18.4	323.5	0.3235		415	2.589e-05	25.89	325.5	0.3255		415	3.348e-05	33.48	324.5	0.3245		415
	416	6.41e-06	6.41	323	0.323		416	9.558e-06	9.558	323	0.323		416	1.301e-05	13.01	323	0.323		416	1.543e-05	15.43	324	0.324		416	1.713e-05	17.13	324	0.324		416	1.88e-05	18.8	324.5	0.3245		416	2.634e-05	26.34	326.5	0.3265		416	3.404e-05	34.04	325.5	0.3255		416
	417	6.573e-06	6.573	324	0.324		417	9.794e-06	9.794	324	0.324		417	1.33e-05	13.3	324	0.324		417	1.577e-05	15.77	325	0.325		417	1.751e-05	17.51	325	0.325		417	1.92e-05	19.2	325.5	0.3255		417	2.683e-05	26.83	327.5	0.3275		417	3.467e-05	34.67	326.5	0.3265		417
	418	6.736e-06	6.736	325	0.325		418	1.002e-05	10.02	325	0.325		418	1.361e-05	13.61	325	0.325		418	1.611e-05	16.11	326	0.326		418	1.788e-05	17.88	326	0.326		418	1.96e-05	19.6	326.5	0.3265		418	2.734e-05	27.34	328.5	0.3285		418	3.53e-05	35.3	327.5	0.3275		418
	419	6.907e-06	6.907	326	0.326		419	1.027e-05	10.27	326	0.326		419	1.392e-05	13.92	326	0.326		419	1.647e-05	16.47	327	0.327		419	1.826e-05	18.26	327	0.327		419	2e-05	20	327.5	0.3275		419	2.785e-05	27.85	329.5	0.3295		419	3.585e-05	35.85	328.5	0.3285		419
	420	7.081e-06	7.081	327	0.327		420	1.051e-05	10.51	327	0.327		420	1.424e-05	14.24	327	0.327		420	1.683e-05	16.83	328	0.328		420	1.866e-05	18.66	328	0.328		420	2.041e-05	20.41	328.5	0.3285		420	2.837e-05	28.37	330.5	0.3305		420	3.648e-05	36.48	329.5	0.3295		420
	421	7.252e-06	7.252	328	0.328		421	1.076e-05	10.76	328	0.328		421	1.456e-05	14.56	328	0.328		421	1.72e-05	17.2	329	0.329		421	1.906e-05	19.06	329	0.329		421	2.082e-05	20.82	329.5	0.3295		421	2.891e-05	28.91	331.5	0.3315		421	3.718e-05	37.18	330.5	0.3305		421
	422	7.434e-06	7.434	329	0.329		422	1.101e-05	11.01	329	0.329		422	1.488e-05	14.88	329	0.329		422	1.757e-05	17.57	330	0.33		422	1.946e-05	19.46	330	0.33		422	2.125e-05	21.25	330.5	0.3305		422	2.946e-05	29.46	332.5	0.3325		422	3.774e-05	37.74	331.5	0.3315		422
	423	7.614e-06	7.614	330	0.33		423	1.127e-05	11.27	330	0.33		423	1.522e-05	15.22	330	0.33		423	1.795e-05	17.95	331	0.331		423	1.987e-05	19.87	331	0.331		423	2.168e-05	21.68	331.5	0.3315		423	3.002e-05	30.02	333.5	0.3335		423	3.843e-05	38.43	332.5	0.3325		423
	424	7.799e-06	7.799	331	0.331		424	1.152e-05	11.52	331	0.331		424	1.555e-05	15.55	331	0.331		424	1.832e-05	18.32	332	0.332		424	2.028e-05	20.28	332	0.332		424	2.212e-05	22.12	332.5	0.3325		424	3.058e-05	30.58	334.5	0.3345		424	3.899e-05	38.99	333.5	0.3335		424
	425	7.995e-06	7.995	332	0.332		425	1.179e-05	11.79	332	0.332		425	1.589e-05	15.89	332	0.332		425	1.871e-05	18.71	333	0.333		425	2.07e-05	20.7	333	0.333		425	2.258e-05	22.58	333.5	0.3335		425	3.115e-05	31.15	335.5	0.3355		425	3.969e-05	39.69	334.5	0.3345		425
	426	8.185e-06	8.185	333	0.333		426	1.205e-05	12.05	333	0.333		426	1.624e-05	16.24	333	0.333		426	1.91e-05	19.1	334	0.334		426	2.113e-05	21.13	334	0.334		426	2.305e-05	23.05	334.5	0.3345		426	3.174e-05	31.74	336.5	0.3365		426	4.039e-05	40.39	335.5	0.3355		426
	427	8.383e-06	8.383	334	0.334		427	1.233e-05	12.33	334	0.334		427	1.659e-05	16.59	334	0.334		427	1.951e-05	19.51	335	0.335		427	2.157e-05	21.57	335	0.335		427	2.351e-05	23.51	335.5	0.3355		427	3.232e-05	32.32	337.5	0.3375		427	4.102e-05	41.02	336.5	0.3365		427
	428	8.582e-06	8.582	335	0.335		428	1.26e-05	12.6	335	0.335		428	1.695e-05	16.95	335	0.335		428	1.992e-05	19.92	336	0.336		428	2.201e-05	22.01	336	0.336		428	2.399e-05	23.99	336.5	0.3365		428	3.291e-05	32.91	338.5	0.3385		428	4.171e-05	41.71	337.5	0.3375		428
	429	8.783e-06	8.783	336	0.336		429	1.289e-05	12.89	336	0.336		429	1.731e-05	17.31	336	0.336		429	2.034e-05	20.34	337	0.337		429	2.246e-05	22.46	337	0.337		429	2.447e-05	24.47	337.5	0.3375		429	3.352e-05	33.52	339.5	0.3395		429	4.241e-05	42.41	338.5	0.3385		429
	430	8.992e-06	8.992	337	0.337		430	1.317e-05	13.17	337	0.337		430	1.768e-05	17.68	337	0.337		430	2.075e-05	20.75	338	0.338		430	2.292e-05	22.92	338	0.338		430	2.495e-05	24.95	338.5	0.3385		430	3.412e-05	34.12	340.5	0.3405		430	4.311e-05	43.11	339.5	0.3395		430
	431	9.2e-06	9.2	338	0.338		431	1.346e-05	13.46	338	0.338		431	1.805e-05	18.05	338	0.338		431	2.117e-05	21.17	339	0.339		431	2.337e-05	23.37	339	0.339		431	2.543e-05	25.43	339.5	0.3395		431	3.473e-05	34.73	341.5	0.3415		431	4.395e-05	43.95	340.5	0.3405		431
	432	9.409e-06	9.409	339	0.339		432	1.374e-05	13.74	339	0.339		432	1.841e-05	18.41	339	0.339		432	2.16e-05	21.6	340	0.34		432	2.383e-05	23.83	340	0.34		432	2.592e-05	25.92	340.5	0.3405		432	3.534e-05	35.34	342.5	0.3425		432	4.464e-05	44.64	341.5	0.3415		432
	433	9.629e-06	9.629	340	0.34		433	1.404e-05	14.04	340	0.34		433	1.878e-05	18.78	340	0.34		433	2.204e-05	22.04	341	0.341		433	2.43e-05	24.3	341	0.341		433	2.642e-05	26.42	341.5	0.3415		433	3.596e-05	35.96	343.5	0.3435		433	4.541e-05	45.41	342.5	0.3425		433
	434	9.842e-06	9.842	341	0.341		434	1.433e-05	14.33	341	0.341		434	1.917e-05	19.17	341	0.341		434	2.248e-05	22.48	342	0.342		434	2.478e-05	24.78	342	0.342		434	2.693e-05	26.93	342.5	0.3425		434	3.659e-05	36.59	344.5	0.3445		434	4.618e-05	46.18	343.5	0.3435		434
	435	1.006e-05	10.06	342	0.342		435	1.463e-05	14.63	342	0.342		435	1.956e-05	19.56	342	0.342		435	2.292e-05	22.92	343	0.343		435	2.526e-05	25.26	343	0.343		435	2.745e-05	27.45	343.5	0.3435		435	3.72e-05	37.2	345.5	0.3455		435	4.694e-05	46.94	344.5	0.3445		435
	436	1.027e-05	10.27	343	0.343		436	1.492e-05	14.92	343	0.343		436	1.994e-05	19.94	343	0.343		436	2.336e-05	23.36	344	0.344		436	2.575e-05	25.75	344	0.344		436	2.798e-05	27.98	344.5	0.3445		436	3.782e-05	37.82	346.5	0.3465		436	4.778e-05	47.78	345.5	0.3455		436
	437	1.049e-05	10.49	344	0.344		437	1.522e-05	15.22	344	0.344		437	2.033e-05	20.33	344	0.344		437	2.381e-05	23.81	345	0.345		437	2.624e-05	26.24	345	0.345		437	2.851e-05	28.51	345.5	0.3455		437	3.845e-05	38.45	347.5	0.3475		437	4.855e-05	48.55	346.5	0.3465		437
	438	1.071e-05	10.71	345	0.345		438	1.552e-05	15.52	345	0.345		438	2.072e-05	20.72	345	0.345		438	2.426e-05	24.26	346	0.346		438	2.674e-05	26.74	346	0.346		438	2.904e-05	29.04	346.5	0.3465		438	3.91e-05	39.1	348.5	0.3485		438	4.932e-05	49.32	347.5	0.3475		438
	439	1.094e-05	10.94	346	0.346		439	1.583e-05	15.83	346	0.346		439	2.113e-05	21.13	346	0.346		439	2.473e-05	24.73	347	0.347		439	2.724e-05	27.24	347	0.347		439	2.957e-05	29.57	347.5	0.3475		439	3.977e-05	39.77	349.5	0.3495		439	5.015e-05	50.15	348.5	0.3485		439
	440	1.116e-05	11.16	347	0.347		440	1.612e-05	16.12	347	0.347		440	2.153e-05	21.53	347	0.347		440	2.518e-05	25.18	348	0.348		440	2.774e-05	27.74	348	0.348		440	3.01e-05	30.1	348.5	0.3485		440	4.043e-05	40.43	350.5	0.3505		440	5.092e-05	50.92	349.5	0.3495		440
	441	1.138e-05	11.38	348	0.348		441	1.643e-05	16.43	348	0.348		441	2.192e-05	21.92	348	0.348		441	2.565e-05	25.65	349	0.349		441	2.825e-05	28.25	349	0.349		441	3.065e-05	30.65	349.5	0.3495		441	4.112e-05	41.12	351.5	0.3515		441	5.176e-05	51.76	350.5	0.3505		441
	442	1.161e-05	11.61	349	0.349		442	1.674e-05	16.74	349	0.349		442	2.233e-05	22.33	349	0.349		442	2.611e-05	26.11	350	0.35		442	2.876e-05	28.76	350	0.35		442	3.119e-05	31.19	350.5	0.3505		442	4.183e-05	41.83	352.5	0.3525		442	5.259e-05	52.59	351.5	0.3515		442
	443	1.183e-05	11.83	350	0.35		443	1.706e-05	17.06	350	0.35		443	2.274e-05	22.74	350	0.35		443	2.657e-05	26.57	351	0.351		443	2.928e-05	29.28	351	0.351		443	3.174e-05	31.74	351.5	0.3515		443	4.254e-05	42.54	353.5	0.3535		443	5.336e-05	53.36	352.5	0.3525		443
	444	1.206e-05	12.06	351	0.351		444	1.736e-05	17.36	351	0.351		444	2.315e-05	23.15	351	0.351		444	2.704e-05	27.04	352	0.352		444	2.98e-05	29.8	352	0.352		444	3.23e-05	32.3	352.5	0.3525		444	4.325e-05	43.25	354.5	0.3545		444	5.427e-05	54.27	353.5	0.3535		444
	445	1.229e-05	12.29	352	0.352		445	1.767e-05	17.67	352	0.352		445	2.355e-05	23.55	352	0.352		445	2.753e-05	27.53	353	0.353		445	3.032e-05	30.32	353	0.353		445	3.286e-05	32.86	353.5	0.3535		445	4.395e-05	43.95	355.5	0.3555		445	5.511e-05	55.11	354.5	0.3545		445
	446	1.252e-05	12.52	353	0.353		446	1.798e-05	17.98	353	0.353		446	2.395e-05	23.95	353	0.353		446	2.8e-05	28	354	0.354		446	3.085e-05	30.85	354	0.354		446	3.344e-05	33.44	354.5	0.3545		446	4.467e-05	44.67	356.5	0.3565		446	5.594e-05	55.94	355.5	0.3555		446
	447	1.274e-05	12.74	354	0.354		447	1.83e-05	18.3	354	0.354		447	2.437e-05	24.37	354	0.354		447	2.849e-05	28.49	355	0.355		447	3.137e-05	31.37	355	0.355		447	3.402e-05	34.02	355.5	0.3555		447	4.539e-05	45.39	357.5	0.3575		447	5.685e-05	56.85	356.5	0.3565		447
	448	1.297e-05	12.97	355	0.355		448	1.86e-05	18.6	355	0.355		448	2.477e-05	24.77	355	0.355		448	2.896e-05	28.96	356	0.356		448	3.189e-05	31.89	356	0.356		448	3.459e-05	34.59	356.5	0.3565		448	4.61e-05	46.1	358.5	0.3585		448	5.769e-05	57.69	357.5	0.3575		448
	449	1.319e-05	13.19	356	0.356		449	1.891e-05	18.91	356	0.356		449	2.517e-05	25.17	356	0.356		449	2.943e-05	29.43	357	0.357		449	3.243e-05	32.43	357	0.357		449	3.516e-05	35.16	357.5	0.3575		449	4.683e-05	46.83	359.5	0.3595		449	5.852e-05	58.52	358.5	0.3585		449
	450	1.342e-05	13.42	357	0.357		450	1.921e-05	19.21	357	0.357		450	2.558e-05	25.58	357	0.357		450	2.992e-05	29.92	358	0.358		450	3.296e-05	32.96	358	0.358		450	3.573e-05	35.73	358.5	0.3585		450	4.754e-05	47.54	360.5	0.3605		450	5.943e-05	59.43	359.5	0.3595		450
	451	1.365e-05	13.65	358	0.358		451	1.952e-05	19.52	358	0.358		451	2.6e-05	26	358	0.358		451	3.04e-05	30.4	359	0.359		451	3.349e-05	33.49	359	0.359		451	3.629e-05	36.29	359.5	0.3595		451	4.826e-05	48.26	361.5	0.3615		451	6.027e-05	60.27	360.5	0.3605		451
	452	1.387e-05	13.87	359	0.359		452	1.982e-05	19.82	359	0.359		452	2.64e-05	26.4	359	0.359		452	3.088e-05	30.88	360	0.36		452	3.403e-05	34.03	360	0.36		452	3.687e-05	36.87	360.5	0.3605		452	4.897e-05	48.97	362.5	0.3625		452	6.117e-05	61.17	361.5	0.3615		452
	453	1.409e-05	14.09	360	0.36		453	2.012e-05	20.12	360	0.36		453	2.681e-05	26.81	360	0.36		453	3.136e-05	31.36	361	0.361		453	3.457e-05	34.57	361	0.361		453	3.744e-05	37.44	361.5	0.3615		453	4.969e-05	49.69	363.5	0.3635		453	6.208e-05	62.08	362.5	0.3625		453
	454	1.431e-05	14.31	361	0.361		454	2.042e-05	20.42	361	0.361		454	2.722e-05	27.22	361	0.361		454	3.183e-05	31.83	362	0.362		454	3.511e-05	35.11	362	0.362		454	3.802e-05	38.02	362.5	0.3625		454	5.04e-05	50.4	364.5	0.3645		454	6.292e-05	62.92	363.5	0.3635		454
	455	1.453e-05	14.53	362	0.362		455	2.072e-05	20.72	362	0.362		455	2.763e-05	27.63	362	0.362		455	3.231e-05	32.31	363	0.363		455	3.564e-05	35.64	363	0.363		455	3.861e-05	38.61	363.5	0.3635		455	5.111e-05	51.11	365.5	0.3655		455	6.39e-05	63.9	364.5	0.3645		455
	456	1.475e-05	14.75	363	0.363		456	2.101e-05	21.01	363	0.363		456	2.804e-05	28.04	363	0.363		456	3.279e-05	32.79	364	0.364		456	3.617e-05	36.17	364	0.364		456	3.92e-05	39.2	364.5	0.3645		456	5.181e-05	51.81	366.5	0.3665		456	6.48e-05	64.8	365.5	0.3655		456
	457	1.497e-05	14.97	364	0.364		457	2.131e-05	21.31	364	0.364		457	2.843e-05	28.43	364	0.364		457	3.327e-05	33.27	365	0.365		457	3.671e-05	36.71	365	0.365		457	3.979e-05	39.79	365.5	0.3655		457	5.253e-05	52.53	367.5	0.3675		457	6.571e-05	65.71	366.5	0.3665		457
	458	1.517e-05	15.17	365	0.365		458	2.159e-05	21.59	365	0.365		458	2.883e-05	28.83	365	0.365		458	3.375e-05	33.75	366	0.366		458	3.724e-05	37.24	366	0.366		458	4.038e-05	40.38	366.5	0.3665		458	5.326e-05	53.26	368.5	0.3685		458	6.662e-05	66.62	367.5	0.3675		458
	459	1.538e-05	15.38	366	0.366		459	2.188e-05	21.88	366	0.366		459	2.923e-05	29.23	366	0.366		459	3.423e-05	34.23	367	0.367		459	3.777e-05	37.77	367	0.367		459	4.095e-05	40.95	367.5	0.3675		459	5.398e-05	53.98	369.5	0.3695		459	6.745e-05	67.45	368.5	0.3685		459
	460	1.559e-05	15.59	367	0.367		460	2.215e-05	22.15	367	0.367		460	2.962e-05	29.62	367	0.367		460	3.469e-05	34.69	368	0.368		460	3.831e-05	38.31	368	0.368		460	4.153e-05	41.53	368.5	0.3685		460	5.472e-05	54.72	370.5	0.3705		460	6.836e-05	68.36	369.5	0.3695		460
	461	1.579e-05	15.79	368	0.368		461	2.243e-05	22.43	368	0.368		461	3.001e-05	30.01	368	0.368		461	3.515e-05	35.15	369	0.369		461	3.884e-05	38.84	369	0.369		461	4.209e-05	42.09	369.5	0.3695		461	5.546e-05	55.46	371.5	0.3715		461	6.927e-05	69.27	370.5	0.3705		461
	462	1.599e-05	15.99	369	0.369		462	2.27e-05	22.7	369	0.369		462	3.039e-05	30.39	369	0.369		462	3.561e-05	35.61	370	0.37		462	3.937e-05	39.37	370	0.37		462	4.266e-05	42.66	370.5	0.3705		462	5.622e-05	56.22	372.5	0.3725		462	7.01e-05	70.1	371.5	0.3715		462
	463	1.619e-05	16.19	370	0.37		463	2.297e-05	22.97	370	0.37		463	3.078e-05	30.78	370	0.37		463	3.608e-05	36.08	371	0.371		463	3.989e-05	39.89	371	0.371		463	4.324e-05	43.24	371.5	0.3715		463	5.698e-05	56.98	373.5	0.3735		463	7.108e-05	71.08	372.5	0.3725		463
	464	1.638e-05	16.38	371	0.371		464	2.323e-05	23.23	371	0.371		464	3.115e-05	31.15	371	0.371		464	3.654e-05	36.54	372	0.372		464	4.04e-05	40.4	372	0.372		464	4.381e-05	43.81	372.5	0.3725		464	5.773e-05	57.73	374.5	0.3745		464	7.199e-05	71.99	373.5	0.3735		464
	465	1.657e-05	16.57	372	0.372		465	2.349e-05	23.49	372	0.372		465	3.151e-05	31.51	372	0.372		465	3.699e-05	36.99	373	0.373		465	4.093e-05	40.93	373	0.373		465	4.439e-05	44.39	373.5	0.3735		465	5.847e-05	58.47	375.5	0.3755		465	7.289e-05	72.89	374.5	0.3745		465
	466	1.675e-05	16.75	373	0.373		466	2.374e-05	23.74	373	0.373		466	3.188e-05	31.88	373	0.373		466	3.744e-05	37.44	374	0.374		466	4.144e-05	41.44	374	0.374		466	4.497e-05	44.97	374.5	0.3745		466	5.922e-05	59.22	376.5	0.3765		466	7.387e-05	73.87	375.5	0.3755		466
	467	1.693e-05	16.93	374	0.374		467	2.399e-05	23.99	374	0.374		467	3.225e-05	32.25	374	0.374		467	3.788e-05	37.88	375	0.375		467	4.195e-05	41.95	375	0.375		467	4.554e-05	45.54	375.5	0.3755		467	5.997e-05	59.97	377.5	0.3775		467	7.471e-05	74.71	376.5	0.3765		467
	468	1.711e-05	17.11	375	0.375		468	2.422e-05	24.22	375	0.375		468	3.259e-05	32.59	375	0.375		468	3.831e-05	38.31	376	0.376		468	4.246e-05	42.46	376	0.376		468	4.611e-05	46.11	376.5	0.3765		468	6.07e-05	60.7	378.5	0.3785		468	7.568e-05	75.68	377.5	0.3775		468
	469	1.728e-05	17.28	376	0.376		469	2.446e-05	24.46	376	0.376		469	3.294e-05	32.94	376	0.376		469	3.875e-05	38.75	377	0.377		469	4.297e-05	42.97	377	0.377		469	4.667e-05	46.67	377.5	0.3775		469	6.143e-05	61.43	379.5	0.3795		469	7.659e-05	76.59	378.5	0.3785		469
	470	1.745e-05	17.45	377	0.377		470	2.468e-05	24.68	377	0.377		470	3.328e-05	33.28	377	0.377		470	3.918e-05	39.18	378	0.378		470	4.346e-05	43.46	378	0.378		470	4.721e-05	47.21	378.5	0.3785		470	6.215e-05	62.15	380.5	0.3805		470	7.743e-05	77.43	379.5	0.3795		470
	471	1.761e-05	17.61	378	0.378		471	2.491e-05	24.91	378	0.378		471	3.362e-05	33.62	378	0.378		471	3.96e-05	39.6	379	0.379		471	4.395e-05	43.95	379	0.379		471	4.775e-05	47.75	379.5	0.3795		471	6.286e-05	62.86	381.5	0.3815		471	7.833e-05	78.33	380.5	0.3805		471
	472	1.776e-05	17.76	379	0.379		472	2.512e-05	25.12	379	0.379		472	3.394e-05	33.94	379	0.379		472	4e-05	40	380	0.38		472	4.443e-05	44.43	380	0.38		472	4.828e-05	48.28	380.5	0.3805		472	6.356e-05	63.56	382.5	0.3825		472	7.924e-05	79.24	381.5	0.3815		472
	473	1.791e-05	17.91	380	0.38		473	2.532e-05	25.32	380	0.38		473	3.425e-05	34.25	380	0.38		473	4.04e-05	40.4	381	0.381		473	4.49e-05	44.9	381	0.381		473	4.882e-05	48.82	381.5	0.3815		473	6.426e-05	64.26	383.5	0.3835		473	8.015e-05	80.15	382.5	0.3825		473
	474	1.805e-05	18.05	381	0.381		474	2.552e-05	25.52	381	0.381		474	3.457e-05	34.57	381	0.381		474	4.08e-05	40.8	382	0.382		474	4.537e-05	45.37	382	0.382		474	4.934e-05	49.34	382.5	0.3825		474	6.494e-05	64.94	384.5	0.3845		474	8.112e-05	81.12	383.5	0.3835		474
	475	1.818e-05	18.18	382	0.382		475	2.571e-05	25.71	382	0.382		475	3.488e-05	34.88	382	0.382		475	4.12e-05	41.2	383	0.383		475	4.584e-05	45.84	383	0.383		475	4.987e-05	49.87	383.5	0.3835		475	6.563e-05	65.63	385.5	0.3855		475	8.196e-05	81.96	384.5	0.3845		475
	476	1.831e-05	18.31	383	0.383		476	2.589e-05	25.89	383	0.383		476	3.517e-05	35.17	383	0.383		476	4.158e-05	41.58	384	0.384		476	4.63e-05	46.3	384	0.384		476	5.04e-05	50.4	384.5	0.3845		476	6.629e-05	66.29	386.5	0.3865		476	8.294e-05	82.94	385.5	0.3855		476
	477	1.844e-05	18.44	384	0.384		477	2.607e-05	26.07	384	0.384		477	3.545e-05	35.45	384	0.384		477	4.196e-05	41.96	385	0.385		477	4.675e-05	46.75	385	0.385		477	5.092e-05	50.92	385.5	0.3855		477	6.696e-05	66.96	387.5	0.3875		477	8.384e-05	83.84	386.5	0.3865		477
	478	1.856e-05	18.56	385	0.385		478	2.623e-05	26.23	385	0.385		478	3.573e-05	35.73	385	0.385		478	4.232e-05	42.32	386	0.386		478	4.72e-05	47.2	386	0.386		478	5.143e-05	51.43	386.5	0.3865		478	6.763e-05	67.63	388.5	0.3885		478	8.475e-05	84.75	387.5	0.3875		478
	479	1.867e-05	18.67	386	0.386		479	2.639e-05	26.39	386	0.386		479	3.601e-05	36.01	386	0.386		479	4.268e-05	42.68	387	0.387		479	4.762e-05	47.62	387	0.387		479	5.192e-05	51.92	387.5	0.3875		479	6.83e-05	68.3	389.5	0.3895		479	8.566e-05	85.66	388.5	0.3885		479
	480	1.878e-05	18.78	387	0.387		480	2.654e-05	26.54	387	0.387		480	3.626e-05	36.26	387	0.387		480	4.302e-05	43.02	388	0.388		480	4.805e-05	48.05	388	0.388		480	5.24e-05	52.4	388.5	0.3885		480	6.897e-05	68.97	390.5	0.3905		480	8.657e-05	86.57	389.5	0.3895		480
	481	1.888e-05	18.88	388	0.388		481	2.669e-05	26.69	388	0.388		481	3.65e-05	36.5	388	0.388		481	4.336e-05	43.36	389	0.389		481	4.846e-05	48.46	389	0.389		481	5.287e-05	52.87	389.5	0.3895		481	6.965e-05	69.65	391.5	0.3915		481	8.747e-05	87.47	390.5	0.3905		481
	482	1.897e-05	18.97	389	0.389		482	2.682e-05	26.82	389	0.389		482	3.675e-05	36.75	389	0.389		482	4.37e-05	43.7	390	0.39		482	4.887e-05	48.87	390	0.39		482	5.333e-05	53.33	390.5	0.3905		482	7.033e-05	70.33	392.5	0.3925		482	8.838e-05	88.38	391.5	0.3915		482
	483	1.906e-05	19.06	390	0.39		483	2.695e-05	26.95	390	0.39		483	3.699e-05	36.99	390	0.39		483	4.401e-05	44.01	391	0.391		483	4.926e-05	49.26	391	0.391		483	5.379e-05	53.79	391.5	0.3915		483	7.1e-05	71	393.5	0.3935		483	8.922e-05	89.22	392.5	0.3925		483
	484	1.914e-05	19.14	391	0.391		484	2.707e-05	27.07	391	0.391		484	3.721e-05	37.21	391	0.391		484	4.431e-05	44.31	392	0.392		484	4.966e-05	49.66	392	0.392		484	5.424e-05	54.24	392.5	0.3925		484	7.165e-05	71.65	394.5	0.3945		484	9.012e-05	90.12	393.5	0.3935		484
	485	1.922e-05	19.22	392	0.392		485	2.718e-05	27.18	392	0.392		485	3.742e-05	37.42	392	0.392		485	4.461e-05	44.61	393	0.393		485	5.004e-05	50.04	393	0.393		485	5.469e-05	54.69	393.5	0.3935		485	7.229e-05	72.29	395.5	0.3955		485	9.096e-05	90.96	394.5	0.3945		485
	486	1.929e-05	19.29	393	0.393		486	2.728e-05	27.28	393	0.393		486	3.762e-05	37.62	393	0.393		486	4.489e-05	44.89	394	0.394		486	5.04e-05	50.4	394	0.394		486	5.513e-05	55.13	394.5	0.3945		486	7.293e-05	72.93	396.5	0.3965		486	9.18e-05	91.8	395.5	0.3955		486
	487	1.935e-05	19.35	394	0.394		487	2.738e-05	27.38	394	0.394		487	3.782e-05	37.82	394	0.394		487	4.518e-05	45.18	395	0.395		487	5.075e-05	50.75	395	0.395		487	5.556e-05	55.56	395.5	0.3955		487	7.354e-05	73.54	397.5	0.3975		487	9.263e-05	92.63	396.5	0.3965		487
	488	1.941e-05	19.41	395	0.395		488	2.746e-05	27.46	395	0.395		488	3.799e-05	37.99	395	0.395		488	4.545e-05	45.45	396	0.396		488	5.108e-05	51.08	396	0.396		488	5.597e-05	55.97	396.5	0.3965		488	7.414e-05	74.14	398.5	0.3985		488	9.347e-05	93.47	397.5	0.3975		488
	489	1.947e-05	19.47	396	0.396		489	2.754e-05	27.54	396	0.396		489	3.815e-05	38.15	396	0.396		489	4.57e-05	45.7	397	0.397		489	5.142e-05	51.42	397	0.397		489	5.637e-05	56.37	397.5	0.3975		489	7.473e-05	74.73	399.5	0.3995		489	9.431e-05	94.31	398.5	0.3985		489
	490	1.951e-05	19.51	397	0.397		490	2.761e-05	27.61	397	0.397		490	3.831e-05	38.31	397	0.397		490	4.594e-05	45.94	398	0.398		490	5.173e-05	51.73	398	0.398		490	5.675e-05	56.75	398.5	0.3985		490	7.531e-05	75.31	400.5	0.4005		490	9.515e-05	95.15	399.5	0.3995		490
	491	1.956e-05	19.56	398	0.398		491	2.767e-05	27.67	398	0.398		491	3.846e-05	38.46	398	0.398		491	4.617e-05	46.17	399	0.399		491	5.204e-05	52.04	399	0.399		491	5.711e-05	57.11	399.5	0.3995		491	7.588e-05	75.88	401.5	0.4015		491	9.591e-05	95.91	400.5	0.4005		491
	492	1.959e-05	19.59	399	0.399		492	2.772e-05	27.72	399	0.399		492	3.859e-05	38.59	399	0.399		492	4.638e-05	46.38	400	0.4		492	5.234e-05	52.34	400	0.4		492	5.747e-05	57.47	400.5	0.4005		492	7.644e-05	76.44	402.5	0.4025		492	9.682e-05	96.82	401.5	0.4015		492
	493	1.962e-05	19.62	400	0.4		493	2.776e-05	27.76	400	0.4		493	3.871e-05	38.71	400	0.4		493	4.66e-05	46.6	401	0.401		493	5.263e-05	52.63	401	0.401		493	5.782e-05	57.82	401.5	0.4015		493	7.697e-05	76.97	403.5	0.4035		493	9.766e-05	97.66	402.5	0.4025		493
	494	1.964e-05	19.64	401	0.401		494	2.78e-05	27.8	401	0.401		494	3.883e-05	38.83	401	0.401		494	4.679e-05	46.79	402	0.402		494	5.29e-05	52.9	402	0.402		494	5.815e-05	58.15	402.5	0.4025		494	7.748e-05	77.48	404.5	0.4045		494	9.849e-05	98.49	403.5	0.4035		494
	495	1.966e-05	19.66	402	0.402		495	2.783e-05	27.83	402	0.402		495	3.894e-05	38.94	402	0.402		495	4.696e-05	46.96	403	0.403		495	5.316e-05	53.16	403	0.403		495	5.848e-05	58.48	403.5	0.4035		495	7.798e-05	77.98	405.5	0.4055		495	9.933e-05	99.33	404.5	0.4045		495
	496	1.966e-05	19.66	403	0.403		496	2.785e-05	27.85	403	0.403		496	3.902e-05	39.02	403	0.403		496	4.712e-05	47.12	404	0.404		496	5.339e-05	53.39	404	0.404		496	5.88e-05	58.8	404.5	0.4045		496	7.847e-05	78.47	406.5	0.4065		496	0.0001001	100.1	405.5	0.4055		496
	497	1.967e-05	19.67	404	0.404		497	2.786e-05	27.86	404	0.404		497	3.909e-05	39.09	404	0.404		497	4.727e-05	47.27	405	0.405		497	5.362e-05	53.62	405	0.405		497	5.911e-05	59.11	405.5	0.4055		497	7.896e-05	78.96	407.5	0.4075		497	0.0001009	100.9	406.5	0.4065		497
	498	1.967e-05	19.67	405	0.405		498	2.786e-05	27.86	405	0.405		498	3.917e-05	39.17	405	0.405		498	4.741e-05	47.41	406	0.406		498	5.384e-05	53.84	406	0.406		498	5.94e-05	59.4	406.5	0.4065		498	7.944e-05	79.44	408.5	0.4085		498	0.0001017	101.7	407.5	0.4075		498
	499	1.966e-05	19.66	406	0.406		499	2.786e-05	27.86	406	0.406		499	3.923e-05	39.23	406	0.406		499	4.754e-05	47.54	407	0.407		499	5.404e-05	54.04	407	0.407		499	5.966e-05	59.66	407.5	0.4075		499	7.989e-05	79.89	409.5	0.4095		499	0.0001024	102.4	408.5	0.4085		499
	500	1.965e-05	19.65	407	0.407		500	2.785e-05	27.85	407	0.407		500	3.928e-05	39.28	407	0.407		500	4.766e-05	47.66	408	0.408		500	5.424e-05	54.24	408	0.408		500	5.991e-05	59.91	408.5	0.4085		500	8.035e-05	80.35	410.5	0.4105		500	0.0001032	103.2	409.5	0.4095		500
	501	1.962e-05	19.62	408	0.408		501	2.783e-05	27.83	408	0.408		501	3.931e-05	39.31	408	0.408		501	4.776e-05	47.76	409	0.409		501	5.441e-05	54.41	409	0.409		501	6.014e-05	60.14	409.5	0.4095		501	8.081e-05	80.81	411.5	0.4115		501	0.0001039	103.9	410.5	0.4105		501
	502	1.96e-05	19.6	409	0.409		502	2.78e-05	27.8	409	0.409		502	3.934e-05	39.34	409	0.409		502	4.785e-05	47.85	410	0.41		502	5.458e-05	54.58	410	0.41		502	6.037e-05	60.37	410.5	0.4105		502	8.126e-05	81.26	412.5	0.4125		502	0.0001046	104.6	411.5	0.4115		502
	503	1.958e-05	19.58	410	0.41		503	2.777e-05	27.77	410	0.41		503	3.936e-05	39.36	410	0.41		503	4.793e-05	47.93	411	0.411		503	5.472e-05	54.72	411	0.411		503	6.057e-05	60.57	411.5	0.4115		503	8.168e-05	81.68	413.5	0.4135		503	0.0001053	105.3	412.5	0.4125		503
	504	1.954e-05	19.54	411	0.411		504	2.773e-05	27.73	411	0.411		504	3.937e-05	39.37	411	0.411		504	4.8e-05	48	412	0.412		504	5.486e-05	54.86	412	0.412		504	6.077e-05	60.77	412.5	0.4125		504	8.208e-05	82.08	414.5	0.4145		504	0.000106	106	413.5	0.4135		504
	505	1.951e-05	19.51	412	0.412		505	2.768e-05	27.68	412	0.412		505	3.936e-05	39.36	412	0.412		505	4.805e-05	48.05	413	0.413		505	5.498e-05	54.98	413	0.413		505	6.096e-05	60.96	413.5	0.4135		505	8.246e-05	82.46	415.5	0.4155		505	0.0001067	106.7	414.5	0.4145		505
	506	1.946e-05	19.46	413	0.413		506	2.763e-05	27.63	413	0.413		506	3.936e-05	39.36	413	0.413		506	4.811e-05	48.11	414	0.414		506	5.509e-05	55.09	414	0.414		506	6.114e-05	61.14	414.5	0.4145		506	8.285e-05	82.85	416.5	0.4165		506	0.0001074	107.4	415.5	0.4155		506
	507	1.942e-05	19.42	414	0.414		507	2.758e-05	27.58	414	0.414		507	3.934e-05	39.34	414	0.414		507	4.813e-05	48.13	415	0.415		507	5.518e-05	55.18	415	0.415		507	6.131e-05	61.31	415.5	0.4155		507	8.32e-05	83.2	417.5	0.4175		507	0.000108	108	416.5	0.4165		507
	508	1.938e-05	19.38	415	0.415		508	2.752e-05	27.52	415	0.415		508	3.93e-05	39.3	415	0.415		508	4.815e-05	48.15	416	0.416		508	5.527e-05	55.27	416	0.416		508	6.146e-05	61.46	416.5	0.4165		508	8.353e-05	83.53	418.5	0.4185		508	0.0001087	108.7	417.5	0.4175		508
	509	1.932e-05	19.32	416	0.416		509	2.745e-05	27.45	416	0.416		509	3.926e-05	39.26	416	0.416		509	4.816e-05	48.16	417	0.417		509	5.534e-05	55.34	417	0.417		509	6.158e-05	61.58	417.5	0.4175		509	8.385e-05	83.85	419.5	0.4195		509	0.0001093	109.3	418.5	0.4185		509
	510	1.927e-05	19.27	417	0.417		510	2.738e-05	27.38	417	0.417		510	3.921e-05	39.21	417	0.417		510	4.815e-05	48.15	418	0.418		510	5.54e-05	55.4	418	0.418		510	6.169e-05	61.69	418.5	0.4185		510	8.414e-05	84.14	420.5	0.4205		510	0.0001099	109.9	419.5	0.4195		510
	511	1.921e-05	19.21	418	0.418		511	2.731e-05	27.31	418	0.418		511	3.916e-05	39.16	418	0.418		511	4.814e-05	48.14	419	0.419		511	5.544e-05	55.44	419	0.419		511	6.178e-05	61.78	419.5	0.4195		511	8.442e-05	84.42	421.5	0.4215		511	0.0001106	110.6	420.5	0.4205		511
	512	1.915e-05	19.15	419	0.419		512	2.723e-05	27.23	419	0.419		512	3.909e-05	39.09	419	0.419		512	4.811e-05	48.11	420	0.42		512	5.546e-05	55.46	420	0.42		512	6.185e-05	61.85	420.5	0.4205		512	8.466e-05	84.66	422.5	0.4225		512	0.000111	111	421.5	0.4215		512
	513	1.909e-05	19.09	420	0.42		513	2.714e-05	27.14	420	0.42		513	3.902e-05	39.02	420	0.42		513	4.808e-05	48.08	421	0.421		513	5.548e-05	55.48	421	0.421		513	6.192e-05	61.92	421.5	0.4215		513	8.49e-05	84.9	423.5	0.4235		513	0.0001116	111.6	422.5	0.4225		513
	514	1.902e-05	19.02	421	0.421		514	2.705e-05	27.05	421	0.421		514	3.895e-05	38.95	421	0.421		514	4.803e-05	48.03	422	0.422		514	5.549e-05	55.49	422	0.422		514	6.197e-05	61.97	422.5	0.4225		514	8.511e-05	85.11	424.5	0.4245		514	0.0001122	112.2	423.5	0.4235		514
	515	1.895e-05	18.95	422	0.422		515	2.696e-05	26.96	422	0.422		515	3.886e-05	38.86	422	0.422		515	4.797e-05	47.97	423	0.423		515	5.548e-05	55.48	423	0.423		515	6.201e-05	62.01	423.5	0.4235		515	8.53e-05	85.3	425.5	0.4255		515	0.0001127	112.7	424.5	0.4245		515
	516	1.889e-05	18.89	423	0.423		516	2.686e-05	26.86	423	0.423		516	3.877e-05	38.77	423	0.423		516	4.79e-05	47.9	424	0.424		516	5.546e-05	55.46	424	0.424		516	6.205e-05	62.05	424.5	0.4245		516	8.547e-05	85.47	426.5	0.4265		516	0.0001132	113.2	425.5	0.4255		516
	517	1.881e-05	18.81	424	0.424		517	2.676e-05	26.76	424	0.424		517	3.867e-05	38.67	424	0.424		517	4.783e-05	47.83	425	0.425		517	5.543e-05	55.43	425	0.425		517	6.207e-05	62.07	425.5	0.4255		517	8.564e-05	85.64	427.5	0.4275		517	0.0001136	113.6	426.5	0.4265		517
	518	1.873e-05	18.73	425	0.425		518	2.666e-05	26.66	425	0.425		518	3.856e-05	38.56	425	0.425		518	4.774e-05	47.74	426	0.426		518	5.538e-05	55.38	426	0.426		518	6.207e-05	62.07	426.5	0.4265		518	8.579e-05	85.79	428.5	0.4285		518	0.000114	114	427.5	0.4275		518
	519	1.866e-05	18.66	426	0.426		519	2.656e-05	26.56	426	0.426		519	3.846e-05	38.46	426	0.426		519	4.765e-05	47.65	427	0.427		519	5.531e-05	55.31	427	0.427		519	6.205e-05	62.05	427.5	0.4275		519	8.592e-05	85.92	429.5	0.4295		519	0.0001145	114.5	428.5	0.4285		519
	520	1.858e-05	18.58	427	0.427		520	2.645e-05	26.45	427	0.427		520	3.833e-05	38.33	427	0.427		520	4.754e-05	47.54	428	0.428		520	5.524e-05	55.24	428	0.428		520	6.202e-05	62.02	428.5	0.4285		520	8.604e-05	86.04	430.5	0.4305		520	0.0001149	114.9	429.5	0.4295		520
	521	1.851e-05	18.51	428	0.428		521	2.634e-05	26.34	428	0.428		521	3.82e-05	38.2	428	0.428		521	4.743e-05	47.43	429	0.429		521	5.516e-05	55.16	429	0.429		521	6.198e-05	61.98	429.5	0.4295		521	8.616e-05	86.16	431.5	0.4315		521	0.0001152	115.2	430.5	0.4305		521
	522	1.843e-05	18.43	429	0.429		522	2.623e-05	26.23	429	0.429		522	3.808e-05	38.08	429	0.429		522	4.731e-05	47.31	430	0.43		522	5.507e-05	55.07	430	0.43		522	6.192e-05	61.92	430.5	0.4305		522	8.628e-05	86.28	432.5	0.4325		522	0.0001156	115.6	431.5	0.4315		522
	523	1.834e-05	18.34	430	0.43		523	2.611e-05	26.11	430	0.43		523	3.794e-05	37.94	430	0.43		523	4.72e-05	47.2	431	0.431		523	5.497e-05	54.97	431	0.431		523	6.185e-05	61.85	431.5	0.4315		523	8.636e-05	86.36	433.5	0.4335		523	0.0001159	115.9	432.5	0.4325		523
	524	1.827e-05	18.27	431	0.431		524	2.6e-05	26	431	0.431		524	3.78e-05	37.8	431	0.431		524	4.706e-05	47.06	432	0.432		524	5.487e-05	54.87	432	0.432		524	6.177e-05	61.77	432.5	0.4325		524	8.643e-05	86.43	434.5	0.4345		524	0.0001164	116.4	433.5	0.4335		524
	525	1.818e-05	18.18	432	0.432		525	2.588e-05	25.88	432	0.432		525	3.766e-05	37.66	432	0.432		525	4.692e-05	46.92	433	0.433		525	5.475e-05	54.75	433	0.433		525	6.169e-05	61.69	433.5	0.4335		525	8.647e-05	86.47	435.5	0.4355		525	0.0001167	116.7	434.5	0.4345		525
	526	1.81e-05	18.1	433	0.433		526	2.576e-05	25.76	433	0.433		526	3.752e-05	37.52	433	0.433		526	4.676e-05	46.76	434	0.434		526	5.463e-05	54.63	434	0.434		526	6.16e-05	61.6	434.5	0.4345		526	8.651e-05	86.51	436.5	0.4365		526	0.000117	117	435.5	0.4355		526
	527	1.801e-05	18.01	434	0.434		527	2.564e-05	25.64	434	0.434		527	3.737e-05	37.37	434	0.434		527	4.662e-05	46.62	435	0.435		527	5.449e-05	54.49	435	0.435		527	6.149e-05	61.49	435.5	0.4355		527	8.652e-05	86.52	437.5	0.4375		527	0.0001175	117.5	436.5	0.4365		527
	528	1.792e-05	17.92	435	0.435		528	2.552e-05	25.52	435	0.435		528	3.722e-05	37.22	435	0.435		528	4.646e-05	46.46	436	0.436		528	5.434e-05	54.34	436	0.436		528	6.136e-05	61.36	436.5	0.4365		528	8.651e-05	86.51	438.5	0.4385		528	0.0001177	117.7	437.5	0.4375		528
	529	1.784e-05	17.84	436	0.436		529	2.539e-05	25.39	436	0.436		529	3.706e-05	37.06	436	0.436		529	4.63e-05	46.3	437	0.437		529	5.419e-05	54.19	437	0.437		529	6.123e-05	61.23	437.5	0.4375		529	8.648e-05	86.48	439.5	0.4395		529	0.000118	118	438.5	0.4385		529
	530	1.775e-05	17.75	437	0.437		530	2.527e-05	25.27	437	0.437		530	3.691e-05	36.91	437	0.437		530	4.613e-05	46.13	438	0.438		530	5.403e-05	54.03	438	0.438		530	6.108e-05	61.08	438.5	0.4385		530	8.644e-05	86.44	440.5	0.4405		530	0.0001183	118.3	439.5	0.4395		530
	531	1.766e-05	17.66	438	0.438		531	2.514e-05	25.14	438	0.438		531	3.676e-05	36.76	438	0.438		531	4.596e-05	45.96	439	0.439		531	5.386e-05	53.86	439	0.439		531	6.092e-05	60.92	439.5	0.4395		531	8.637e-05	86.37	441.5	0.4415		531	0.0001184	118.4	440.5	0.4405		531
	532	1.758e-05	17.58	439	0.439		532	2.502e-05	25.02	439	0.439		532	3.659e-05	36.59	439	0.439		532	4.578e-05	45.78	440	0.44		532	5.369e-05	53.69	440	0.44		532	6.076e-05	60.76	440.5	0.4405		532	8.629e-05	86.29	442.5	0.4425		532	0.0001187	118.7	441.5	0.4415		532
	533	1.748e-05	17.48	440	0.44		533	2.49e-05	24.9	440	0.44		533	3.643e-05	36.43	440	0.44		533	4.561e-05	45.61	441	0.441		533	5.351e-05	53.51	441	0.441		533	6.06e-05	60.6	441.5	0.4415		533	8.619e-05	86.19	443.5	0.4435		533	0.0001189	118.9	442.5	0.4425		533
	534	1.74e-05	17.4	441	0.441		534	2.478e-05	24.78	441	0.441		534	3.626e-05	36.26	441	0.441		534	4.542e-05	45.42	442	0.442		534	5.332e-05	53.32	442	0.442		534	6.043e-05	60.43	442.5	0.4425		534	8.607e-05	86.07	444.5	0.4445		534	0.000119	119	443.5	0.4435		534
	535	1.73e-05	17.3	442	0.442		535	2.465e-05	24.65	442	0.442		535	3.609e-05	36.09	442	0.442		535	4.524e-05	45.24	443	0.443		535	5.313e-05	53.13	443	0.443		535	6.026e-05	60.26	443.5	0.4435		535	8.594e-05	85.94	445.5	0.4455		535	0.0001192	119.2	444.5	0.4445		535
	536	1.721e-05	17.21	443	0.443		536	2.453e-05	24.53	443	0.443		536	3.592e-05	35.92	443	0.443		536	4.505e-05	45.05	444	0.444		536	5.293e-05	52.93	444	0.444		536	6.007e-05	60.07	444.5	0.4445		536	8.578e-05	85.78	446.5	0.4465		536	0.0001193	119.3	445.5	0.4455		536
	537	1.713e-05	17.13	444	0.444		537	2.44e-05	24.4	444	0.444		537	3.574e-05	35.74	444	0.444		537	4.485e-05	44.85	445	0.445		537	5.274e-05	52.74	445	0.445		537	5.989e-05	59.89	445.5	0.4455		537	8.562e-05	85.62	447.5	0.4475		537	0.0001195	119.5	446.5	0.4465		537
	538	1.704e-05	17.04	445	0.445		538	2.428e-05	24.28	445	0.445		538	3.558e-05	35.58	445	0.445		538	4.466e-05	44.66	446	0.446		538	5.253e-05	52.53	446	0.446		538	5.968e-05	59.68	446.5	0.4465		538	8.547e-05	85.47	448.5	0.4485		538	0.0001196	119.6	447.5	0.4475		538
	539	1.695e-05	16.95	446	0.446		539	2.415e-05	24.15	446	0.446		539	3.541e-05	35.41	446	0.446		539	4.446e-05	44.46	447	0.447		539	5.233e-05	52.33	447	0.447		539	5.946e-05	59.46	447.5	0.4475		539	8.529e-05	85.29	449.5	0.4495		539	0.0001196	119.6	448.5	0.4485		539
	540	1.686e-05	16.86	447	0.447		540	2.403e-05	24.03	447	0.447		540	3.523e-05	35.23	447	0.447		540	4.426e-05	44.26	448	0.448		540	5.212e-05	52.12	448	0.448		540	5.925e-05	59.25	448.5	0.4485		540	8.511e-05	85.11	450.5	0.4505		540	0.0001198	119.8	449.5	0.4495		540
	541	1.677e-05	16.77	448	0.448		541	2.39e-05	23.9	448	0.448		541	3.506e-05	35.06	448	0.448		541	4.407e-05	44.07	449	0.449		541	5.191e-05	51.91	449	0.449		541	5.902e-05	59.02	449.5	0.4495		541	8.492e-05	84.92	451.5	0.4515		541	0.0001198	119.8	450.5	0.4505		541
	542	1.669e-05	16.69	449	0.449		542	2.377e-05	23.77	449	0.449		542	3.489e-05	34.89	449	0.449		542	4.386e-05	43.86	450	0.45		542	5.169e-05	51.69	450	0.45		542	5.88e-05	58.8	450.5	0.4505		542	8.474e-05	84.74	452.5	0.4525		542	0.0001198	119.8	451.5	0.4515		542
	543	1.661e-05	16.61	450	0.45		543	2.364e-05	23.64	450	0.45		543	3.473e-05	34.73	450	0.45		543	4.366e-05	43.66	451	0.451		543	5.147e-05	51.47	451	0.451		543	5.857e-05	58.57	451.5	0.4515		543	8.454e-05	84.54	453.5	0.4535		543	0.0001198	119.8	452.5	0.4525		543
	544	1.652e-05	16.52	451	0.451		544	2.353e-05	23.53	451	0.451		544	3.455e-05	34.55	451	0.451		544	4.345e-05	43.45	452	0.452		544	5.124e-05	51.24	452	0.452		544	5.834e-05	58.34	452.5	0.4525		544	8.433e-05	84.33	454.5	0.4545		544	0.0001198	119.8	453.5	0.4535		544
	545	1.643e-05	16.43	452	0.452		545	2.34e-05	23.4	452	0.452		545	3.437e-05	34.37	452	0.452		545	4.324e-05	43.24	453	0.453		545	5.102e-05	51.02	453	0.453		545	5.811e-05	58.11	453.5	0.4535		545	8.41e-05	84.1	455.5	0.4555		545	0.0001198	119.8	454.5	0.4545		545
	546	1.635e-05	16.35	453	0.453		546	2.328e-05	23.28	453	0.453		546	3.421e-05	34.21	453	0.453		546	4.304e-05	43.04	454	0.454		546	5.079e-05	50.79	454	0.454		546	5.788e-05	57.88	454.5	0.4545		546	8.387e-05	83.87	456.5	0.4565		546	0.0001197	119.7	455.5	0.4555		546
	547	1.626e-05	16.26	454	0.454		547	2.316e-05	23.16	454	0.454		547	3.404e-05	34.04	454	0.454		547	4.283e-05	42.83	455	0.455		547	5.057e-05	50.57	455	0.455		547	5.764e-05	57.64	455.5	0.4555		547	8.363e-05	83.63	457.5	0.4575		547	0.0001195	119.5	456.5	0.4565		547
	548	1.618e-05	16.18	455	0.455		548	2.304e-05	23.04	455	0.455		548	3.387e-05	33.87	455	0.455		548	4.262e-05	42.62	456	0.456		548	5.034e-05	50.34	456	0.456		548	5.74e-05	57.4	456.5	0.4565		548	8.337e-05	83.37	458.5	0.4585		548	0.0001194	119.4	457.5	0.4575		548
	549	1.609e-05	16.09	456	0.456		549	2.292e-05	22.92	456	0.456		549	3.369e-05	33.69	456	0.456		549	4.242e-05	42.42	457	0.457		549	5.011e-05	50.11	457	0.457		549	5.715e-05	57.15	457.5	0.4575		549	8.311e-05	83.11	459.5	0.4595		549	0.0001193	119.3	458.5	0.4585		549
	550	1.601e-05	16.01	457	0.457		550	2.281e-05	22.81	457	0.457		550	3.353e-05	33.53	457	0.457		550	4.22e-05	42.2	458	0.458		550	4.989e-05	49.89	458	0.458		550	5.69e-05	56.9	458.5	0.4585		550	8.283e-05	82.83	460.5	0.4605		550	0.0001191	119.1	459.5	0.4595		550
	551	1.593e-05	15.93	458	0.458		551	2.269e-05	22.69	458	0.458		551	3.336e-05	33.36	458	0.458		551	4.2e-05	42	459	0.459		551	4.966e-05	49.66	459	0.459		551	5.664e-05	56.64	459.5	0.4595		551	8.254e-05	82.54	461.5	0.4615		551	0.0001189	118.9	460.5	0.4605		551
	552	1.585e-05	15.85	459	0.459		552	2.258e-05	22.58	459	0.459		552	3.318e-05	33.18	459	0.459		552	4.18e-05	41.8	460	0.46		552	4.942e-05	49.42	460	0.46		552	5.639e-05	56.39	460.5	0.4605		552	8.224e-05	82.24	462.5	0.4625		552	0.0001187	118.7	461.5	0.4615		552
	553	1.577e-05	15.77	460	0.46		553	2.245e-05	22.45	460	0.46		553	3.301e-05	33.01	460	0.46		553	4.159e-05	41.59	461	0.461		553	4.92e-05	49.2	461	0.461		553	5.614e-05	56.14	461.5	0.4615		553	8.194e-05	81.94	463.5	0.4635		553	0.0001185	118.5	462.5	0.4625		553
	554	1.568e-05	15.68	461	0.461		554	2.234e-05	22.34	461	0.461		554	3.285e-05	32.85	461	0.461		554	4.139e-05	41.39	462	0.462		554	4.896e-05	48.96	462	0.462		554	5.589e-05	55.89	462.5	0.4625		554	8.164e-05	81.64	464.5	0.4645		554	0.0001184	118.4	463.5	0.4635		554
	555	1.56e-05	15.6	462	0.462		555	2.222e-05	22.22	462	0.462		555	3.269e-05	32.69	462	0.462		555	4.119e-05	41.19	463	0.463		555	4.873e-05	48.73	463	0.463		555	5.564e-05	55.64	463.5	0.4635		555	8.133e-05	81.33	465.5	0.4655		555	0.0001181	118.1	464.5	0.4645		555
	556	1.553e-05	15.53	463	0.463		556	2.212e-05	22.12	463	0.463		556	3.252e-05	32.52	463	0.463		556	4.098e-05	40.98	464	0.464		556	4.85e-05	48.5	464	0.464		556	5.539e-05	55.39	464.5	0.4645		556	8.101e-05	81.01	466.5	0.4665		556	0.0001179	117.9	465.5	0.4655		556
	557	1.546e-05	15.46	464	0.464		557	2.2e-05	22	464	0.464		557	3.236e-05	32.36	464	0.464		557	4.079e-05	40.79	465	0.465		557	4.827e-05	48.27	465	0.465		557	5.514e-05	55.14	465.5	0.4655		557	8.071e-05	80.71	467.5	0.4675		557	0.0001176	117.6	466.5	0.4665		557
	558	1.539e-05	15.39	465	0.465		558	2.19e-05	21.9	465	0.465		558	3.22e-05	32.2	465	0.465		558	4.059e-05	40.59	466	0.466		558	4.805e-05	48.05	466	0.466		558	5.489e-05	54.89	466.5	0.4665		558	8.039e-05	80.39	468.5	0.4685		558	0.0001173	117.3	467.5	0.4675		558
	559	1.53e-05	15.3	466	0.466		559	2.178e-05	21.78	466	0.466		559	3.205e-05	32.05	466	0.466		559	4.039e-05	40.39	467	0.467		559	4.781e-05	47.81	467	0.467		559	5.464e-05	54.64	467.5	0.4675		559	8.007e-05	80.07	469.5	0.4695		559	0.0001171	117.1	468.5	0.4685		559
	560	1.522e-05	15.22	467	0.467		560	2.169e-05	21.69	467	0.467		560	3.188e-05	31.88	467	0.467		560	4.02e-05	40.2	468	0.468		560	4.758e-05	47.58	468	0.468		560	5.438e-05	54.38	468.5	0.4685		560	7.976e-05	79.76	470.5	0.4705		560	0.0001168	116.8	469.5	0.4695		560
	561	1.515e-05	15.15	468	0.468		561	2.157e-05	21.57	468	0.468		561	3.172e-05	31.72	468	0.468		561	4e-05	40	469	0.469		561	4.736e-05	47.36	469	0.469		561	5.412e-05	54.12	469.5	0.4695		561	7.944e-05	79.44	471.5	0.4715		561	0.0001165	116.5	470.5	0.4705		561
	562	1.508e-05	15.08	469	0.469		562	2.147e-05	21.47	469	0.469		562	3.157e-05	31.57	469	0.469		562	3.981e-05	39.81	470	0.47		562	4.713e-05	47.13	470	0.47		562	5.387e-05	53.87	470.5	0.4705		562	7.914e-05	79.14	472.5	0.4725		562	0.0001162	116.2	471.5	0.4715		562
	563	1.501e-05	15.01	470	0.47		563	2.136e-05	21.36	470	0.47		563	3.142e-05	31.42	470	0.47		563	3.962e-05	39.62	471	0.471		563	4.691e-05	46.91	471	0.471		563	5.362e-05	53.62	471.5	0.4715		563	7.882e-05	78.82	473.5	0.4735		563	0.0001159	115.9	472.5	0.4725		563
	564	1.494e-05	14.94	471	0.471		564	2.127e-05	21.27	471	0.471		564	3.127e-05	31.27	471	0.471		564	3.943e-05	39.43	472	0.472		564	4.669e-05	46.69	472	0.472		564	5.337e-05	53.37	472.5	0.4725		564	7.85e-05	78.5	474.5	0.4745		564	0.0001156	115.6	473.5	0.4735		564
	565	1.486e-05	14.86	472	0.472		565	2.116e-05	21.16	472	0.472		565	3.111e-05	31.11	472	0.472		565	3.924e-05	39.24	473	0.473		565	4.647e-05	46.47	473	0.473		565	5.313e-05	53.13	473.5	0.4735		565	7.818e-05	78.18	475.5	0.4755		565	0.0001152	115.2	474.5	0.4745		565
	566	1.48e-05	14.8	473	0.473		566	2.107e-05	21.07	473	0.473		566	3.097e-05	30.97	473	0.473		566	3.905e-05	39.05	474	0.474		566	4.625e-05	46.25	474	0.474		566	5.289e-05	52.89	474.5	0.4745		566	7.787e-05	77.87	476.5	0.4765		566	0.0001149	114.9	475.5	0.4755		566
	567	1.473e-05	14.73	474	0.474		567	2.096e-05	20.96	474	0.474		567	3.082e-05	30.82	474	0.474		567	3.887e-05	38.87	475	0.475		567	4.602e-05	46.02	475	0.475		567	5.265e-05	52.65	475.5	0.4755		567	7.753e-05	77.53	477.5	0.4775		567	0.0001146	114.6	476.5	0.4765		567
	568	1.466e-05	14.66	475	0.475		568	2.087e-05	20.87	475	0.475		568	3.067e-05	30.67	475	0.475		568	3.868e-05	38.68	476	0.476		568	4.58e-05	45.8	476	0.476		568	5.24e-05	52.4	476.5	0.4765		568	7.722e-05	77.22	478.5	0.4785		568	0.0001142	114.2	477.5	0.4775		568
	569	1.46e-05	14.6	476	0.476		569	2.077e-05	20.77	476	0.476		569	3.053e-05	30.53	476	0.476		569	3.849e-05	38.49	477	0.477		569	4.56e-05	45.6	477	0.477		569	5.216e-05	52.16	477.5	0.4775		569	7.69e-05	76.9	479.5	0.4795		569	0.0001138	113.8	478.5	0.4785		569
	570	1.453e-05	14.53	477	0.477		570	2.068e-05	20.68	477	0.477		570	3.039e-05	30.39	477	0.477		570	3.832e-05	38.32	478	0.478		570	4.538e-05	45.38	478	0.478		570	5.192e-05	51.92	478.5	0.4785		570	7.656e-05	76.56	480.5	0.4805		570	0.0001135	113.5	479.5	0.4795		570
	571	1.446e-05	14.46	478	0.478		571	2.057e-05	20.57	478	0.478		571	3.025e-05	30.25	478	0.478		571	3.814e-05	38.14	479	0.479		571	4.517e-05	45.17	479	0.479		571	5.167e-05	51.67	479.5	0.4795		571	7.623e-05	76.23	481.5	0.4815		571	0.0001131	113.1	480.5	0.4805		571
	572	1.44e-05	14.4	479	0.479		572	2.048e-05	20.48	479	0.479		572	3.011e-05	30.11	479	0.479		572	3.797e-05	37.97	480	0.48		572	4.497e-05	44.97	480	0.48		572	5.144e-05	51.44	480.5	0.4805		572	7.591e-05	75.91	482.5	0.4825		572	0.0001127	112.7	481.5	0.4815		572
	573	1.433e-05	14.33	480	0.48		573	2.039e-05	20.39	480	0.48		573	2.997e-05	29.97	480	0.48		573	3.779e-05	37.79	481	0.481		573	4.476e-05	44.76	481	0.481		573	5.12e-05	51.2	481.5	0.4815		573	7.559e-05	75.59	483.5	0.4835		573	0.0001123	112.3	482.5	0.4825		573
	574	1.426e-05	14.26	481	0.481		574	2.03e-05	20.3	481	0.481		574	2.984e-05	29.84	481	0.481		574	3.762e-05	37.62	482	0.482		574	4.455e-05	44.55	482	0.482		574	5.097e-05	50.97	482.5	0.4825		574	7.527e-05	75.27	484.5	0.4845		574	0.0001119	111.9	483.5	0.4835		574
	575	1.42e-05	14.2	482	0.482		575	2.02e-05	20.2	482	0.482		575	2.97e-05	29.7	482	0.482		575	3.745e-05	37.45	483	0.483		575	4.435e-05	44.35	483	0.483		575	5.075e-05	50.75	483.5	0.4835		575	7.494e-05	74.94	485.5	0.4855		575	0.0001115	111.5	484.5	0.4845		575
	576	1.414e-05	14.14	483	0.483		576	2.012e-05	20.12	483	0.483		576	2.956e-05	29.56	483	0.483		576	3.728e-05	37.28	484	0.484		576	4.414e-05	44.14	484	0.484		576	5.053e-05	50.53	484.5	0.4845		576	7.461e-05	74.61	486.5	0.4865		576	0.0001111	111.1	485.5	0.4855		576
	577	1.408e-05	14.08	484	0.484		577	2.002e-05	20.02	484	0.484		577	2.943e-05	29.43	484	0.484		577	3.712e-05	37.12	485	0.485		577	4.395e-05	43.95	485	0.485		577	5.031e-05	50.31	485.5	0.4855		577	7.431e-05	74.31	487.5	0.4875		577	0.0001107	110.7	486.5	0.4865		577
	578	1.402e-05	14.02	485	0.485		578	1.994e-05	19.94	485	0.485		578	2.931e-05	29.31	485	0.485		578	3.695e-05	36.95	486	0.486		578	4.375e-05	43.75	486	0.486		578	5.008e-05	50.08	486.5	0.4865		578	7.4e-05	74	488.5	0.4885		578	0.0001104	110.4	487.5	0.4875		578
	579	1.396e-05	13.96	486	0.486		579	1.985e-05	19.85	486	0.486		579	2.918e-05	29.18	486	0.486		579	3.679e-05	36.79	487	0.487		579	4.356e-05	43.56	487	0.487		579	4.986e-05	49.86	487.5	0.4875		579	7.37e-05	73.7	489.5	0.4895		579	0.0001099	109.9	488.5	0.4885		579
	580	1.391e-05	13.91	487	0.487		580	1.977e-05	19.77	487	0.487		580	2.905e-05	29.05	487	0.487		580	3.662e-05	36.62	488	0.488		580	4.337e-05	43.37	488	0.488		580	4.964e-05	49.64	488.5	0.4885		580	7.338e-05	73.38	490.5	0.4905		580	0.0001095	109.5	489.5	0.4895		580
	581	1.385e-05	13.85	488	0.488		581	1.968e-05	19.68	488	0.488		581	2.892e-05	28.92	488	0.488		581	3.647e-05	36.47	489	0.489		581	4.318e-05	43.18	489	0.489		581	4.941e-05	49.41	489.5	0.4895		581	7.307e-05	73.07	491.5	0.4915		581	0.0001091	109.1	490.5	0.4905		581
	582	1.38e-05	13.8	489	0.489		582	1.96e-05	19.6	489	0.489		582	2.881e-05	28.81	489	0.489		582	3.632e-05	36.32	490	0.49		582	4.299e-05	42.99	490	0.49		582	4.92e-05	49.2	490.5	0.4905		582	7.278e-05	72.78	492.5	0.4925		582	0.0001087	108.7	491.5	0.4915		582
	583	1.374e-05	13.74	490	0.49		583	1.952e-05	19.52	490	0.49		583	2.869e-05	28.69	490	0.49		583	3.616e-05	36.16	491	0.491		583	4.281e-05	42.81	491	0.491		583	4.899e-05	48.99	491.5	0.4915		583	7.248e-05	72.48	493.5	0.4935		583	0.0001083	108.3	492.5	0.4925		583
	584	1.368e-05	13.68	491	0.491		584	1.945e-05	19.45	491	0.491		584	2.856e-05	28.56	491	0.491		584	3.601e-05	36.01	492	0.492		584	4.262e-05	42.62	492	0.492		584	4.878e-05	48.78	492.5	0.4925		584	7.218e-05	72.18	494.5	0.4945		584	0.0001079	107.9	493.5	0.4935		584
	585	1.363e-05	13.63	492	0.492		585	1.936e-05	19.36	492	0.492		585	2.844e-05	28.44	492	0.492		585	3.585e-05	35.85	493	0.493		585	4.245e-05	42.45	493	0.493		585	4.858e-05	48.58	493.5	0.4935		585	7.189e-05	71.89	495.5	0.4955		585	0.0001075	107.5	494.5	0.4945		585
	586	1.358e-05	13.58	493	0.493		586	1.929e-05	19.29	493	0.493		586	2.833e-05	28.33	493	0.493		586	3.57e-05	35.7	494	0.494		586	4.227e-05	42.27	494	0.494		586	4.838e-05	48.38	494.5	0.4945		586	7.16e-05	71.6	496.5	0.4965		586	0.0001071	107.1	495.5	0.4955		586
	587	1.352e-05	13.52	494	0.494		587	1.921e-05	19.21	494	0.494		587	2.822e-05	28.22	494	0.494		587	3.556e-05	35.56	495	0.495		587	4.209e-05	42.09	495	0.495		587	4.818e-05	48.18	495.5	0.4955		587	7.131e-05	71.31	497.5	0.4975		587	0.0001067	106.7	496.5	0.4965		587
	588	1.347e-05	13.47	495	0.495		588	1.913e-05	19.13	495	0.495		588	2.81e-05	28.1	495	0.495		588	3.541e-05	35.41	496	0.496		588	4.192e-05	41.92	496	0.496		588	4.798e-05	47.98	496.5	0.4965		588	7.102e-05	71.02	498.5	0.4985		588	0.0001064	106.4	497.5	0.4975		588
	589	1.342e-05	13.42	496	0.496		589	1.906e-05	19.06	496	0.496		589	2.798e-05	27.98	496	0.496		589	3.527e-05	35.27	497	0.497		589	4.175e-05	41.75	497	0.497		589	4.777e-05	47.77	497.5	0.4975		589	7.074e-05	70.74	499.5	0.4995		589	0.000106	106	498.5	0.4985		589
	590	1.337e-05	13.37	497	0.497		590	1.898e-05	18.98	497	0.497		590	2.787e-05	27.87	497	0.497		590	3.512e-05	35.12	498	0.498		590	4.157e-05	41.57	498	0.498		590	4.757e-05	47.57	498.5	0.4985		590	7.046e-05	70.46	500.5	0.5005		590	0.0001055	105.5	499.5	0.4995		590
	591	1.332e-05	13.32	498	0.498		591	1.891e-05	18.91	498	0.498		591	2.776e-05	27.76	498	0.498		591	3.498e-05	34.98	499	0.499		591	4.14e-05	41.4	499	0.499		591	4.738e-05	47.38	499.5	0.4995		591	7.017e-05	70.17	501.5	0.5015		591	0.0001051	105.1	500.5	0.5005		591
	592	1.327e-05	13.27	499	0.499		592	1.884e-05	18.84	499	0.499		592	2.765e-05	27.65	499	0.499		592	3.484e-05	34.84	500	0.5		592	4.123e-05	41.23	500	0.5		592	4.718e-05	47.18	500.5	0.5005		592	6.987e-05	69.87	502.5	0.5025		592	0.0001046	104.6	501.5	0.5015		592
	593	1.322e-05	13.22	500	0.5		593	1.876e-05	18.76	500	0.5		593	2.754e-05	27.54	500	0.5		593	3.47e-05	34.7	501	0.501		593	4.107e-05	41.07	501	0.501		593	4.7e-05	47	501.5	0.5015		593	6.96e-05	69.6	503.5	0.5035		593	0.0001042	104.2	502.5	0.5025		593
	594	1.317e-05	13.17	501	0.501		594	1.87e-05	18.7	501	0.501		594	2.744e-05	27.44	501	0.501		594	3.457e-05	34.57	502	0.502		594	4.09e-05	40.9	502	0.502		594	4.681e-05	46.81	502.5	0.5025		594	6.932e-05	69.32	504.5	0.5045		594	0.0001038	103.8	503.5	0.5035		594
	595	1.312e-05	13.12	502	0.502		595	1.863e-05	18.63	502	0.502		595	2.734e-05	27.34	502	0.502		595	3.444e-05	34.44	503	0.503		595	4.074e-05	40.74	503	0.503		595	4.663e-05	46.63	503.5	0.5035		595	6.905e-05	69.05	505.5	0.5055		595	0.0001033	103.3	504.5	0.5045		595
	596	1.308e-05	13.08	503	0.503		596	1.857e-05	18.57	503	0.503		596	2.723e-05	27.23	503	0.503		596	3.431e-05	34.31	504	0.504		596	4.059e-05	40.59	504	0.504		596	4.645e-05	46.45	504.5	0.5045		596	6.877e-05	68.77	506.5	0.5065		596	0.000103	103	505.5	0.5055		596
	597	1.303e-05	13.03	504	0.504		597	1.85e-05	18.5	504	0.504		597	2.713e-05	27.13	504	0.504		597	3.418e-05	34.18	505	0.505		597	4.044e-05	40.44	505	0.505		597	4.626e-05	46.26	505.5	0.5055		597	6.85e-05	68.5	507.5	0.5075		597	0.0001025	102.5	506.5	0.5065		597
	598	1.298e-05	12.98	505	0.505		598	1.844e-05	18.44	505	0.505		598	2.703e-05	27.03	505	0.505		598	3.405e-05	34.05	506	0.506		598	4.028e-05	40.28	506	0.506		598	4.608e-05	46.08	506.5	0.5065		598	6.825e-05	68.25	508.5	0.5085		598	0.0001021	102.1	507.5	0.5075		598
	599	1.294e-05	12.94	506	0.506		599	1.837e-05	18.37	506	0.506		599	2.692e-05	26.92	506	0.506		599	3.392e-05	33.92	507	0.507		599	4.012e-05	40.12	507	0.507		599	4.59e-05	45.9	507.5	0.5075		599	6.799e-05	67.99	509.5	0.5095		599	0.0001018	101.8	508.5	0.5085		599
	600	1.29e-05	12.9	507	0.507		600	1.831e-05	18.31	507	0.507		600	2.682e-05	26.82	507	0.507		600	3.379e-05	33.79	508	0.508		600	3.997e-05	39.97	508	0.508		600	4.572e-05	45.72	508.5	0.5085		600	6.774e-05	67.74	510.5	0.5105		600	0.0001014	101.4	509.5	0.5095		600
	601	1.285e-05	12.85	508	0.508		601	1.824e-05	18.24	508	0.508		601	2.672e-05	26.72	508	0.508		601	3.367e-05	33.67	509	0.509		601	3.983e-05	39.83	509	0.509		601	4.555e-05	45.55	509.5	0.5095		601	6.75e-05	67.5	511.5	0.5115		601	0.0001011	101.1	510.5	0.5105		601
	602	1.28e-05	12.8	509	0.509		602	1.818e-05	18.18	509	0.509		602	2.663e-05	26.63	509	0.509		602	3.355e-05	33.55	510	0.51		602	3.968e-05	39.68	510	0.51		602	4.538e-05	45.38	510.5	0.5105		602	6.726e-05	67.26	512.5	0.5125		602	0.0001007	100.7	511.5	0.5115		602
	603	1.276e-05	12.76	510	0.51		603	1.811e-05	18.11	510	0.51		603	2.654e-05	26.54	510	0.51		603	3.342e-05	33.42	511	0.511		603	3.953e-05	39.53	511	0.511		603	4.521e-05	45.21	511.5	0.5115		603	6.702e-05	67.02	513.5	0.5135		603	0.0001003	100.3	512.5	0.5125		603
	604	1.272e-05	12.72	511	0.511		604	1.805e-05	18.05	511	0.511		604	2.644e-05	26.44	511	0.511		604	3.33e-05	33.3	512	0.512		604	3.939e-05	39.39	512	0.512		604	4.505e-05	45.05	512.5	0.5125		604	6.678e-05	66.78	514.5	0.5145		604	0.0001	100	513.5	0.5135		604
	605	1.268e-05	12.68	512	0.512		605	1.798e-05	17.98	512	0.512		605	2.636e-05	26.36	512	0.512		605	3.318e-05	33.18	513	0.513		605	3.925e-05	39.25	513	0.513		605	4.489e-05	44.89	513.5	0.5135		605	6.653e-05	66.53	515.5	0.5155		605	9.968e-05	99.68	514.5	0.5145		605
	606	1.265e-05	12.65	513	0.513		606	1.793e-05	17.93	513	0.513		606	2.627e-05	26.27	513	0.513		606	3.307e-05	33.07	514	0.514		606	3.911e-05	39.11	514	0.514		606	4.474e-05	44.74	514.5	0.5145		606	6.63e-05	66.3	516.5	0.5165		606	9.926e-05	99.26	515.5	0.5155		606
	607	1.26e-05	12.6	514	0.514		607	1.786e-05	17.86	514	0.514		607	2.618e-05	26.18	514	0.514		607	3.296e-05	32.96	515	0.515		607	3.897e-05	38.97	515	0.515		607	4.458e-05	44.58	515.5	0.5155		607	6.606e-05	66.06	517.5	0.5175		607	9.898e-05	98.98	516.5	0.5165		607
	608	1.257e-05	12.57	515	0.515		608	1.781e-05	17.81	515	0.515		608	2.609e-05	26.09	515	0.515		608	3.284e-05	32.84	516	0.516		608	3.883e-05	38.83	516	0.516		608	4.441e-05	44.41	516.5	0.5165		608	6.582e-05	65.82	518.5	0.5185		608	9.856e-05	98.56	517.5	0.5175		608
	609	1.254e-05	12.54	516	0.516		609	1.775e-05	17.75	516	0.516		609	2.6e-05	26	516	0.516		609	3.272e-05	32.72	517	0.517		609	3.87e-05	38.7	517	0.517		609	4.426e-05	44.26	517.5	0.5175		609	6.56e-05	65.6	519.5	0.5195		609	9.821e-05	98.21	518.5	0.5185		609
	610	1.25e-05	12.5	517	0.517		610	1.769e-05	17.69	517	0.517		610	2.592e-05	25.92	517	0.517		610	3.262e-05	32.62	518	0.518		610	3.857e-05	38.57	518	0.518		610	4.41e-05	44.1	518.5	0.5185		610	6.537e-05	65.37	520.5	0.5205		610	9.787e-05	97.87	519.5	0.5195		610
	611	1.246e-05	12.46	518	0.518		611	1.763e-05	17.63	518	0.518		611	2.583e-05	25.83	518	0.518		611	3.251e-05	32.51	519	0.519		611	3.844e-05	38.44	519	0.519		611	4.394e-05	43.94	519.5	0.5195		611	6.514e-05	65.14	521.5	0.5215		611	9.745e-05	97.45	520.5	0.5205		611
	612	1.242e-05	12.42	519	0.519		612	1.759e-05	17.59	519	0.519		612	2.574e-05	25.74	519	0.519		612	3.241e-05	32.41	520	0.52		612	3.831e-05	38.31	520	0.52		612	4.38e-05	43.8	520.5	0.5205		612	6.491e-05	64.91	522.5	0.5225		612	9.717e-05	97.17	521.5	0.5215		612
	613	1.238e-05	12.38	520	0.52		613	1.753e-05	17.53	520	0.52		613	2.567e-05	25.67	520	0.52		613	3.23e-05	32.3	521	0.521		613	3.818e-05	38.18	521	0.521		613	4.365e-05	43.65	521.5	0.5215		613	6.47e-05	64.7	523.5	0.5235		613	9.689e-05	96.89	522.5	0.5225		613
	614	1.235e-05	12.35	521	0.521		614	1.748e-05	17.48	521	0.521		614	2.558e-05	25.58	521	0.521		614	3.22e-05	32.2	522	0.522		614	3.805e-05	38.05	522	0.522		614	4.351e-05	43.51	522.5	0.5225		614	6.448e-05	64.48	524.5	0.5245		614	9.654e-05	96.54	523.5	0.5235		614
	615	1.231e-05	12.31	522	0.522		615	1.742e-05	17.42	522	0.522		615	2.55e-05	25.5	522	0.522		615	3.209e-05	32.09	523	0.523		615	3.792e-05	37.92	523	0.523		615	4.337e-05	43.37	523.5	0.5235		615	6.426e-05	64.26	525.5	0.5255		615	9.626e-05	96.26	524.5	0.5245		615
	616	1.228e-05	12.28	523	0.523		616	1.737e-05	17.37	523	0.523		616	2.542e-05	25.42	523	0.523		616	3.199e-05	31.99	524	0.524		616	3.78e-05	37.8	524	0.524		616	4.323e-05	43.23	524.5	0.5245		616	6.403e-05	64.03	526.5	0.5265		616	9.591e-05	95.91	525.5	0.5255		616
	617	1.224e-05	12.24	524	0.524		617	1.731e-05	17.31	524	0.524		617	2.534e-05	25.34	524	0.524		617	3.189e-05	31.89	525	0.525		617	3.767e-05	37.67	525	0.525		617	4.31e-05	43.1	525.5	0.5255		617	6.383e-05	63.83	527.5	0.5275		617	9.563e-05	95.63	526.5	0.5265		617
	618	1.221e-05	12.21	525	0.525		618	1.727e-05	17.27	525	0.525		618	2.527e-05	25.27	525	0.525		618	3.179e-05	31.79	526	0.526		618	3.756e-05	37.56	526	0.526		618	4.295e-05	42.95	526.5	0.5265		618	6.362e-05	63.62	528.5	0.5285		618	9.535e-05	95.35	527.5	0.5275		618
	619	1.217e-05	12.17	526	0.526		619	1.721e-05	17.21	526	0.526		619	2.519e-05	25.19	526	0.526		619	3.169e-05	31.69	527	0.527		619	3.744e-05	37.44	527	0.527		619	4.281e-05	42.81	527.5	0.5275		619	6.342e-05	63.42	529.5	0.5295		619	9.494e-05	94.94	528.5	0.5285		619
	620	1.215e-05	12.15	527	0.527		620	1.716e-05	17.16	527	0.527		620	2.511e-05	25.11	527	0.527		620	3.159e-05	31.59	528	0.528		620	3.733e-05	37.33	528	0.528		620	4.267e-05	42.67	528.5	0.5285		620	6.322e-05	63.22	530.5	0.5305		620	9.466e-05	94.66	529.5	0.5295		620
	621	1.211e-05	12.11	528	0.528		621	1.711e-05	17.11	528	0.528		621	2.504e-05	25.04	528	0.528		621	3.149e-05	31.49	529	0.529		621	3.721e-05	37.21	529	0.529		621	4.253e-05	42.53	529.5	0.5295		621	6.302e-05	63.02	531.5	0.5315		621	9.431e-05	94.31	530.5	0.5305		621
	622	1.208e-05	12.08	529	0.529		622	1.706e-05	17.06	529	0.529		622	2.497e-05	24.97	529	0.529		622	3.139e-05	31.39	530	0.53		622	3.71e-05	37.1	530	0.53		622	4.24e-05	42.4	530.5	0.5305		622	6.284e-05	62.84	532.5	0.5325		622	9.396e-05	93.96	531.5	0.5315		622
	623	1.204e-05	12.04	530	0.53		623	1.701e-05	17.01	530	0.53		623	2.49e-05	24.9	530	0.53		623	3.13e-05	31.3	531	0.531		623	3.698e-05	36.98	531	0.531		623	4.227e-05	42.27	531.5	0.5315		623	6.266e-05	62.66	533.5	0.5335		623	9.375e-05	93.75	532.5	0.5325		623
	624	1.201e-05	12.01	531	0.531		624	1.697e-05	16.97	531	0.531		624	2.482e-05	24.82	531	0.531		624	3.121e-05	31.21	532	0.532		624	3.687e-05	36.87	532	0.532		624	4.214e-05	42.14	532.5	0.5325		624	6.247e-05	62.47	534.5	0.5345		624	9.34e-05	93.4	533.5	0.5335		624
	625	1.198e-05	11.98	532	0.532		625	1.692e-05	16.92	532	0.532		625	2.475e-05	24.75	532	0.532		625	3.111e-05	31.11	533	0.533		625	3.676e-05	36.76	533	0.533		625	4.202e-05	42.02	533.5	0.5335		625	6.229e-05	62.29	535.5	0.5355		625	9.312e-05	93.12	534.5	0.5345		625
	626	1.195e-05	11.95	533	0.533		626	1.687e-05	16.87	533	0.533		626	2.469e-05	24.69	533	0.533		626	3.103e-05	31.03	534	0.534		626	3.665e-05	36.65	534	0.534		626	4.19e-05	41.9	534.5	0.5345		626	6.212e-05	62.12	536.5	0.5365		626	9.284e-05	92.84	535.5	0.5355		626
	627	1.192e-05	11.92	534	0.534		627	1.683e-05	16.83	534	0.534		627	2.461e-05	24.61	534	0.534		627	3.094e-05	30.94	535	0.535		627	3.654e-05	36.54	535	0.535		627	4.177e-05	41.77	535.5	0.5355		627	6.193e-05	61.93	537.5	0.5375		627	9.242e-05	92.42	536.5	0.5365		627
	628	1.189e-05	11.89	535	0.535		628	1.679e-05	16.79	535	0.535		628	2.455e-05	24.55	535	0.535		628	3.085e-05	30.85	536	0.536		628	3.643e-05	36.43	536	0.536		628	4.164e-05	41.64	536.5	0.5365		628	6.173e-05	61.73	538.5	0.5385		628	9.222e-05	92.22	537.5	0.5375		628
	629	1.186e-05	11.86	536	0.536		629	1.674e-05	16.74	536	0.536		629	2.448e-05	24.48	536	0.536		629	3.077e-05	30.77	537	0.537		629	3.632e-05	36.32	537	0.537		629	4.152e-05	41.52	537.5	0.5375		629	6.156e-05	61.56	539.5	0.5395		629	9.194e-05	91.94	538.5	0.5385		629
	630	1.184e-05	11.84	537	0.537		630	1.669e-05	16.69	537	0.537		630	2.442e-05	24.42	537	0.537		630	3.068e-05	30.68	538	0.538		630	3.622e-05	36.22	538	0.538		630	4.139e-05	41.39	538.5	0.5385		630	6.137e-05	61.37	540.5	0.5405		630	9.159e-05	91.59	539.5	0.5395		630
	631	1.181e-05	11.81	538	0.538		631	1.665e-05	16.65	538	0.538		631	2.435e-05	24.35	538	0.538		631	3.06e-05	30.6	539	0.539		631	3.611e-05	36.11	539	0.539		631	4.127e-05	41.27	539.5	0.5395		631	6.119e-05	61.19	541.5	0.5415		631	9.138e-05	91.38	540.5	0.5405		631
	632	1.178e-05	11.78	539	0.539		632	1.661e-05	16.61	539	0.539		632	2.428e-05	24.28	539	0.539		632	3.051e-05	30.51	540	0.54		632	3.601e-05	36.01	540	0.54		632	4.115e-05	41.15	540.5	0.5405		632	6.1e-05	61	542.5	0.5425		632	9.103e-05	91.03	541.5	0.5415		632
	633	1.175e-05	11.75	540	0.54		633	1.657e-05	16.57	540	0.54		633	2.421e-05	24.21	540	0.54		633	3.042e-05	30.42	541	0.541		633	3.591e-05	35.91	541	0.541		633	4.103e-05	41.03	541.5	0.5415		633	6.082e-05	60.82	543.5	0.5435		633	9.075e-05	90.75	542.5	0.5425		633
	634	1.172e-05	11.72	541	0.541		634	1.653e-05	16.53	541	0.541		634	2.416e-05	24.16	541	0.541		634	3.034e-05	30.34	542	0.542		634	3.581e-05	35.81	542	0.542		634	4.092e-05	40.92	542.5	0.5425		634	6.064e-05	60.64	544.5	0.5445		634	9.054e-05	90.54	543.5	0.5435		634
	635	1.169e-05	11.69	542	0.542		635	1.648e-05	16.48	542	0.542		635	2.409e-05	24.09	542	0.542		635	3.026e-05	30.26	543	0.543		635	3.571e-05	35.71	543	0.543		635	4.081e-05	40.81	543.5	0.5435		635	6.048e-05	60.48	545.5	0.5455		635	9.019e-05	90.19	544.5	0.5445		635
	636	1.167e-05	11.67	543	0.543		636	1.645e-05	16.45	543	0.543		636	2.402e-05	24.02	543	0.543		636	3.018e-05	30.18	544	0.544		636	3.562e-05	35.62	544	0.544		636	4.07e-05	40.7	544.5	0.5445		636	6.03e-05	60.3	546.5	0.5465		636	8.998e-05	89.98	545.5	0.5455		636
	637	1.163e-05	11.63	544	0.544		637	1.641e-05	16.41	544	0.544		637	2.396e-05	23.96	544	0.544		637	3.01e-05	30.1	545	0.545		637	3.552e-05	35.52	545	0.545		637	4.059e-05	40.59	545.5	0.5455		637	6.014e-05	60.14	547.5	0.5475		637	8.97e-05	89.7	546.5	0.5465		637
	638	1.16e-05	11.6	545	0.545		638	1.637e-05	16.37	545	0.545		638	2.39e-05	23.9	545	0.545		638	3.002e-05	30.02	546	0.546		638	3.542e-05	35.42	546	0.546		638	4.048e-05	40.48	546.5	0.5465		638	5.997e-05	59.97	548.5	0.5485		638	8.943e-05	89.43	547.5	0.5475		638
	639	1.158e-05	11.58	546	0.546		639	1.632e-05	16.32	546	0.546		639	2.384e-05	23.84	546	0.546		639	2.994e-05	29.94	547	0.547		639	3.533e-05	35.33	547	0.547		639	4.037e-05	40.37	547.5	0.5475		639	5.981e-05	59.81	549.5	0.5495		639	8.929e-05	89.29	548.5	0.5485		639
	640	1.155e-05	11.55	547	0.547		640	1.628e-05	16.28	547	0.547		640	2.377e-05	23.77	547	0.547		640	2.986e-05	29.86	548	0.548		640	3.523e-05	35.23	548	0.548		640	4.025e-05	40.25	548.5	0.5485		640	5.966e-05	59.66	550.5	0.5505		640	8.901e-05	89.01	549.5	0.5495		640
	641	1.153e-05	11.53	548	0.548		641	1.624e-05	16.24	548	0.548		641	2.371e-05	23.71	548	0.548		641	2.979e-05	29.79	549	0.549		641	3.515e-05	35.15	549	0.549		641	4.015e-05	40.15	549.5	0.5495		641	5.952e-05	59.52	551.5	0.5515		641	8.88e-05	88.8	550.5	0.5505		641
	642	1.15e-05	11.5	549	0.549		642	1.621e-05	16.21	549	0.549		642	2.366e-05	23.66	549	0.549		642	2.971e-05	29.71	550	0.55		642	3.505e-05	35.05	550	0.55		642	4.005e-05	40.05	550.5	0.5505		642	5.938e-05	59.38	552.5	0.5525		642	8.859e-05	88.59	551.5	0.5515		642
	643	1.148e-05	11.48	550	0.55		643	1.616e-05	16.16	550	0.55		643	2.36e-05	23.6	550	0.55		643	2.964e-05	29.64	551	0.551		643	3.497e-05	34.97	551	0.551		643	3.994e-05	39.94	551.5	0.5515		643	5.923e-05	59.23	553.5	0.5535		643	8.831e-05	88.31	552.5	0.5525		643
	644	1.146e-05	11.46	551	0.551		644	1.612e-05	16.12	551	0.551		644	2.355e-05	23.55	551	0.551		644	2.957e-05	29.57	552	0.552		644	3.488e-05	34.88	552	0.552		644	3.985e-05	39.85	552.5	0.5525		644	5.908e-05	59.08	554.5	0.5545		644	8.81e-05	88.1	553.5	0.5535		644
	645	1.144e-05	11.44	552	0.552		645	1.608e-05	16.08	552	0.552		645	2.349e-05	23.49	552	0.552		645	2.949e-05	29.49	553	0.553		645	3.479e-05	34.79	553	0.553		645	3.975e-05	39.75	553.5	0.5535		645	5.893e-05	58.93	555.5	0.5555		645	8.782e-05	87.82	554.5	0.5545		645
	646	1.142e-05	11.42	553	0.553		646	1.605e-05	16.05	553	0.553		646	2.344e-05	23.44	553	0.553		646	2.942e-05	29.42	554	0.554		646	3.47e-05	34.7	554	0.554		646	3.965e-05	39.65	554.5	0.5545		646	5.879e-05	58.79	556.5	0.5565		646	8.754e-05	87.54	555.5	0.5555		646
	647	1.14e-05	11.4	554	0.554		647	1.602e-05	16.02	554	0.554		647	2.338e-05	23.38	554	0.554		647	2.935e-05	29.35	555	0.555		647	3.462e-05	34.62	555	0.555		647	3.955e-05	39.55	555.5	0.5555		647	5.864e-05	58.64	557.5	0.5575		647	8.74e-05	87.4	556.5	0.5565		647
	648	1.137e-05	11.37	555	0.555		648	1.599e-05	15.99	555	0.555		648	2.333e-05	23.33	555	0.555		648	2.928e-05	29.28	556	0.556		648	3.453e-05	34.53	556	0.556		648	3.944e-05	39.44	556.5	0.5565		648	5.848e-05	58.48	558.5	0.5585		648	8.712e-05	87.12	557.5	0.5575		648
	649	1.135e-05	11.35	556	0.556		649	1.594e-05	15.94	556	0.556		649	2.327e-05	23.27	556	0.556		649	2.921e-05	29.21	557	0.557		649	3.445e-05	34.45	557	0.557		649	3.934e-05	39.34	557.5	0.5575		649	5.834e-05	58.34	559.5	0.5595		649	8.691e-05	86.91	558.5	0.5585		649
	650	1.133e-05	11.33	557	0.557		650	1.591e-05	15.91	557	0.557		650	2.323e-05	23.23	557	0.557		650	2.914e-05	29.14	558	0.558		650	3.436e-05	34.36	558	0.558		650	3.925e-05	39.25	558.5	0.5585		650	5.818e-05	58.18	560.5	0.5605		650	8.67e-05	86.7	559.5	0.5595		650
	651	1.131e-05	11.31	558	0.558		651	1.588e-05	15.88	558	0.558		651	2.317e-05	23.17	558	0.558		651	2.907e-05	29.07	559	0.559		651	3.429e-05	34.29	559	0.559		651	3.914e-05	39.14	559.5	0.5595		651	5.804e-05	58.04	561.5	0.5615		651	8.643e-05	86.43	560.5	0.5605		651
	652	1.129e-05	11.29	559	0.559		652	1.585e-05	15.85	559	0.559		652	2.312e-05	23.12	559	0.559		652	2.9e-05	29	560	0.56		652	3.421e-05	34.21	560	0.56		652	3.905e-05	39.05	560.5	0.5605		652	5.79e-05	57.9	562.5	0.5625		652	8.629e-05	86.29	561.5	0.5615		652
	653	1.127e-05	11.27	560	0.56		653	1.582e-05	15.82	560	0.56		653	2.307e-05	23.07	560	0.56		653	2.894e-05	28.94	561	0.561		653	3.413e-05	34.13	561	0.561		653	3.896e-05	38.96	561.5	0.5615		653	5.776e-05	57.76	563.5	0.5635		653	8.601e-05	86.01	562.5	0.5625		653
	654	1.125e-05	11.25	561	0.561		654	1.579e-05	15.79	561	0.561		654	2.302e-05	23.02	561	0.561		654	2.887e-05	28.87	562	0.562		654	3.404e-05	34.04	562	0.562		654	3.887e-05	38.87	562.5	0.5625		654	5.762e-05	57.62	564.5	0.5645		654	8.573e-05	85.73	563.5	0.5635		654
	655	1.123e-05	11.23	562	0.562		655	1.575e-05	15.75	562	0.562		655	2.297e-05	22.97	562	0.562		655	2.882e-05	28.82	563	0.563		655	3.397e-05	33.97	563	0.563		655	3.879e-05	38.79	563.5	0.5635		655	5.747e-05	57.47	565.5	0.5655		655	8.559e-05	85.59	564.5	0.5645		655
	656	1.12e-05	11.2	563	0.563		656	1.572e-05	15.72	563	0.563		656	2.292e-05	22.92	563	0.563		656	2.875e-05	28.75	564	0.564		656	3.389e-05	33.89	564	0.564		656	3.87e-05	38.7	564.5	0.5645		656	5.733e-05	57.33	566.5	0.5665		656	8.531e-05	85.31	565.5	0.5655		656
	657	1.118e-05	11.18	564	0.564		657	1.569e-05	15.69	564	0.564		657	2.287e-05	22.87	564	0.564		657	2.868e-05	28.68	565	0.565		657	3.382e-05	33.82	565	0.565		657	3.861e-05	38.61	565.5	0.5655		657	5.721e-05	57.21	567.5	0.5675		657	8.51e-05	85.1	566.5	0.5665		657
	658	1.116e-05	11.16	565	0.565		658	1.566e-05	15.66	565	0.565		658	2.283e-05	22.83	565	0.565		658	2.862e-05	28.62	566	0.566		658	3.374e-05	33.74	566	0.566		658	3.852e-05	38.52	566.5	0.5665		658	5.709e-05	57.09	568.5	0.5685		658	8.496e-05	84.96	567.5	0.5675		658
	659	1.113e-05	11.13	566	0.566		659	1.562e-05	15.62	566	0.566		659	2.277e-05	22.77	566	0.566		659	2.855e-05	28.55	567	0.567		659	3.366e-05	33.66	567	0.567		659	3.843e-05	38.43	567.5	0.5675		659	5.695e-05	56.95	569.5	0.5695		659	8.468e-05	84.68	568.5	0.5685		659
	660	1.112e-05	11.12	567	0.567		660	1.56e-05	15.6	567	0.567		660	2.272e-05	22.72	567	0.567		660	2.849e-05	28.49	568	0.568		660	3.359e-05	33.59	568	0.568		660	3.834e-05	38.34	568.5	0.5685		660	5.684e-05	56.84	570.5	0.5705		660	8.454e-05	84.54	569.5	0.5695		660
	661	1.109e-05	11.09	568	0.568		661	1.556e-05	15.56	568	0.568		661	2.268e-05	22.68	568	0.568		661	2.843e-05	28.43	569	0.569		661	3.351e-05	33.51	569	0.569		661	3.825e-05	38.25	569.5	0.5695		661	5.672e-05	56.72	571.5	0.5715		661	8.433e-05	84.33	570.5	0.5705		661
	662	1.108e-05	11.08	569	0.569		662	1.553e-05	15.53	569	0.569		662	2.263e-05	22.63	569	0.569		662	2.837e-05	28.37	570	0.57		662	3.344e-05	33.44	570	0.57		662	3.817e-05	38.17	570.5	0.5705		662	5.662e-05	56.62	572.5	0.5725		662	8.405e-05	84.05	571.5	0.5715		662
	663	1.106e-05	11.06	570	0.57		663	1.549e-05	15.49	570	0.57		663	2.258e-05	22.58	570	0.57		663	2.831e-05	28.31	571	0.571		663	3.336e-05	33.36	571	0.571		663	3.809e-05	38.09	571.5	0.5715		663	5.649e-05	56.49	573.5	0.5735		663	8.391e-05	83.91	572.5	0.5725		663
	664	1.104e-05	11.04	571	0.571		664	1.547e-05	15.47	571	0.571		664	2.254e-05	22.54	571	0.571		664	2.825e-05	28.25	572	0.572		664	3.329e-05	33.29	572	0.572		664	3.8e-05	38	572.5	0.5725		664	5.636e-05	56.36	574.5	0.5745		664	8.371e-05	83.71	573.5	0.5735		664
	665	1.103e-05	11.03	572	0.572		665	1.544e-05	15.44	572	0.572		665	2.249e-05	22.49	572	0.572		665	2.819e-05	28.19	573	0.573		665	3.322e-05	33.22	573	0.573		665	3.793e-05	37.93	573.5	0.5735		665	5.624e-05	56.24	575.5	0.5755		665	8.35e-05	83.5	574.5	0.5745		665
	666	1.101e-05	11.01	573	0.573		666	1.541e-05	15.41	573	0.573		666	2.245e-05	22.45	573	0.573		666	2.815e-05	28.15	574	0.574		666	3.315e-05	33.15	574	0.574		666	3.785e-05	37.85	574.5	0.5745		666	5.612e-05	56.12	576.5	0.5765		666	8.336e-05	83.36	575.5	0.5755		666
	667	1.099e-05	10.99	574	0.574		667	1.538e-05	15.38	574	0.574		667	2.24e-05	22.4	574	0.574		667	2.809e-05	28.09	575	0.575		667	3.308e-05	33.08	575	0.575		667	3.777e-05	37.77	575.5	0.5755		667	5.6e-05	56	577.5	0.5775		667	8.315e-05	83.15	576.5	0.5765		667
	668	1.097e-05	10.97	575	0.575		668	1.536e-05	15.36	575	0.575		668	2.235e-05	22.35	575	0.575		668	2.804e-05	28.04	576	0.576		668	3.302e-05	33.02	576	0.576		668	3.769e-05	37.69	576.5	0.5765		668	5.588e-05	55.88	578.5	0.5785		668	8.301e-05	83.01	577.5	0.5775		668
	669	1.095e-05	10.95	576	0.576		669	1.533e-05	15.33	576	0.576		669	2.232e-05	22.32	576	0.576		669	2.798e-05	27.98	577	0.577		669	3.295e-05	32.95	577	0.577		669	3.761e-05	37.61	577.5	0.5775		669	5.576e-05	55.76	579.5	0.5795		669	8.287e-05	82.87	578.5	0.5785		669
	670	1.093e-05	10.93	577	0.577		670	1.531e-05	15.31	577	0.577		670	2.228e-05	22.28	577	0.577		670	2.792e-05	27.92	578	0.578		670	3.288e-05	32.88	578	0.578		670	3.753e-05	37.53	578.5	0.5785		670	5.564e-05	55.64	580.5	0.5805		670	8.266e-05	82.66	579.5	0.5795		670
	671	1.091e-05	10.91	578	0.578		671	1.528e-05	15.28	578	0.578		671	2.223e-05	22.23	578	0.578		671	2.787e-05	27.87	579	0.579		671	3.281e-05	32.81	579	0.579		671	3.745e-05	37.45	579.5	0.5795		671	5.552e-05	55.52	581.5	0.5815		671	8.252e-05	82.52	580.5	0.5805		671
	672	1.089e-05	10.89	579	0.579		672	1.525e-05	15.25	579	0.579		672	2.218e-05	22.18	579	0.579		672	2.782e-05	27.82	580	0.58		672	3.275e-05	32.75	580	0.58		672	3.738e-05	37.38	580.5	0.5805		672	5.54e-05	55.4	582.5	0.5825		672	8.231e-05	82.31	581.5	0.5815		672
	673	1.088e-05	10.88	580	0.58		673	1.522e-05	15.22	580	0.58		673	2.214e-05	22.14	580	0.58		673	2.776e-05	27.76	581	0.581		673	3.269e-05	32.69	581	0.581		673	3.731e-05	37.31	581.5	0.5815		673	5.529e-05	55.29	583.5	0.5835		673	8.21e-05	82.1	582.5	0.5825		673
	674	1.086e-05	10.86	581	0.581		674	1.52e-05	15.2	581	0.581		674	2.211e-05	22.11	581	0.581		674	2.771e-05	27.71	582	0.582		674	3.262e-05	32.62	582	0.582		674	3.724e-05	37.24	582.5	0.5825		674	5.518e-05	55.18	584.5	0.5845		674	8.189e-05	81.89	583.5	0.5835		674
	675	1.085e-05	10.85	582	0.582		675	1.516e-05	15.16	582	0.582		675	2.206e-05	22.06	582	0.582		675	2.765e-05	27.65	583	0.583		675	3.256e-05	32.56	583	0.583		675	3.716e-05	37.16	583.5	0.5835		675	5.506e-05	55.06	585.5	0.5855		675	8.168e-05	81.68	584.5	0.5845		675
	676	1.083e-05	10.83	583	0.583		676	1.514e-05	15.14	583	0.583		676	2.202e-05	22.02	583	0.583		676	2.76e-05	27.6	584	0.584		676	3.25e-05	32.5	584	0.584		676	3.71e-05	37.1	584.5	0.5845		676	5.493e-05	54.93	586.5	0.5865		676	8.154e-05	81.54	585.5	0.5855		676
	677	1.081e-05	10.81	584	0.584		677	1.511e-05	15.11	584	0.584		677	2.199e-05	21.99	584	0.584		677	2.755e-05	27.55	585	0.585		677	3.244e-05	32.44	585	0.585		677	3.702e-05	37.02	585.5	0.5855		677	5.483e-05	54.83	587.5	0.5875		677	8.14e-05	81.4	586.5	0.5865		677
	678	1.079e-05	10.79	585	0.585		678	1.508e-05	15.08	585	0.585		678	2.195e-05	21.95	585	0.585		678	2.751e-05	27.51	586	0.586		678	3.237e-05	32.37	586	0.586		678	3.695e-05	36.95	586.5	0.5865		678	5.473e-05	54.73	588.5	0.5885		678	8.119e-05	81.19	587.5	0.5875		678
	679	1.077e-05	10.77	586	0.586		679	1.505e-05	15.05	586	0.586		679	2.191e-05	21.91	586	0.586		679	2.746e-05	27.46	587	0.587		679	3.231e-05	32.31	587	0.587		679	3.687e-05	36.87	587.5	0.5875		679	5.462e-05	54.62	589.5	0.5895		679	8.105e-05	81.05	588.5	0.5885		679
	680	1.076e-05	10.76	587	0.587		680	1.503e-05	15.03	587	0.587		680	2.188e-05	21.88	587	0.587		680	2.74e-05	27.4	588	0.588		680	3.225e-05	32.25	588	0.588		680	3.679e-05	36.79	588.5	0.5885		680	5.453e-05	54.53	590.5	0.5905		680	8.085e-05	80.85	589.5	0.5895		680
	681	1.074e-05	10.74	588	0.588		681	1.5e-05	15	588	0.588		681	2.184e-05	21.84	588	0.588		681	2.735e-05	27.35	589	0.589		681	3.219e-05	32.19	589	0.589		681	3.672e-05	36.72	589.5	0.5895		681	5.443e-05	54.43	591.5	0.5915		681	8.071e-05	80.71	590.5	0.5905		681
	682	1.072e-05	10.72	589	0.589		682	1.499e-05	14.99	589	0.589		682	2.18e-05	21.8	589	0.589		682	2.73e-05	27.3	590	0.59		682	3.214e-05	32.14	590	0.59		682	3.666e-05	36.66	590.5	0.5905		682	5.434e-05	54.34	592.5	0.5925		682	8.05e-05	80.5	591.5	0.5915		682
	683	1.071e-05	10.71	590	0.59		683	1.497e-05	14.97	590	0.59		683	2.176e-05	21.76	590	0.59		683	2.725e-05	27.25	591	0.591		683	3.208e-05	32.08	591	0.591		683	3.659e-05	36.59	591.5	0.5915		683	5.424e-05	54.24	593.5	0.5935		683	8.022e-05	80.22	592.5	0.5925		683
	684	1.07e-05	10.7	591	0.591		684	1.495e-05	14.95	591	0.591		684	2.172e-05	21.72	591	0.591		684	2.721e-05	27.21	592	0.592		684	3.202e-05	32.02	592	0.592		684	3.653e-05	36.53	592.5	0.5925		684	5.414e-05	54.14	594.5	0.5945		684	8.008e-05	80.08	593.5	0.5935		684
	685	1.069e-05	10.69	592	0.592		685	1.492e-05	14.92	592	0.592		685	2.168e-05	21.68	592	0.592		685	2.716e-05	27.16	593	0.593		685	3.196e-05	31.96	593	0.593		685	3.646e-05	36.46	593.5	0.5935		685	5.404e-05	54.04	595.5	0.5955		685	7.994e-05	79.94	594.5	0.5945		685
	686	1.067e-05	10.67	593	0.593		686	1.49e-05	14.9	593	0.593		686	2.165e-05	21.65	593	0.593		686	2.711e-05	27.11	594	0.594		686	3.191e-05	31.91	594	0.594		686	3.64e-05	36.4	594.5	0.5945		686	5.395e-05	53.95	596.5	0.5965		686	7.98e-05	79.8	595.5	0.5955		686
	687	1.066e-05	10.66	594	0.594		687	1.487e-05	14.87	594	0.594		687	2.161e-05	21.61	594	0.594		687	2.706e-05	27.06	595	0.595		687	3.184e-05	31.84	595	0.595		687	3.633e-05	36.33	595.5	0.5955		687	5.384e-05	53.84	597.5	0.5975		687	7.973e-05	79.73	596.5	0.5965		687
	688	1.064e-05	10.64	595	0.595		688	1.485e-05	14.85	595	0.595		688	2.157e-05	21.57	595	0.595		688	2.701e-05	27.01	596	0.596		688	3.178e-05	31.78	596	0.596		688	3.626e-05	36.26	596.5	0.5965		688	5.374e-05	53.74	598.5	0.5985		688	7.959e-05	79.59	597.5	0.5975		688
	689	1.063e-05	10.63	596	0.596		689	1.482e-05	14.82	596	0.596		689	2.153e-05	21.53	596	0.596		689	2.697e-05	26.97	597	0.597		689	3.173e-05	31.73	597	0.597		689	3.62e-05	36.2	597.5	0.5975		689	5.365e-05	53.65	599.5	0.5995		689	7.952e-05	79.52	598.5	0.5985		689
	690	1.061e-05	10.61	597	0.597		690	1.48e-05	14.8	597	0.597		690	2.15e-05	21.5	597	0.597		690	2.693e-05	26.93	598	0.598		690	3.168e-05	31.68	598	0.598		690	3.613e-05	36.13	598.5	0.5985		690	5.355e-05	53.55	600.5	0.6005		690	7.945e-05	79.45	599.5	0.5995		690
	691	1.06e-05	10.6	598	0.598		691	1.477e-05	14.77	598	0.598		691	2.146e-05	21.46	598	0.598		691	2.688e-05	26.88	599	0.599		691	3.162e-05	31.62	599	0.599		691	3.606e-05	36.06	599.5	0.5995		691	5.345e-05	53.45	601.5	0.6015		691	7.924e-05	79.24	600.5	0.6005		691
	692	1.058e-05	10.58	599	0.599		692	1.475e-05	14.75	599	0.599		692	2.142e-05	21.42	599	0.599		692	2.683e-05	26.83	600	0.6		692	3.157e-05	31.57	600	0.6		692	3.6e-05	36	600.5	0.6005		692	5.334e-05	53.34	602.5	0.6025		692	7.91e-05	79.1	601.5	0.6015		692
	693	1.056e-05	10.56	600	0.6		693	1.472e-05	14.72	600	0.6		693	2.138e-05	21.38	600	0.6		693	2.679e-05	26.79	601	0.601		693	3.151e-05	31.51	601	0.601		693	3.594e-05	35.94	601.5	0.6015		693	5.324e-05	53.24	603.5	0.6035		693	7.896e-05	78.96	602.5	0.6025		693
	694	1.055e-05	10.55	601	0.601		694	1.47e-05	14.7	601	0.601		694	2.135e-05	21.35	601	0.601		694	2.674e-05	26.74	602	0.602		694	3.146e-05	31.46	602	0.602		694	3.588e-05	35.88	602.5	0.6025		694	5.315e-05	53.15	604.5	0.6045		694	7.882e-05	78.82	603.5	0.6035		694
	695	1.053e-05	10.53	602	0.602		695	1.467e-05	14.67	602	0.602		695	2.132e-05	21.32	602	0.602		695	2.67e-05	26.7	603	0.603		695	3.14e-05	31.4	603	0.603		695	3.583e-05	35.83	603.5	0.6035		695	5.305e-05	53.05	605.5	0.6055		695	7.875e-05	78.75	604.5	0.6045		695
	696	1.052e-05	10.52	603	0.603		696	1.465e-05	14.65	603	0.603		696	2.128e-05	21.28	603	0.603		696	2.666e-05	26.66	604	0.604		696	3.135e-05	31.35	604	0.604		696	3.577e-05	35.77	604.5	0.6045		696	5.295e-05	52.95	606.5	0.6065		696	7.854e-05	78.54	605.5	0.6055		696
	697	1.051e-05	10.51	604	0.604		697	1.462e-05	14.62	604	0.604		697	2.125e-05	21.25	604	0.604		697	2.661e-05	26.61	605	0.605		697	3.13e-05	31.3	605	0.605		697	3.571e-05	35.71	605.5	0.6055		697	5.287e-05	52.87	607.5	0.6075		697	7.84e-05	78.4	606.5	0.6065		697
	698	1.049e-05	10.49	605	0.605		698	1.461e-05	14.61	605	0.605		698	2.123e-05	21.23	605	0.605		698	2.658e-05	26.58	606	0.606		698	3.125e-05	31.25	606	0.606		698	3.565e-05	35.65	606.5	0.6065		698	5.28e-05	52.8	608.5	0.6085		698	7.826e-05	78.26	607.5	0.6075		698
	699	1.048e-05	10.48	606	0.606		699	1.459e-05	14.59	606	0.606		699	2.119e-05	21.19	606	0.606		699	2.653e-05	26.53	607	0.607		699	3.12e-05	31.2	607	0.607		699	3.558e-05	35.58	607.5	0.6075		699	5.271e-05	52.71	609.5	0.6095		699	7.806e-05	78.06	608.5	0.6085		699
	700	1.047e-05	10.47	607	0.607		700	1.457e-05	14.57	607	0.607		700	2.116e-05	21.16	607	0.607		700	2.648e-05	26.48	608	0.608		700	3.115e-05	31.15	608	0.608		700	3.552e-05	35.52	608.5	0.6085		700	5.262e-05	52.62	610.5	0.6105		700	7.792e-05	77.92	609.5	0.6095		700
	701	1.046e-05	10.46	608	0.608		701	1.454e-05	14.54	608	0.608		701	2.113e-05	21.13	608	0.608		701	2.645e-05	26.45	609	0.609		701	3.111e-05	31.11	609	0.609		701	3.546e-05	35.46	609.5	0.6095		701	5.254e-05	52.54	611.5	0.6115		701	7.771e-05	77.71	610.5	0.6105		701
	702	1.045e-05	10.45	609	0.609		702	1.452e-05	14.52	609	0.609		702	2.11e-05	21.1	609	0.609		702	2.642e-05	26.42	610	0.61		702	3.106e-05	31.06	610	0.61		702	3.541e-05	35.41	610.5	0.6105		702	5.247e-05	52.47	612.5	0.6125		702	7.75e-05	77.5	611.5	0.6115		702
	703	1.042e-05	10.42	610	0.61		703	1.45e-05	14.5	610	0.61		703	2.106e-05	21.06	610	0.61		703	2.638e-05	26.38	611	0.611		703	3.102e-05	31.02	611	0.611		703	3.535e-05	35.35	611.5	0.6115		703	5.238e-05	52.38	613.5	0.6135		703	7.743e-05	77.43	612.5	0.6125		703
	704	1.04e-05	10.4	611	0.611		704	1.447e-05	14.47	611	0.611		704	2.102e-05	21.02	611	0.611		704	2.634e-05	26.34	612	0.612		704	3.096e-05	30.96	612	0.612		704	3.53e-05	35.3	612.5	0.6125		704	5.229e-05	52.29	614.5	0.6145		704	7.729e-05	77.29	613.5	0.6135		704
	705	1.039e-05	10.39	612	0.612		705	1.445e-05	14.45	612	0.612		705	2.099e-05	20.99	612	0.612		705	2.629e-05	26.29	613	0.613		705	3.092e-05	30.92	613	0.613		705	3.525e-05	35.25	613.5	0.6135		705	5.221e-05	52.21	615.5	0.6155		705	7.722e-05	77.22	614.5	0.6145		705
	706	1.037e-05	10.37	613	0.613		706	1.443e-05	14.43	613	0.613		706	2.096e-05	20.96	613	0.613		706	2.625e-05	26.25	614	0.614		706	3.087e-05	30.87	614	0.614		706	3.52e-05	35.2	614.5	0.6145		706	5.213e-05	52.13	616.5	0.6165		706	7.715e-05	77.15	615.5	0.6155		706
	707	1.036e-05	10.36	614	0.614		707	1.441e-05	14.41	614	0.614		707	2.093e-05	20.93	614	0.614		707	2.622e-05	26.22	615	0.615		707	3.083e-05	30.83	615	0.615		707	3.514e-05	35.14	615.5	0.6155		707	5.205e-05	52.05	617.5	0.6175		707	7.701e-05	77.01	616.5	0.6165		707
	708	1.035e-05	10.35	615	0.615		708	1.44e-05	14.4	615	0.615		708	2.09e-05	20.9	615	0.615		708	2.618e-05	26.18	616	0.616		708	3.078e-05	30.78	616	0.616		708	3.508e-05	35.08	616.5	0.6165		708	5.197e-05	51.97	618.5	0.6185		708	7.694e-05	76.94	617.5	0.6175		708
	709	1.033e-05	10.33	616	0.616		709	1.437e-05	14.37	616	0.616		709	2.087e-05	20.87	616	0.616		709	2.614e-05	26.14	617	0.617		709	3.073e-05	30.73	617	0.617		709	3.503e-05	35.03	617.5	0.6175		709	5.189e-05	51.89	619.5	0.6195		709	7.68e-05	76.8	618.5	0.6185		709
	710	1.033e-05	10.33	617	0.617		710	1.435e-05	14.35	617	0.617		710	2.084e-05	20.84	617	0.617		710	2.61e-05	26.1	618	0.618		710	3.068e-05	30.68	618	0.618		710	3.497e-05	34.97	618.5	0.6185		710	5.181e-05	51.81	620.5	0.6205		710	7.666e-05	76.66	619.5	0.6195		710
	711	1.032e-05	10.32	618	0.618		711	1.433e-05	14.33	618	0.618		711	2.081e-05	20.81	618	0.618		711	2.606e-05	26.06	619	0.619		711	3.064e-05	30.64	619	0.619		711	3.492e-05	34.92	619.5	0.6195		711	5.172e-05	51.72	621.5	0.6215		711	7.659e-05	76.59	620.5	0.6205		711
	712	1.031e-05	10.31	619	0.619		712	1.431e-05	14.31	619	0.619		712	2.078e-05	20.78	619	0.619		712	2.602e-05	26.02	620	0.62		712	3.059e-05	30.59	620	0.62		712	3.486e-05	34.86	620.5	0.6205		712	5.163e-05	51.63	622.5	0.6225		712	7.638e-05	76.38	621.5	0.6215		712
	713	1.03e-05	10.3	620	0.62		713	1.428e-05	14.28	620	0.62		713	2.075e-05	20.75	620	0.62		713	2.598e-05	25.98	621	0.621		713	3.055e-05	30.55	621	0.621		713	3.481e-05	34.81	621.5	0.6215		713	5.156e-05	51.56	623.5	0.6235		713	7.624e-05	76.24	622.5	0.6225		713
	714	1.029e-05	10.29	621	0.621		714	1.426e-05	14.26	621	0.621		714	2.072e-05	20.72	621	0.621		714	2.596e-05	25.96	622	0.622		714	3.051e-05	30.51	622	0.622		714	3.476e-05	34.76	622.5	0.6225		714	5.148e-05	51.48	624.5	0.6245		714	7.61e-05	76.1	623.5	0.6235		714
	715	1.028e-05	10.28	622	0.622		715	1.424e-05	14.24	622	0.622		715	2.069e-05	20.69	622	0.622		715	2.592e-05	25.92	623	0.623		715	3.047e-05	30.47	623	0.623		715	3.471e-05	34.71	623.5	0.6235		715	5.14e-05	51.4	625.5	0.6255		715	7.596e-05	75.96	624.5	0.6245		715
	716	1.027e-05	10.27	623	0.623		716	1.423e-05	14.23	623	0.623		716	2.066e-05	20.66	623	0.623		716	2.588e-05	25.88	624	0.624		716	3.042e-05	30.42	624	0.624		716	3.467e-05	34.67	624.5	0.6245		716	5.131e-05	51.31	626.5	0.6265		716	7.589e-05	75.89	625.5	0.6255		716
	717	1.026e-05	10.26	624	0.624		717	1.421e-05	14.21	624	0.624		717	2.064e-05	20.64	624	0.624		717	2.584e-05	25.84	625	0.625		717	3.038e-05	30.38	625	0.625		717	3.462e-05	34.62	625.5	0.6255		717	5.124e-05	51.24	627.5	0.6275		717	7.575e-05	75.75	626.5	0.6265		717
	718	1.025e-05	10.25	625	0.625		718	1.42e-05	14.2	625	0.625		718	2.061e-05	20.61	625	0.625		718	2.581e-05	25.81	626	0.626		718	3.033e-05	30.33	626	0.626		718	3.457e-05	34.57	626.5	0.6265		718	5.118e-05	51.18	628.5	0.6285		718	7.554e-05	75.54	627.5	0.6275		718
	719	1.023e-05	10.23	626	0.626		719	1.418e-05	14.18	626	0.626		719	2.057e-05	20.57	626	0.626		719	2.578e-05	25.78	627	0.627		719	3.029e-05	30.29	627	0.627		719	3.452e-05	34.52	627.5	0.6275		719	5.111e-05	51.11	629.5	0.6295		719	7.547e-05	75.47	628.5	0.6285		719
	720	1.022e-05	10.22	627	0.627		720	1.416e-05	14.16	627	0.627		720	2.054e-05	20.54	627	0.627		720	2.574e-05	25.74	628	0.628		720	3.025e-05	30.25	628	0.628		720	3.446e-05	34.46	628.5	0.6285		720	5.103e-05	51.03	630.5	0.6305		720	7.533e-05	75.33	629.5	0.6295		720
	721	1.021e-05	10.21	628	0.628		721	1.414e-05	14.14	628	0.628		721	2.052e-05	20.52	628	0.628		721	2.57e-05	25.7	629	0.629		721	3.021e-05	30.21	629	0.629		721	3.442e-05	34.42	629.5	0.6295		721	5.096e-05	50.96	631.5	0.6315		721	7.527e-05	75.27	630.5	0.6305		721
	722	1.02e-05	10.2	629	0.629		722	1.411e-05	14.11	629	0.629		722	2.049e-05	20.49	629	0.629		722	2.566e-05	25.66	630	0.63		722	3.016e-05	30.16	630	0.63		722	3.437e-05	34.37	630.5	0.6305		722	5.089e-05	50.89	632.5	0.6325		722	7.513e-05	75.13	631.5	0.6315		722
	723	1.019e-05	10.19	630	0.63		723	1.409e-05	14.09	630	0.63		723	2.045e-05	20.45	630	0.63		723	2.563e-05	25.63	631	0.631		723	3.012e-05	30.12	631	0.631		723	3.432e-05	34.32	631.5	0.6315		723	5.082e-05	50.82	633.5	0.6335		723	7.499e-05	74.99	632.5	0.6325		723
	724	1.018e-05	10.18	631	0.631		724	1.407e-05	14.07	631	0.631		724	2.043e-05	20.43	631	0.631		724	2.559e-05	25.59	632	0.632		724	3.009e-05	30.09	632	0.632		724	3.428e-05	34.28	632.5	0.6325		724	5.075e-05	50.75	634.5	0.6345		724	7.499e-05	74.99	633.5	0.6335		724
	725	1.016e-05	10.16	632	0.632		725	1.405e-05	14.05	632	0.632		725	2.04e-05	20.4	632	0.632		725	2.556e-05	25.56	633	0.633		725	3.004e-05	30.04	633	0.633		725	3.423e-05	34.23	633.5	0.6335		725	5.068e-05	50.68	635.5	0.6355		725	7.492e-05	74.92	634.5	0.6345		725
	726	1.015e-05	10.15	633	0.633		726	1.403e-05	14.03	633	0.633		726	2.037e-05	20.37	633	0.633		726	2.552e-05	25.52	634	0.634		726	3e-05	30	634	0.634		726	3.419e-05	34.19	634.5	0.6345		726	5.061e-05	50.61	636.5	0.6365		726	7.485e-05	74.85	635.5	0.6355		726
	727	1.013e-05	10.13	634	0.634		727	1.402e-05	14.02	634	0.634		727	2.034e-05	20.34	634	0.634		727	2.549e-05	25.49	635	0.635		727	2.996e-05	29.96	635	0.635		727	3.415e-05	34.15	635.5	0.6355		727	5.054e-05	50.54	637.5	0.6375		727	7.485e-05	74.85	636.5	0.6365		727
	728	1.012e-05	10.12	635	0.635		728	1.401e-05	14.01	635	0.635		728	2.032e-05	20.32	635	0.635		728	2.545e-05	25.45	636	0.636		728	2.992e-05	29.92	636	0.636		728	3.41e-05	34.1	636.5	0.6365		728	5.047e-05	50.47	638.5	0.6385		728	7.471e-05	74.71	637.5	0.6375		728
	729	1.011e-05	10.11	636	0.636		729	1.399e-05	13.99	636	0.636		729	2.029e-05	20.29	636	0.636		729	2.541e-05	25.41	637	0.637		729	2.988e-05	29.88	637	0.637		729	3.405e-05	34.05	637.5	0.6375		729	5.043e-05	50.43	639.5	0.6395		729	7.464e-05	74.64	638.5	0.6385		729
	730	1.01e-05	10.1	637	0.637		730	1.398e-05	13.98	637	0.637		730	2.027e-05	20.27	637	0.637		730	2.538e-05	25.38	638	0.638		730	2.985e-05	29.85	638	0.638		730	3.4e-05	34	638.5	0.6385		730	5.035e-05	50.35	640.5	0.6405		730	7.457e-05	74.57	639.5	0.6395		730
	731	1.009e-05	10.09	638	0.638		731	1.396e-05	13.96	638	0.638		731	2.024e-05	20.24	638	0.638		731	2.534e-05	25.34	639	0.639		731	2.98e-05	29.8	639	0.639		731	3.395e-05	33.95	639.5	0.6395		731	5.028e-05	50.28	641.5	0.6415		731	7.443e-05	74.43	640.5	0.6405		731
	732	1.008e-05	10.08	639	0.639		732	1.394e-05	13.94	639	0.639		732	2.021e-05	20.21	639	0.639		732	2.531e-05	25.31	640	0.64		732	2.977e-05	29.77	640	0.64		732	3.391e-05	33.91	640.5	0.6405		732	5.021e-05	50.21	642.5	0.6425		732	7.436e-05	74.36	641.5	0.6415		732
	733	1.008e-05	10.08	640	0.64		733	1.392e-05	13.92	640	0.64		733	2.019e-05	20.19	640	0.64		733	2.528e-05	25.28	641	0.641		733	2.973e-05	29.73	641	0.641		733	3.386e-05	33.86	641.5	0.6415		733	5.013e-05	50.13	643.5	0.6435		733	7.422e-05	74.22	642.5	0.6425		733
	734	1.007e-05	10.07	641	0.641		734	1.39e-05	13.9	641	0.641		734	2.016e-05	20.16	641	0.641		734	2.524e-05	25.24	642	0.642		734	2.969e-05	29.69	642	0.642		734	3.382e-05	33.82	642.5	0.6425		734	5.007e-05	50.07	644.5	0.6445		734	7.401e-05	74.01	643.5	0.6435		734
	735	1.006e-05	10.06	642	0.642		735	1.388e-05	13.88	642	0.642		735	2.014e-05	20.14	642	0.642		735	2.521e-05	25.21	643	0.643		735	2.965e-05	29.65	643	0.643		735	3.378e-05	33.78	643.5	0.6435		735	5.001e-05	50.01	645.5	0.6455		735	7.401e-05	74.01	644.5	0.6445		735
	736	1.004e-05	10.04	643	0.643		736	1.386e-05	13.86	643	0.643		736	2.011e-05	20.11	643	0.643		736	2.518e-05	25.18	644	0.644		736	2.961e-05	29.61	644	0.644		736	3.374e-05	33.74	644.5	0.6445		736	4.992e-05	49.92	646.5	0.6465		736	7.387e-05	73.87	645.5	0.6455		736
	737	1.003e-05	10.03	644	0.644		737	1.385e-05	13.85	644	0.644		737	2.008e-05	20.08	644	0.644		737	2.515e-05	25.15	645	0.645		737	2.957e-05	29.57	645	0.645		737	3.37e-05	33.7	645.5	0.6455		737	4.987e-05	49.87	647.5	0.6475		737	7.373e-05	73.73	646.5	0.6465		737
	738	1.002e-05	10.02	645	0.645		738	1.384e-05	13.84	645	0.645		738	2.007e-05	20.07	645	0.645		738	2.513e-05	25.13	646	0.646		738	2.954e-05	29.54	646	0.646		738	3.366e-05	33.66	646.5	0.6465		738	4.981e-05	49.81	648.5	0.6485		738	7.359e-05	73.59	647.5	0.6475		738
	739	1.001e-05	10.01	646	0.646		739	1.382e-05	13.82	646	0.646		739	2.004e-05	20.04	646	0.646		739	2.51e-05	25.1	647	0.647		739	2.951e-05	29.51	647	0.647		739	3.362e-05	33.62	647.5	0.6475		739	4.974e-05	49.74	649.5	0.6495		739	7.345e-05	73.45	648.5	0.6485		739
	740	9.991e-06	9.991	647	0.647		740	1.381e-05	13.81	647	0.647		740	2.002e-05	20.02	647	0.647		740	2.507e-05	25.07	648	0.648		740	2.947e-05	29.47	648	0.648		740	3.358e-05	33.58	648.5	0.6485		740	4.969e-05	49.69	650.5	0.6505		740	7.338e-05	73.38	649.5	0.6495		740
	741	9.977e-06	9.977	648	0.648		741	1.379e-05	13.79	648	0.648		741	2e-05	20	648	0.648		741	2.504e-05	25.04	649	0.649		741	2.943e-05	29.43	649	0.649		741	3.353e-05	33.53	649.5	0.6495		741	4.964e-05	49.64	651.5	0.6515		741	7.331e-05	73.31	650.5	0.6505		741
	742	9.97e-06	9.97	649	0.649		742	1.378e-05	13.78	649	0.649		742	1.997e-05	19.97	649	0.649		742	2.501e-05	25.01	650	0.65		742	2.939e-05	29.39	650	0.65		742	3.349e-05	33.49	650.5	0.6505		742	4.958e-05	49.58	652.5	0.6525		742	7.31e-05	73.1	651.5	0.6515		742
	743	9.957e-06	9.957	650	0.65		743	1.377e-05	13.77	650	0.65		743	1.994e-05	19.94	650	0.65		743	2.498e-05	24.98	651	0.651		743	2.936e-05	29.36	651	0.651		743	3.345e-05	33.45	651.5	0.6515		743	4.953e-05	49.53	653.5	0.6535		743	7.31e-05	73.1	652.5	0.6525		743
	744	9.944e-06	9.944	651	0.651		744	1.375e-05	13.75	651	0.651		744	1.992e-05	19.92	651	0.651		744	2.496e-05	24.96	652	0.652		744	2.932e-05	29.32	652	0.652		744	3.341e-05	33.41	652.5	0.6525		744	4.946e-05	49.46	654.5	0.6545		744	7.296e-05	72.96	653.5	0.6535		744
	745	9.938e-06	9.938	652	0.652		745	1.373e-05	13.73	652	0.652		745	1.99e-05	19.9	652	0.652		745	2.492e-05	24.92	653	0.653		745	2.929e-05	29.29	653	0.653		745	3.338e-05	33.38	653.5	0.6535		745	4.941e-05	49.41	655.5	0.6555		745	7.289e-05	72.89	654.5	0.6545		745
	746	9.931e-06	9.931	653	0.653		746	1.371e-05	13.71	653	0.653		746	1.987e-05	19.87	653	0.653		746	2.489e-05	24.89	654	0.654		746	2.925e-05	29.25	654	0.654		746	3.334e-05	33.34	654.5	0.6545		746	4.935e-05	49.35	656.5	0.6565		746	7.282e-05	72.82	655.5	0.6555		746
	747	9.924e-06	9.924	654	0.654		747	1.369e-05	13.69	654	0.654		747	1.984e-05	19.84	654	0.654		747	2.486e-05	24.86	655	0.655		747	2.921e-05	29.21	655	0.655		747	3.33e-05	33.3	655.5	0.6555		747	4.929e-05	49.29	657.5	0.6575		747	7.268e-05	72.68	656.5	0.6565		747
	748	9.918e-06	9.918	655	0.655		748	1.367e-05	13.67	655	0.655		748	1.981e-05	19.81	655	0.655		748	2.483e-05	24.83	656	0.656		748	2.918e-05	29.18	656	0.656		748	3.326e-05	33.26	656.5	0.6565		748	4.923e-05	49.23	658.5	0.6585		748	7.268e-05	72.68	657.5	0.6575		748
	749	9.91e-06	9.91	656	0.656		749	1.366e-05	13.66	656	0.656		749	1.979e-05	19.79	656	0.656		749	2.48e-05	24.8	657	0.657		749	2.915e-05	29.15	657	0.657		749	3.322e-05	33.22	657.5	0.6575		749	4.917e-05	49.17	659.5	0.6595		749	7.254e-05	72.54	658.5	0.6585		749
	750	9.909e-06	9.909	657	0.657		750	1.364e-05	13.64	657	0.657		750	1.977e-05	19.77	657	0.657		750	2.477e-05	24.77	658	0.658		750	2.911e-05	29.11	658	0.658		750	3.317e-05	33.17	658.5	0.6585		750	4.911e-05	49.11	660.5	0.6605		750	7.234e-05	72.34	659.5	0.6595		750
	751	9.902e-06	9.902	658	0.658		751	1.363e-05	13.63	658	0.658		751	1.974e-05	19.74	658	0.658		751	2.474e-05	24.74	659	0.659		751	2.908e-05	29.08	659	0.659		751	3.313e-05	33.13	659.5	0.6595		751	4.905e-05	49.05	661.5	0.6615		751	7.227e-05	72.27	660.5	0.6605		751
	752	9.894e-06	9.894	659	0.659		752	1.361e-05	13.61	659	0.659		752	1.972e-05	19.72	659	0.659		752	2.472e-05	24.72	660	0.66		752	2.904e-05	29.04	660	0.66		752	3.309e-05	33.09	660.5	0.6605		752	4.898e-05	48.98	662.5	0.6625		752	7.213e-05	72.13	661.5	0.6615		752
	753	9.887e-06	9.887	660	0.66		753	1.36e-05	13.6	660	0.66		753	1.969e-05	19.69	660	0.66		753	2.468e-05	24.68	661	0.661		753	2.902e-05	29.02	661	0.661		753	3.305e-05	33.05	661.5	0.6615		753	4.893e-05	48.93	663.5	0.6635		753	7.199e-05	71.99	662.5	0.6625		753
	754	9.88e-06	9.88	661	0.661		754	1.359e-05	13.59	661	0.661		754	1.968e-05	19.68	661	0.661		754	2.465e-05	24.65	662	0.662		754	2.898e-05	28.98	662	0.662		754	3.302e-05	33.02	662.5	0.6625		754	4.887e-05	48.87	664.5	0.6645		754	7.192e-05	71.92	663.5	0.6635		754
	755	9.872e-06	9.872	662	0.662		755	1.358e-05	13.58	662	0.662		755	1.966e-05	19.66	662	0.662		755	2.463e-05	24.63	663	0.663		755	2.895e-05	28.95	663	0.663		755	3.298e-05	32.98	663.5	0.6635		755	4.881e-05	48.81	665.5	0.6655		755	7.171e-05	71.71	664.5	0.6645		755
	756	9.865e-06	9.865	663	0.663		756	1.356e-05	13.56	663	0.663		756	1.964e-05	19.64	663	0.663		756	2.46e-05	24.6	664	0.664		756	2.892e-05	28.92	664	0.664		756	3.294e-05	32.94	664.5	0.6645		756	4.874e-05	48.74	666.5	0.6665		756	7.171e-05	71.71	665.5	0.6655		756
	757	9.851e-06	9.851	664	0.664		757	1.354e-05	13.54	664	0.664		757	1.962e-05	19.62	664	0.664		757	2.458e-05	24.58	665	0.665		757	2.888e-05	28.88	665	0.665		757	3.29e-05	32.9	665.5	0.6655		757	4.868e-05	48.68	667.5	0.6675		757	7.164e-05	71.64	666.5	0.6665		757
	758	9.847e-06	9.847	665	0.665		758	1.352e-05	13.52	665	0.665		758	1.959e-05	19.59	665	0.665		758	2.454e-05	24.54	666	0.666		758	2.885e-05	28.85	666	0.666		758	3.287e-05	32.87	666.5	0.6665		758	4.863e-05	48.63	668.5	0.6685		758	7.157e-05	71.57	667.5	0.6675		758
	759	9.834e-06	9.834	666	0.666		759	1.35e-05	13.5	666	0.666		759	1.956e-05	19.56	666	0.666		759	2.451e-05	24.51	667	0.667		759	2.881e-05	28.81	667	0.667		759	3.283e-05	32.83	667.5	0.6675		759	4.858e-05	48.58	669.5	0.6695		759	7.15e-05	71.5	668.5	0.6685		759
	760	9.821e-06	9.821	667	0.667		760	1.348e-05	13.48	667	0.667		760	1.954e-05	19.54	667	0.667		760	2.448e-05	24.48	668	0.668		760	2.878e-05	28.78	668	0.668		760	3.279e-05	32.79	668.5	0.6685		760	4.854e-05	48.54	670.5	0.6705		760	7.143e-05	71.43	669.5	0.6695		760
	761	9.81e-06	9.81	668	0.668		761	1.347e-05	13.47	668	0.668		761	1.952e-05	19.52	668	0.668		761	2.445e-05	24.45	669	0.669		761	2.875e-05	28.75	669	0.669		761	3.276e-05	32.76	669.5	0.6695		761	4.85e-05	48.5	671.5	0.6715		761	7.136e-05	71.36	670.5	0.6705		761
	762	9.797e-06	9.797	669	0.669		762	1.345e-05	13.45	669	0.669		762	1.95e-05	19.5	669	0.669		762	2.443e-05	24.43	670	0.67		762	2.872e-05	28.72	670	0.67		762	3.272e-05	32.72	670.5	0.6705		762	4.846e-05	48.46	672.5	0.6725		762	7.129e-05	71.29	671.5	0.6715		762
	763	9.784e-06	9.784	670	0.67		763	1.345e-05	13.45	670	0.67		763	1.947e-05	19.47	670	0.67		763	2.44e-05	24.4	671	0.671		763	2.869e-05	28.69	671	0.671		763	3.269e-05	32.69	671.5	0.6715		763	4.842e-05	48.42	673.5	0.6735		763	7.115e-05	71.15	672.5	0.6725		763
	764	9.777e-06	9.777	671	0.671		764	1.343e-05	13.43	671	0.671		764	1.945e-05	19.45	671	0.671		764	2.437e-05	24.37	672	0.672		764	2.866e-05	28.66	672	0.672		764	3.266e-05	32.66	672.5	0.6725		764	4.837e-05	48.37	674.5	0.6745		764	7.115e-05	71.15	673.5	0.6735		764
	765	9.765e-06	9.765	672	0.672		765	1.343e-05	13.43	672	0.672		765	1.943e-05	19.43	672	0.672		765	2.435e-05	24.35	673	0.673		765	2.863e-05	28.63	673	0.673		765	3.263e-05	32.63	673.5	0.6735		765	4.831e-05	48.31	675.5	0.6755		765	7.108e-05	71.08	674.5	0.6745		765
	766	9.763e-06	9.763	673	0.673		766	1.341e-05	13.41	673	0.673		766	1.941e-05	19.41	673	0.673		766	2.432e-05	24.32	674	0.674		766	2.86e-05	28.6	674	0.674		766	3.26e-05	32.6	674.5	0.6745		766	4.826e-05	48.26	676.5	0.6765		766	7.101e-05	71.01	675.5	0.6755		766
	767	9.755e-06	9.755	674	0.674		767	1.341e-05	13.41	674	0.674		767	1.939e-05	19.39	674	0.674		767	2.43e-05	24.3	675	0.675		767	2.856e-05	28.56	675	0.675		767	3.256e-05	32.56	675.5	0.6755		767	4.821e-05	48.21	677.5	0.6775		767	7.101e-05	71.01	676.5	0.6765		767
	768	9.746e-06	9.746	675	0.675		768	1.339e-05	13.39	675	0.675		768	1.936e-05	19.36	675	0.675		768	2.427e-05	24.27	676	0.676		768	2.853e-05	28.53	676	0.676		768	3.252e-05	32.52	676.5	0.6765		768	4.814e-05	48.14	678.5	0.6785		768	7.094e-05	70.94	677.5	0.6775		768
	769	9.74e-06	9.74	676	0.676		769	1.338e-05	13.38	676	0.676		769	1.934e-05	19.34	676	0.676		769	2.424e-05	24.24	677	0.677		769	2.851e-05	28.51	677	0.677		769	3.249e-05	32.49	677.5	0.6775		769	4.811e-05	48.11	679.5	0.6795		769	7.094e-05	70.94	678.5	0.6785		769
	770	9.733e-06	9.733	677	0.677		770	1.337e-05	13.37	677	0.677		770	1.933e-05	19.33	677	0.677		770	2.422e-05	24.22	678	0.678		770	2.848e-05	28.48	678	0.678		770	3.245e-05	32.45	678.5	0.6785		770	4.805e-05	48.05	680.5	0.6805		770	7.094e-05	70.94	679.5	0.6795		770
	771	9.726e-06	9.726	678	0.678		771	1.336e-05	13.36	678	0.678		771	1.93e-05	19.3	678	0.678		771	2.419e-05	24.19	679	0.679		771	2.844e-05	28.44	679	0.679		771	3.241e-05	32.41	679.5	0.6795		771	4.8e-05	48	681.5	0.6815		771	7.08e-05	70.8	680.5	0.6805		771
	772	9.721e-06	9.721	679	0.679		772	1.334e-05	13.34	679	0.679		772	1.928e-05	19.28	679	0.679		772	2.416e-05	24.16	680	0.68		772	2.842e-05	28.42	680	0.68		772	3.238e-05	32.38	680.5	0.6805		772	4.794e-05	47.94	682.5	0.6825		772	7.08e-05	70.8	681.5	0.6815		772
	773	9.714e-06	9.714	680	0.68		773	1.332e-05	13.32	680	0.68		773	1.927e-05	19.27	680	0.68		773	2.413e-05	24.13	681	0.681		773	2.838e-05	28.38	681	0.681		773	3.234e-05	32.34	681.5	0.6815		773	4.789e-05	47.89	683.5	0.6835		773	7.066e-05	70.66	682.5	0.6825		773
	774	9.714e-06	9.714	681	0.681		774	1.33e-05	13.3	681	0.681		774	1.925e-05	19.25	681	0.681		774	2.41e-05	24.1	682	0.682		774	2.835e-05	28.35	682	0.682		774	3.231e-05	32.31	682.5	0.6825		774	4.784e-05	47.84	684.5	0.6845		774	7.045e-05	70.45	683.5	0.6835		774
	775	9.713e-06	9.713	682	0.682		775	1.33e-05	13.3	682	0.682		775	1.922e-05	19.22	682	0.682		775	2.408e-05	24.08	683	0.683		775	2.833e-05	28.33	683	0.683		775	3.229e-05	32.29	683.5	0.6835		775	4.779e-05	47.79	685.5	0.6855		775	7.038e-05	70.38	684.5	0.6845		775
	776	9.712e-06	9.712	683	0.683		776	1.328e-05	13.28	683	0.683		776	1.92e-05	19.2	683	0.683		776	2.406e-05	24.06	684	0.684		776	2.829e-05	28.29	684	0.684		776	3.225e-05	32.25	684.5	0.6845		776	4.772e-05	47.72	686.5	0.6865		776	7.024e-05	70.24	685.5	0.6855		776
	777	9.712e-06	9.712	684	0.684		777	1.327e-05	13.27	684	0.684		777	1.918e-05	19.18	684	0.684		777	2.402e-05	24.02	685	0.685		777	2.827e-05	28.27	685	0.685		777	3.222e-05	32.22	685.5	0.6855		777	4.768e-05	47.68	687.5	0.6875		777	7.01e-05	70.1	686.5	0.6865		777
	778	9.705e-06	9.705	685	0.685		778	1.325e-05	13.25	685	0.685		778	1.916e-05	19.16	685	0.685		778	2.4e-05	24	686	0.686		778	2.824e-05	28.24	686	0.686		778	3.218e-05	32.18	686.5	0.6865		778	4.764e-05	47.64	688.5	0.6885		778	7.003e-05	70.03	687.5	0.6875		778
	779	9.698e-06	9.698	686	0.686		779	1.325e-05	13.25	686	0.686		779	1.914e-05	19.14	686	0.686		779	2.398e-05	23.98	687	0.687		779	2.822e-05	28.22	687	0.687		779	3.214e-05	32.14	687.5	0.6875		779	4.759e-05	47.59	689.5	0.6895		779	6.982e-05	69.82	688.5	0.6885		779
	780	9.691e-06	9.691	687	0.687		780	1.323e-05	13.23	687	0.687		780	1.912e-05	19.12	687	0.687		780	2.396e-05	23.96	688	0.688		780	2.819e-05	28.19	688	0.688		780	3.212e-05	32.12	688.5	0.6885		780	4.757e-05	47.57	690.5	0.6905		780	6.982e-05	69.82	689.5	0.6895		780
	781	9.685e-06	9.685	688	0.688		781	1.323e-05	13.23	688	0.688		781	1.911e-05	19.11	688	0.688		781	2.394e-05	23.94	689	0.689		781	2.816e-05	28.16	689	0.689		781	3.208e-05	32.08	689.5	0.6895		781	4.752e-05	47.52	691.5	0.6915		781	6.982e-05	69.82	690.5	0.6905		781
	782	9.678e-06	9.678	689	0.689		782	1.321e-05	13.21	689	0.689		782	1.909e-05	19.09	689	0.689		782	2.392e-05	23.92	690	0.69		782	2.813e-05	28.13	690	0.69		782	3.205e-05	32.05	690.5	0.6905		782	4.748e-05	47.48	692.5	0.6925		782	6.975e-05	69.75	691.5	0.6915		782
	783	9.671e-06	9.671	690	0.69		783	1.321e-05	13.21	690	0.69		783	1.907e-05	19.07	690	0.69		783	2.389e-05	23.89	691	0.691		783	2.81e-05	28.1	691	0.691		783	3.202e-05	32.02	691.5	0.6915		783	4.745e-05	47.45	693.5	0.6935		783	6.975e-05	69.75	692.5	0.6925		783
	784	9.664e-06	9.664	691	0.691		784	1.319e-05	13.19	691	0.691		784	1.905e-05	19.05	691	0.691		784	2.387e-05	23.87	692	0.692		784	2.807e-05	28.07	692	0.692		784	3.199e-05	31.99	692.5	0.6925		784	4.741e-05	47.41	694.5	0.6945		784	6.968e-05	69.68	693.5	0.6935		784
	785	9.664e-06	9.664	692	0.692		785	1.319e-05	13.19	692	0.692		785	1.903e-05	19.03	692	0.692		785	2.384e-05	23.84	693	0.693		785	2.804e-05	28.04	693	0.693		785	3.197e-05	31.97	693.5	0.6935		785	4.736e-05	47.36	695.5	0.6955		785	6.961e-05	69.61	694.5	0.6945		785
	786	9.65e-06	9.65	693	0.693		786	1.317e-05	13.17	693	0.693		786	1.901e-05	19.01	693	0.693		786	2.382e-05	23.82	694	0.694		786	2.802e-05	28.02	694	0.694		786	3.194e-05	31.94	694.5	0.6945		786	4.733e-05	47.33	696.5	0.6965		786	6.961e-05	69.61	695.5	0.6955		786
	787	9.643e-06	9.643	694	0.694		787	1.316e-05	13.16	694	0.694		787	1.898e-05	18.98	694	0.694		787	2.38e-05	23.8	695	0.695		787	2.799e-05	27.99	695	0.695		787	3.191e-05	31.91	695.5	0.6955		787	4.727e-05	47.27	697.5	0.6975		787	6.955e-05	69.55	696.5	0.6965		787
	788	9.632e-06	9.632	695	0.695		788	1.314e-05	13.14	695	0.695		788	1.896e-05	18.96	695	0.695		788	2.377e-05	23.77	696	0.696		788	2.796e-05	27.96	696	0.696		788	3.188e-05	31.88	696.5	0.6965		788	4.722e-05	47.22	698.5	0.6985		788	6.948e-05	69.48	697.5	0.6975		788
	789	9.618e-06	9.618	696	0.696		789	1.313e-05	13.13	696	0.696		789	1.895e-05	18.95	696	0.696		789	2.375e-05	23.75	697	0.697		789	2.793e-05	27.93	697	0.697		789	3.185e-05	31.85	697.5	0.6975		789	4.719e-05	47.19	699.5	0.6995		789	6.934e-05	69.34	698.5	0.6985		789
	790	9.606e-06	9.606	697	0.697		790	1.311e-05	13.11	697	0.697		790	1.893e-05	18.93	697	0.697		790	2.372e-05	23.72	698	0.698		790	2.791e-05	27.91	698	0.698		790	3.181e-05	31.81	698.5	0.6985		790	4.713e-05	47.13	700.5	0.7005		790	6.92e-05	69.2	699.5	0.6995		790
	791	9.593e-06	9.593	698	0.698		791	1.311e-05	13.11	698	0.698		791	1.891e-05	18.91	698	0.698		791	2.37e-05	23.7	699	0.699		791	2.788e-05	27.88	699	0.699		791	3.178e-05	31.78	699.5	0.6995		791	4.708e-05	47.08	701.5	0.7015		791	6.92e-05	69.2	700.5	0.7005		791
	792	9.579e-06	9.579	699	0.699		792	1.309e-05	13.09	699	0.699		792	1.89e-05	18.9	699	0.699		792	2.368e-05	23.68	700	0.7		792	2.785e-05	27.85	700	0.7		792	3.175e-05	31.75	700.5	0.7005		792	4.704e-05	47.04	702.5	0.7025		792	6.913e-05	69.13	701.5	0.7015		792
	793	9.579e-06	9.579	700	0.7		793	1.308e-05	13.08	700	0.7		793	1.888e-05	18.88	700	0.7		793	2.365e-05	23.65	701	0.701		793	2.783e-05	27.83	701	0.701		793	3.172e-05	31.72	701.5	0.7015		793	4.699e-05	46.99	703.5	0.7035		793	6.906e-05	69.06	702.5	0.7025		793
	794	9.572e-06	9.572	701	0.701		794	1.307e-05	13.07	701	0.701		794	1.887e-05	18.87	701	0.701		794	2.363e-05	23.63	702	0.702		794	2.781e-05	27.81	702	0.702		794	3.17e-05	31.7	702.5	0.7025		794	4.694e-05	46.94	704.5	0.7045		794	6.899e-05	68.99	703.5	0.7035		794
	795	9.569e-06	9.569	702	0.702		795	1.306e-05	13.06	702	0.702		795	1.885e-05	18.85	702	0.702		795	2.36e-05	23.6	703	0.703		795	2.778e-05	27.78	703	0.703		795	3.167e-05	31.67	703.5	0.7035		795	4.691e-05	46.91	705.5	0.7055		795	6.892e-05	68.92	704.5	0.7045		795
	796	9.569e-06	9.569	703	0.703		796	1.305e-05	13.05	703	0.703		796	1.883e-05	18.83	703	0.703		796	2.359e-05	23.59	704	0.704		796	2.776e-05	27.76	704	0.704		796	3.165e-05	31.65	704.5	0.7045		796	4.685e-05	46.85	706.5	0.7065		796	6.892e-05	68.92	705.5	0.7055		796
	797	9.566e-06	9.566	704	0.704		797	1.305e-05	13.05	704	0.704		797	1.882e-05	18.82	704	0.704		797	2.357e-05	23.57	705	0.705		797	2.773e-05	27.73	705	0.705		797	3.161e-05	31.61	705.5	0.7055		797	4.681e-05	46.81	707.5	0.7075		797	6.885e-05	68.85	706.5	0.7065		797
	798	9.566e-06	9.566	705	0.705		798	1.304e-05	13.04	705	0.705		798	1.88e-05	18.8	705	0.705		798	2.355e-05	23.55	706	0.706		798	2.77e-05	27.7	706	0.706		798	3.158e-05	31.58	706.5	0.7065		798	4.677e-05	46.77	708.5	0.7085		798	6.875e-05	68.75	707.5	0.7075		798
	799	9.566e-06	9.566	706	0.706		799	1.303e-05	13.03	706	0.706		799	1.877e-05	18.77	706	0.706		799	2.352e-05	23.52	707	0.707		799	2.766e-05	27.66	707	0.707		799	3.156e-05	31.56	707.5	0.7075		799	4.672e-05	46.72	709.5	0.7095		799	6.872e-05	68.72	708.5	0.7085		799
	800	9.562e-06	9.562	707	0.707		800	1.304e-05	13.04	707	0.707		800	1.877e-05	18.77	707	0.707		800	2.35e-05	23.5	708	0.708		800	2.764e-05	27.64	708	0.708		800	3.151e-05	31.51	708.5	0.7085		800	4.669e-05	46.69	710.5	0.7105		800	6.842e-05	68.42	709.5	0.7095		800
	799	9.531e-06	9.531	706	0.706		799	1.244e-05	12.44	706	0.706		799	1.81e-05	18.1	706	0.706		799	2.295e-05	22.95	707	0.707		799	2.748e-05	27.48	707	0.707		799	3.136e-05	31.36	707.5	0.7075		799	4.598e-05	45.98	709.5	0.7095		799	6.733e-05	67.33	708.5	0.7085		799
	798	9.421e-06	9.421	705	0.705		798	1.224e-05	12.24	705	0.705		798	1.764e-05	17.64	705	0.705		798	2.227e-05	22.27	706	0.706		798	2.673e-05	26.73	706	0.706		798	3.062e-05	30.62	706.5	0.7065		798	4.342e-05	43.42	708.5	0.7085		798	6.409e-05	64.09	707.5	0.7075		798
	797	9.317e-06	9.317	704	0.704		797	1.213e-05	12.13	704	0.704		797	1.742e-05	17.42	704	0.704		797	2.19e-05	21.9	705	0.705		797	2.618e-05	26.18	705	0.705		797	3.001e-05	30.01	705.5	0.7055		797	4.24e-05	42.4	707.5	0.7075		797	6.211e-05	62.11	706.5	0.7065		797
	796	9.221e-06	9.221	703	0.703		796	1.204e-05	12.04	703	0.703		796	1.724e-05	17.24	703	0.703		796	2.161e-05	21.61	704	0.704		796	2.573e-05	25.73	704	0.704		796	2.949e-05	29.49	704.5	0.7045		796	4.162e-05	41.62	706.5	0.7065		796	6.062e-05	60.62	705.5	0.7055		796
	795	9.136e-06	9.136	702	0.702		795	1.193e-05	11.93	702	0.702		795	1.702e-05	17.02	702	0.702		795	2.127e-05	21.27	703	0.703		795	2.528e-05	25.28	703	0.703		795	2.897e-05	28.97	703.5	0.7035		795	4.062e-05	40.62	705.5	0.7055		795	5.894e-05	58.94	704.5	0.7045		795
	794	9.047e-06	9.047	701	0.701		794	1.184e-05	11.84	701	0.701		794	1.686e-05	16.86	701	0.701		794	2.103e-05	21.03	702	0.702		794	2.49e-05	24.9	702	0.702		794	2.851e-05	28.51	702.5	0.7025		794	4e-05	40	704.5	0.7045		794	5.769e-05	57.69	703.5	0.7035		794
	793	8.97e-06	8.97	700	0.7		793	1.178e-05	11.78	700	0.7		793	1.673e-05	16.73	700	0.7		793	2.082e-05	20.82	701	0.701		793	2.459e-05	24.59	701	0.701		793	2.812e-05	28.12	701.5	0.7015		793	3.955e-05	39.55	703.5	0.7035		793	5.664e-05	56.64	702.5	0.7025		793
	792	8.908e-06	8.908	699	0.699		792	1.17e-05	11.7	699	0.699		792	1.661e-05	16.61	699	0.699		792	2.066e-05	20.66	700	0.7		792	2.434e-05	24.34	700	0.7		792	2.779e-05	27.79	700.5	0.7005		792	3.92e-05	39.2	702.5	0.7025		792	5.587e-05	55.87	701.5	0.7015		792
	791	8.845e-06	8.845	698	0.698		791	1.165e-05	11.65	698	0.698		791	1.651e-05	16.51	698	0.698		791	2.051e-05	20.51	699	0.699		791	2.413e-05	24.13	699	0.699		791	2.751e-05	27.51	699.5	0.6995		791	3.89e-05	38.9	701.5	0.7015		791	5.525e-05	55.25	700.5	0.7005		791
	790	8.796e-06	8.796	697	0.697		790	1.158e-05	11.58	697	0.697		790	1.642e-05	16.42	697	0.697		790	2.038e-05	20.38	698	0.698		790	2.394e-05	23.94	698	0.698		790	2.726e-05	27.26	698.5	0.6985		790	3.861e-05	38.61	700.5	0.7005		790	5.462e-05	54.62	699.5	0.6995		790
	789	8.754e-06	8.754	696	0.696		789	1.153e-05	11.53	696	0.696		789	1.633e-05	16.33	696	0.696		789	2.026e-05	20.26	697	0.697		789	2.378e-05	23.78	697	0.697		789	2.705e-05	27.05	697.5	0.6975		789	3.834e-05	38.34	699.5	0.6995		789	5.42e-05	54.2	698.5	0.6985		789
	788	8.704e-06	8.704	695	0.695		788	1.147e-05	11.47	695	0.695		788	1.624e-05	16.24	695	0.695		788	2.015e-05	20.15	696	0.696		788	2.363e-05	23.63	696	0.696		788	2.686e-05	26.86	696.5	0.6965		788	3.809e-05	38.09	698.5	0.6985		788	5.371e-05	53.71	697.5	0.6975		788
	787	8.664e-06	8.664	694	0.694		787	1.142e-05	11.42	694	0.694		787	1.617e-05	16.17	694	0.694		787	2.004e-05	20.04	695	0.695		787	2.349e-05	23.49	695	0.695		787	2.668e-05	26.68	695.5	0.6955		787	3.786e-05	37.86	697.5	0.6975		787	5.322e-05	53.22	696.5	0.6965		787
	786	8.625e-06	8.625	693	0.693		786	1.136e-05	11.36	693	0.693		786	1.608e-05	16.08	693	0.693		786	1.994e-05	19.94	694	0.694		786	2.336e-05	23.36	694	0.694		786	2.653e-05	26.53	694.5	0.6945		786	3.765e-05	37.65	696.5	0.6965		786	5.287e-05	52.87	695.5	0.6955		786
	785	8.59e-06	8.59	692	0.692		785	1.132e-05	11.32	692	0.692		785	1.601e-05	16.01	692	0.692		785	1.984e-05	19.84	693	0.693		785	2.322e-05	23.22	693	0.693		785	2.638e-05	26.38	693.5	0.6935		785	3.742e-05	37.42	695.5	0.6955		785	5.246e-05	52.46	694.5	0.6945		785
	784	8.557e-06	8.557	691	0.691		784	1.127e-05	11.27	691	0.691		784	1.593e-05	15.93	691	0.691		784	1.975e-05	19.75	692	0.692		784	2.311e-05	23.11	692	0.692		784	2.624e-05	26.24	692.5	0.6925		784	3.72e-05	37.2	694.5	0.6945		784	5.211e-05	52.11	693.5	0.6935		784
	783	8.515e-06	8.515	690	0.69		783	1.122e-05	11.22	690	0.69		783	1.586e-05	15.86	690	0.69		783	1.966e-05	19.66	691	0.691		783	2.3e-05	23	691	0.691		783	2.61e-05	26.1	691.5	0.6915		783	3.701e-05	37.01	693.5	0.6935		783	5.183e-05	51.83	692.5	0.6925		783
	782	8.48e-06	8.48	689	0.689		782	1.118e-05	11.18	689	0.689		782	1.579e-05	15.79	689	0.689		782	1.956e-05	19.56	690	0.69		782	2.289e-05	22.89	690	0.69		782	2.597e-05	25.97	690.5	0.6905		782	3.684e-05	36.84	692.5	0.6925		782	5.141e-05	51.41	691.5	0.6915		782
	781	8.449e-06	8.449	688	0.688		781	1.114e-05	11.14	688	0.688		781	1.572e-05	15.72	688	0.688		781	1.947e-05	19.47	689	0.689		781	2.278e-05	22.78	689	0.689		781	2.584e-05	25.84	689.5	0.6895		781	3.665e-05	36.65	691.5	0.6915		781	5.12e-05	51.2	690.5	0.6905		781
	780	8.42e-06	8.42	687	0.687		780	1.109e-05	11.09	687	0.687		780	1.566e-05	15.66	687	0.687		780	1.939e-05	19.39	688	0.688		780	2.267e-05	22.67	688	0.688		780	2.571e-05	25.71	688.5	0.6885		780	3.647e-05	36.47	690.5	0.6905		780	5.092e-05	50.92	689.5	0.6895		780
	779	8.391e-06	8.391	686	0.686		779	1.105e-05	11.05	686	0.686		779	1.56e-05	15.6	686	0.686		779	1.931e-05	19.31	687	0.687		779	2.257e-05	22.57	687	0.687		779	2.559e-05	25.59	687.5	0.6875		779	3.631e-05	36.31	689.5	0.6895		779	5.064e-05	50.64	688.5	0.6885		779
	778	8.363e-06	8.363	685	0.685		778	1.1e-05	11	685	0.685		778	1.555e-05	15.55	685	0.685		778	1.924e-05	19.24	686	0.686		778	2.248e-05	22.48	686	0.686		778	2.548e-05	25.48	686.5	0.6865		778	3.615e-05	36.15	688.5	0.6885		778	5.043e-05	50.43	687.5	0.6875		778
	777	8.334e-06	8.334	684	0.684		777	1.097e-05	10.97	684	0.684		777	1.548e-05	15.48	684	0.684		777	1.916e-05	19.16	685	0.685		777	2.237e-05	22.37	685	0.685		777	2.536e-05	25.36	685.5	0.6855		777	3.6e-05	36	687.5	0.6875		777	5.015e-05	50.15	686.5	0.6865		777
	776	8.308e-06	8.308	683	0.683		776	1.093e-05	10.93	683	0.683		776	1.542e-05	15.42	683	0.683		776	1.908e-05	19.08	684	0.684		776	2.228e-05	22.28	684	0.684		776	2.525e-05	25.25	684.5	0.6845		776	3.585e-05	35.85	686.5	0.6865		776	4.987e-05	49.87	685.5	0.6855		776
	775	8.279e-06	8.279	682	0.682		775	1.089e-05	10.89	682	0.682		775	1.537e-05	15.37	682	0.682		775	1.9e-05	19	683	0.683		775	2.219e-05	22.19	683	0.683		775	2.515e-05	25.15	683.5	0.6835		775	3.569e-05	35.69	685.5	0.6855		775	4.973e-05	49.73	684.5	0.6845		775
	774	8.253e-06	8.253	681	0.681		774	1.085e-05	10.85	681	0.681		774	1.531e-05	15.31	681	0.681		774	1.892e-05	18.92	682	0.682		774	2.21e-05	22.1	682	0.682		774	2.505e-05	25.05	682.5	0.6825		774	3.555e-05	35.55	684.5	0.6845		774	4.939e-05	49.39	683.5	0.6835		774
	773	8.226e-06	8.226	680	0.68		773	1.082e-05	10.82	680	0.68		773	1.524e-05	15.24	680	0.68		773	1.886e-05	18.86	681	0.681		773	2.202e-05	22.02	681	0.681		773	2.495e-05	24.95	681.5	0.6815		773	3.539e-05	35.39	683.5	0.6835		773	4.918e-05	49.18	682.5	0.6825		773
	772	8.196e-06	8.196	679	0.679		772	1.078e-05	10.78	679	0.679		772	1.519e-05	15.19	679	0.679		772	1.879e-05	18.79	680	0.68		772	2.193e-05	21.93	680	0.68		772	2.484e-05	24.84	680.5	0.6805		772	3.524e-05	35.24	682.5	0.6825		772	4.89e-05	48.9	681.5	0.6815		772
	771	8.168e-06	8.168	678	0.678		771	1.074e-05	10.74	678	0.678		771	1.513e-05	15.13	678	0.678		771	1.871e-05	18.71	679	0.679		771	2.184e-05	21.84	679	0.679		771	2.474e-05	24.74	679.5	0.6795		771	3.509e-05	35.09	681.5	0.6815		771	4.862e-05	48.62	680.5	0.6805		771
	770	8.146e-06	8.146	677	0.677		770	1.07e-05	10.7	677	0.677		770	1.508e-05	15.08	677	0.677		770	1.864e-05	18.64	678	0.678		770	2.176e-05	21.76	678	0.678		770	2.465e-05	24.65	678.5	0.6785		770	3.495e-05	34.95	680.5	0.6805		770	4.841e-05	48.41	679.5	0.6795		770
	769	8.119e-06	8.119	676	0.676		769	1.068e-05	10.68	676	0.676		769	1.503e-05	15.03	676	0.676		769	1.857e-05	18.57	677	0.677		769	2.168e-05	21.68	677	0.677		769	2.455e-05	24.55	677.5	0.6775		769	3.479e-05	34.79	679.5	0.6795		769	4.813e-05	48.13	678.5	0.6785		769
	768	8.092e-06	8.092	675	0.675		768	1.064e-05	10.64	675	0.675		768	1.498e-05	14.98	675	0.675		768	1.851e-05	18.51	676	0.676		768	2.16e-05	21.6	676	0.676		768	2.447e-05	24.47	676.5	0.6765		768	3.465e-05	34.65	678.5	0.6785		768	4.785e-05	47.85	677.5	0.6775		768
	767	8.07e-06	8.07	674	0.674		767	1.06e-05	10.6	674	0.674		767	1.493e-05	14.93	674	0.674		767	1.844e-05	18.44	675	0.675		767	2.152e-05	21.52	675	0.675		767	2.438e-05	24.38	675.5	0.6755		767	3.451e-05	34.51	677.5	0.6775		767	4.771e-05	47.71	676.5	0.6765		767
	766	8.046e-06	8.046	673	0.673		766	1.057e-05	10.57	673	0.673		766	1.488e-05	14.88	673	0.673		766	1.837e-05	18.37	674	0.674		766	2.144e-05	21.44	674	0.674		766	2.429e-05	24.29	674.5	0.6745		766	3.438e-05	34.38	676.5	0.6765		766	4.743e-05	47.43	675.5	0.6755		766
	765	8.025e-06	8.025	672	0.672		765	1.054e-05	10.54	672	0.672		765	1.482e-05	14.82	672	0.672		765	1.831e-05	18.31	673	0.673		765	2.137e-05	21.37	673	0.673		765	2.42e-05	24.2	673.5	0.6735		765	3.424e-05	34.24	675.5	0.6755		765	4.729e-05	47.29	674.5	0.6745		765
	764	8.003e-06	8.003	671	0.671		764	1.05e-05	10.5	671	0.671		764	1.477e-05	14.77	671	0.671		764	1.825e-05	18.25	672	0.672		764	2.129e-05	21.29	672	0.672		764	2.411e-05	24.11	672.5	0.6725		764	3.41e-05	34.1	674.5	0.6745		764	4.708e-05	47.08	673.5	0.6735		764
	763	7.983e-06	7.983	670	0.67		763	1.046e-05	10.46	670	0.67		763	1.473e-05	14.73	670	0.67		763	1.818e-05	18.18	671	0.671		763	2.121e-05	21.21	671	0.671		763	2.403e-05	24.03	671.5	0.6715		763	3.397e-05	33.97	673.5	0.6735		763	4.687e-05	46.87	672.5	0.6725		763
	762	7.966e-06	7.966	669	0.669		762	1.042e-05	10.42	669	0.669		762	1.468e-05	14.68	669	0.669		762	1.812e-05	18.12	670	0.67		762	2.114e-05	21.14	670	0.67		762	2.394e-05	23.94	670.5	0.6705		762	3.385e-05	33.85	672.5	0.6725		762	4.674e-05	46.74	671.5	0.6715		762
	761	7.952e-06	7.952	668	0.668		761	1.04e-05	10.4	668	0.668		761	1.463e-05	14.63	668	0.668		761	1.806e-05	18.06	669	0.669		761	2.106e-05	21.06	669	0.669		761	2.385e-05	23.85	669.5	0.6695		761	3.372e-05	33.72	671.5	0.6715		761	4.646e-05	46.46	670.5	0.6705		761
	760	7.935e-06	7.935	667	0.667		760	1.036e-05	10.36	667	0.667		760	1.457e-05	14.57	667	0.667		760	1.799e-05	17.99	668	0.668		760	2.099e-05	20.99	668	0.668		760	2.376e-05	23.76	668.5	0.6685		760	3.36e-05	33.6	670.5	0.6705		760	4.625e-05	46.25	669.5	0.6695		760
	759	7.91e-06	7.91	666	0.666		759	1.034e-05	10.34	666	0.666		759	1.453e-05	14.53	666	0.666		759	1.794e-05	17.94	667	0.667		759	2.092e-05	20.92	667	0.667		759	2.368e-05	23.68	667.5	0.6675		759	3.348e-05	33.48	669.5	0.6695		759	4.611e-05	46.11	668.5	0.6685		759
	758	7.889e-06	7.889	665	0.665		758	1.031e-05	10.31	665	0.665		758	1.449e-05	14.49	665	0.665		758	1.788e-05	17.88	666	0.666		758	2.085e-05	20.85	666	0.666		758	2.36e-05	23.6	666.5	0.6665		758	3.337e-05	33.37	668.5	0.6685		758	4.583e-05	45.83	667.5	0.6675		758
	757	7.869e-06	7.869	664	0.664		757	1.028e-05	10.28	664	0.664		757	1.443e-05	14.43	664	0.664		757	1.782e-05	17.82	665	0.665		757	2.078e-05	20.78	665	0.665		757	2.353e-05	23.53	665.5	0.6655		757	3.327e-05	33.27	667.5	0.6675		757	4.569e-05	45.69	666.5	0.6665		757
	756	7.841e-06	7.841	663	0.663		756	1.025e-05	10.25	663	0.663		756	1.438e-05	14.38	663	0.663		756	1.776e-05	17.76	664	0.664		756	2.07e-05	20.7	664	0.664		756	2.344e-05	23.44	664.5	0.6645		756	3.315e-05	33.15	666.5	0.6665		756	4.555e-05	45.55	665.5	0.6655		756
	755	7.82e-06	7.82	662	0.662		755	1.023e-05	10.23	662	0.662		755	1.434e-05	14.34	662	0.662		755	1.77e-05	17.7	663	0.663		755	2.064e-05	20.64	663	0.663		755	2.338e-05	23.38	663.5	0.6635		755	3.303e-05	33.03	665.5	0.6655		755	4.527e-05	45.27	664.5	0.6645		755
	754	7.799e-06	7.799	661	0.661		754	1.02e-05	10.2	661	0.661		754	1.43e-05	14.3	661	0.661		754	1.765e-05	17.65	662	0.662		754	2.058e-05	20.58	662	0.662		754	2.33e-05	23.3	662.5	0.6625		754	3.292e-05	32.92	664.5	0.6645		754	4.513e-05	45.13	663.5	0.6635		754
	753	7.777e-06	7.777	660	0.66		753	1.018e-05	10.18	660	0.66		753	1.426e-05	14.26	660	0.66		753	1.76e-05	17.6	661	0.661		753	2.05e-05	20.5	661	0.661		753	2.322e-05	23.22	661.5	0.6615		753	3.281e-05	32.81	663.5	0.6635		753	4.492e-05	44.92	662.5	0.6625		753
	752	7.764e-06	7.764	659	0.659		752	1.014e-05	10.14	659	0.659		752	1.421e-05	14.21	659	0.659		752	1.754e-05	17.54	660	0.66		752	2.044e-05	20.44	660	0.66		752	2.314e-05	23.14	660.5	0.6605		752	3.269e-05	32.69	662.5	0.6625		752	4.471e-05	44.71	661.5	0.6615		752
	751	7.749e-06	7.749	658	0.658		751	1.012e-05	10.12	658	0.658		751	1.417e-05	14.17	658	0.658		751	1.748e-05	17.48	659	0.659		751	2.038e-05	20.38	659	0.659		751	2.306e-05	23.06	659.5	0.6595		751	3.259e-05	32.59	661.5	0.6615		751	4.457e-05	44.57	660.5	0.6605		751
	750	7.733e-06	7.733	657	0.657		750	1.008e-05	10.08	657	0.657		750	1.413e-05	14.13	657	0.657		750	1.743e-05	17.43	658	0.658		750	2.031e-05	20.31	658	0.658		750	2.298e-05	22.98	658.5	0.6585		750	3.247e-05	32.47	660.5	0.6605		750	4.436e-05	44.36	659.5	0.6595		750
	749	7.719e-06	7.719	656	0.656		749	1.005e-05	10.05	656	0.656		749	1.409e-05	14.09	656	0.656		749	1.738e-05	17.38	657	0.657		749	2.026e-05	20.26	657	0.657		749	2.291e-05	22.91	657.5	0.6575		749	3.236e-05	32.36	659.5	0.6595		749	4.415e-05	44.15	658.5	0.6585		749
	748	7.698e-06	7.698	655	0.655		748	1.002e-05	10.02	655	0.655		748	1.405e-05	14.05	655	0.655		748	1.733e-05	17.33	656	0.656		748	2.019e-05	20.19	656	0.656		748	2.283e-05	22.83	656.5	0.6565		748	3.225e-05	32.25	658.5	0.6585		748	4.402e-05	44.02	657.5	0.6575		748
	747	7.677e-06	7.677	654	0.654		747	9.994e-06	9.994	654	0.654		747	1.401e-05	14.01	654	0.654		747	1.728e-05	17.28	655	0.655		747	2.012e-05	20.12	655	0.655		747	2.277e-05	22.77	655.5	0.6555		747	3.214e-05	32.14	657.5	0.6575		747	4.388e-05	43.88	656.5	0.6565		747
	746	7.659e-06	7.659	653	0.653		746	9.965e-06	9.965	653	0.653		746	1.396e-05	13.96	653	0.653		746	1.723e-05	17.23	654	0.654		746	2.006e-05	20.06	654	0.654		746	2.27e-05	22.7	654.5	0.6545		746	3.202e-05	32.02	656.5	0.6565		746	4.374e-05	43.74	655.5	0.6555		746
	745	7.639e-06	7.639	652	0.652		745	9.951e-06	9.951	652	0.652		745	1.393e-05	13.93	652	0.652		745	1.717e-05	17.17	653	0.653		745	2e-05	20	653	0.653		745	2.263e-05	22.63	653.5	0.6535		745	3.191e-05	31.91	655.5	0.6555		745	4.36e-05	43.6	654.5	0.6545		745
	744	7.619e-06	7.619	651	0.651		744	9.913e-06	9.913	651	0.651		744	1.389e-05	13.89	651	0.651		744	1.712e-05	17.12	652	0.652		744	1.994e-05	19.94	652	0.652		744	2.256e-05	22.56	652.5	0.6525		744	3.179e-05	31.79	654.5	0.6545		744	4.346e-05	43.46	653.5	0.6535		744
	743	7.6e-06	7.6	650	0.65		743	9.899e-06	9.899	650	0.65		743	1.385e-05	13.85	650	0.65		743	1.707e-05	17.07	651	0.651		743	1.988e-05	19.88	651	0.651		743	2.249e-05	22.49	651.5	0.6515		743	3.168e-05	31.68	653.5	0.6535		743	4.332e-05	43.32	652.5	0.6525		743
	742	7.586e-06	7.586	649	0.649		742	9.869e-06	9.869	649	0.649		742	1.381e-05	13.81	649	0.649		742	1.702e-05	17.02	650	0.65		742	1.982e-05	19.82	650	0.65		742	2.242e-05	22.42	650.5	0.6505		742	3.159e-05	31.59	652.5	0.6525		742	4.311e-05	43.11	651.5	0.6515		742
	741	7.575e-06	7.575	648	0.648		741	9.846e-06	9.846	648	0.648		741	1.376e-05	13.76	648	0.648		741	1.698e-05	16.98	649	0.649		741	1.976e-05	19.76	649	0.649		741	2.235e-05	22.35	649.5	0.6495		741	3.149e-05	31.49	651.5	0.6515		741	4.297e-05	42.97	650.5	0.6505		741
	740	7.561e-06	7.561	647	0.647		740	9.815e-06	9.815	647	0.647		740	1.373e-05	13.73	647	0.647		740	1.693e-05	16.93	648	0.648		740	1.97e-05	19.7	648	0.648		740	2.228e-05	22.28	648.5	0.6485		740	3.14e-05	31.4	650.5	0.6505		740	4.283e-05	42.83	649.5	0.6495		740
	739	7.549e-06	7.549	646	0.646		739	9.787e-06	9.787	646	0.646		739	1.369e-05	13.69	646	0.646		739	1.687e-05	16.87	647	0.647		739	1.964e-05	19.64	647	0.647		739	2.221e-05	22.21	647.5	0.6475		739	3.131e-05	31.31	649.5	0.6495		739	4.262e-05	42.62	648.5	0.6485		739
	738	7.538e-06	7.538	645	0.645		738	9.756e-06	9.756	645	0.645		738	1.365e-05	13.65	645	0.645		738	1.683e-05	16.83	646	0.646		738	1.959e-05	19.59	646	0.646		738	2.215e-05	22.15	646.5	0.6465		738	3.122e-05	31.22	648.5	0.6485		738	4.248e-05	42.48	647.5	0.6475		738
	737	7.524e-06	7.524	644	0.644		737	9.745e-06	9.745	644	0.644		737	1.361e-05	13.61	644	0.644		737	1.678e-05	16.78	645	0.645		737	1.952e-05	19.52	645	0.645		737	2.209e-05	22.09	645.5	0.6455		737	3.114e-05	31.14	647.5	0.6475		737	4.227e-05	42.27	646.5	0.6465		737
	736	7.51e-06	7.51	643	0.643		736	9.706e-06	9.706	643	0.643		736	1.356e-05	13.56	643	0.643		736	1.672e-05	16.72	644	0.644		736	1.947e-05	19.47	644	0.644		736	2.202e-05	22.02	644.5	0.6445		736	3.105e-05	31.05	646.5	0.6465		736	4.213e-05	42.13	645.5	0.6455		736
	735	7.489e-06	7.489	642	0.642		735	9.692e-06	9.692	642	0.642		735	1.353e-05	13.53	642	0.642		735	1.668e-05	16.68	643	0.643		735	1.941e-05	19.41	643	0.643		735	2.196e-05	21.96	643.5	0.6435		735	3.094e-05	30.94	645.5	0.6455		735	4.206e-05	42.06	644.5	0.6445		735
	734	7.472e-06	7.472	641	0.641		734	9.664e-06	9.664	641	0.641		734	1.349e-05	13.49	641	0.641		734	1.663e-05	16.63	642	0.642		734	1.935e-05	19.35	642	0.642		734	2.189e-05	21.89	642.5	0.6425		734	3.085e-05	30.85	644.5	0.6445		734	4.192e-05	41.92	643.5	0.6435		734
	733	7.457e-06	7.457	640	0.64		733	9.642e-06	9.642	640	0.64		733	1.346e-05	13.46	640	0.64		733	1.657e-05	16.57	641	0.641		733	1.93e-05	19.3	641	0.641		733	2.183e-05	21.83	641.5	0.6415		733	3.075e-05	30.75	643.5	0.6435		733	4.178e-05	41.78	642.5	0.6425		733
	732	7.436e-06	7.436	639	0.639		732	9.616e-06	9.616	639	0.639		732	1.343e-05	13.43	639	0.639		732	1.653e-05	16.53	640	0.64		732	1.924e-05	19.24	640	0.64		732	2.176e-05	21.76	640.5	0.6405		732	3.066e-05	30.66	642.5	0.6425		732	4.164e-05	41.64	641.5	0.6415		732
	731	7.419e-06	7.419	638	0.638		731	9.593e-06	9.593	638	0.638		731	1.339e-05	13.39	638	0.638		731	1.648e-05	16.48	639	0.639		731	1.918e-05	19.18	639	0.639		731	2.17e-05	21.7	639.5	0.6395		731	3.057e-05	30.57	641.5	0.6415		731	4.143e-05	41.43	640.5	0.6405		731
	730	7.405e-06	7.405	637	0.637		730	9.565e-06	9.565	637	0.637		730	1.336e-05	13.36	637	0.637		730	1.645e-05	16.45	638	0.638		730	1.912e-05	19.12	638	0.638		730	2.163e-05	21.63	638.5	0.6385		730	3.046e-05	30.46	640.5	0.6405		730	4.136e-05	41.36	639.5	0.6395		730
	729	7.39e-06	7.39	636	0.636		729	9.555e-06	9.555	636	0.636		729	1.333e-05	13.33	636	0.636		729	1.641e-05	16.41	637	0.637		729	1.906e-05	19.06	637	0.637		729	2.156e-05	21.56	637.5	0.6375		729	3.036e-05	30.36	639.5	0.6395		729	4.116e-05	41.16	638.5	0.6385		729
	728	7.383e-06	7.383	635	0.635		728	9.522e-06	9.522	635	0.635		728	1.329e-05	13.29	635	0.635		728	1.635e-05	16.35	636	0.636		728	1.901e-05	19.01	636	0.636		728	2.15e-05	21.5	636.5	0.6365		728	3.027e-05	30.27	638.5	0.6385		728	4.095e-05	40.95	637.5	0.6375		728
	727	7.369e-06	7.369	634	0.634		727	9.508e-06	9.508	634	0.634		727	1.326e-05	13.26	634	0.634		727	1.631e-05	16.31	635	0.635		727	1.896e-05	18.96	635	0.635		727	2.145e-05	21.45	635.5	0.6355		727	3.018e-05	30.18	637.5	0.6375		727	4.081e-05	40.81	636.5	0.6365		727
	726	7.356e-06	7.356	633	0.633		726	9.487e-06	9.487	633	0.633		726	1.322e-05	13.22	633	0.633		726	1.626e-05	16.26	634	0.634		726	1.891e-05	18.91	634	0.634		726	2.139e-05	21.39	634.5	0.6345		726	3.008e-05	30.08	636.5	0.6365		726	4.06e-05	40.6	635.5	0.6355		726
	725	7.349e-06	7.349	632	0.632		725	9.473e-06	9.473	632	0.632		725	1.318e-05	13.18	632	0.632		725	1.622e-05	16.22	633	0.633		725	1.886e-05	18.86	633	0.633		725	2.133e-05	21.33	633.5	0.6335		725	2.999e-05	29.99	635.5	0.6355		725	4.046e-05	40.46	634.5	0.6345		725
	724	7.331e-06	7.331	631	0.631		724	9.451e-06	9.451	631	0.631		724	1.315e-05	13.15	631	0.631		724	1.618e-05	16.18	632	0.632		724	1.881e-05	18.81	632	0.632		724	2.127e-05	21.27	632.5	0.6325		724	2.989e-05	29.89	634.5	0.6345		724	4.039e-05	40.39	633.5	0.6335		724
	723	7.316e-06	7.316	630	0.63		723	9.432e-06	9.432	630	0.63		723	1.312e-05	13.12	630	0.63		723	1.613e-05	16.13	631	0.631		723	1.876e-05	18.76	631	0.631		723	2.121e-05	21.21	631.5	0.6315		723	2.98e-05	29.8	633.5	0.6335		723	4.018e-05	40.18	632.5	0.6325		723
	722	7.296e-06	7.296	629	0.629		722	9.404e-06	9.404	629	0.629		722	1.309e-05	13.09	629	0.629		722	1.609e-05	16.09	630	0.63		722	1.871e-05	18.71	630	0.63		722	2.115e-05	21.15	630.5	0.6305		722	2.972e-05	29.72	632.5	0.6325		722	4.011e-05	40.11	631.5	0.6315		722
	721	7.275e-06	7.275	628	0.628		721	9.389e-06	9.389	628	0.628		721	1.305e-05	13.05	628	0.628		721	1.605e-05	16.05	629	0.629		721	1.865e-05	18.65	629	0.629		721	2.108e-05	21.08	629.5	0.6295		721	2.962e-05	29.62	631.5	0.6315		721	3.997e-05	39.97	630.5	0.6305		721
	720	7.261e-06	7.261	627	0.627		720	9.358e-06	9.358	627	0.627		720	1.301e-05	13.01	627	0.627		720	1.6e-05	16	628	0.628		720	1.86e-05	18.6	628	0.628		720	2.102e-05	21.02	628.5	0.6285		720	2.955e-05	29.55	630.5	0.6305		720	3.983e-05	39.83	629.5	0.6295		720
	719	7.242e-06	7.242	626	0.626		719	9.342e-06	9.342	626	0.626		719	1.298e-05	12.98	626	0.626		719	1.595e-05	15.95	627	0.627		719	1.856e-05	18.56	627	0.627		719	2.096e-05	20.96	627.5	0.6275		719	2.946e-05	29.46	629.5	0.6295		719	3.976e-05	39.76	628.5	0.6285		719
	718	7.225e-06	7.225	625	0.625		718	9.315e-06	9.315	625	0.625		718	1.295e-05	12.95	625	0.625		718	1.591e-05	15.91	626	0.626		718	1.851e-05	18.51	626	0.626		718	2.09e-05	20.9	626.5	0.6265		718	2.939e-05	29.39	628.5	0.6285		718	3.955e-05	39.55	627.5	0.6275		718
	717	7.214e-06	7.214	624	0.624		717	9.298e-06	9.298	624	0.624		717	1.291e-05	12.91	624	0.624		717	1.587e-05	15.87	625	0.625		717	1.846e-05	18.46	625	0.625		717	2.085e-05	20.85	625.5	0.6255		717	2.931e-05	29.31	627.5	0.6275		717	3.948e-05	39.48	626.5	0.6265		717
	716	7.201e-06	7.201	623	0.623		716	9.269e-06	9.269	623	0.623		716	1.288e-05	12.88	623	0.623		716	1.583e-05	15.83	624	0.624		716	1.841e-05	18.41	624	0.624		716	2.079e-05	20.79	624.5	0.6245		716	2.923e-05	29.23	626.5	0.6265		716	3.934e-05	39.34	625.5	0.6255		716
	715	7.193e-06	7.193	622	0.622		715	9.249e-06	9.249	622	0.622		715	1.284e-05	12.84	622	0.622		715	1.578e-05	15.78	623	0.623		715	1.835e-05	18.35	623	0.623		715	2.074e-05	20.74	623.5	0.6235		715	2.914e-05	29.14	625.5	0.6255		715	3.913e-05	39.13	624.5	0.6245		715
	714	7.186e-06	7.186	621	0.621		714	9.222e-06	9.222	621	0.621		714	1.281e-05	12.81	621	0.621		714	1.574e-05	15.74	622	0.622		714	1.83e-05	18.3	622	0.622		714	2.069e-05	20.69	622.5	0.6225		714	2.907e-05	29.07	624.5	0.6245		714	3.899e-05	38.99	623.5	0.6235		714
	713	7.173e-06	7.173	620	0.62		713	9.211e-06	9.211	620	0.62		713	1.278e-05	12.78	620	0.62		713	1.57e-05	15.7	621	0.621		713	1.825e-05	18.25	621	0.621		713	2.063e-05	20.63	621.5	0.6215		713	2.897e-05	28.97	623.5	0.6235		713	3.885e-05	38.85	622.5	0.6225		713
	712	7.165e-06	7.165	619	0.619		712	9.18e-06	9.18	619	0.619		712	1.274e-05	12.74	619	0.619		712	1.566e-05	15.66	620	0.62		712	1.82e-05	18.2	620	0.62		712	2.057e-05	20.57	620.5	0.6205		712	2.889e-05	28.89	622.5	0.6225		712	3.871e-05	38.71	621.5	0.6215		712
	711	7.154e-06	7.154	618	0.618		711	9.164e-06	9.164	618	0.618		711	1.272e-05	12.72	618	0.618		711	1.562e-05	15.62	619	0.619		711	1.816e-05	18.16	619	0.619		711	2.051e-05	20.51	619.5	0.6195		711	2.881e-05	28.81	621.5	0.6215		711	3.864e-05	38.64	620.5	0.6205		711
	710	7.146e-06	7.146	617	0.617		710	9.138e-06	9.138	617	0.617		710	1.268e-05	12.68	617	0.617		710	1.558e-05	15.58	618	0.618		710	1.811e-05	18.11	618	0.618		710	2.045e-05	20.45	618.5	0.6185		710	2.872e-05	28.72	620.5	0.6205		710	3.843e-05	38.43	619.5	0.6195		710
	709	7.137e-06	7.137	616	0.616		709	9.125e-06	9.125	616	0.616		709	1.265e-05	12.65	616	0.616		709	1.553e-05	15.53	617	0.617		709	1.807e-05	18.07	617	0.617		709	2.04e-05	20.4	617.5	0.6175		709	2.864e-05	28.64	619.5	0.6195		709	3.836e-05	38.36	618.5	0.6185		709
	708	7.123e-06	7.123	615	0.615		708	9.106e-06	9.106	615	0.615		708	1.262e-05	12.62	615	0.615		708	1.55e-05	15.5	616	0.616		708	1.802e-05	18.02	616	0.616		708	2.034e-05	20.34	616.5	0.6165		708	2.856e-05	28.56	618.5	0.6185		708	3.83e-05	38.3	617.5	0.6175		708
	707	7.108e-06	7.108	614	0.614		707	9.092e-06	9.092	614	0.614		707	1.259e-05	12.59	614	0.614		707	1.546e-05	15.46	615	0.615		707	1.796e-05	17.96	615	0.615		707	2.029e-05	20.29	615.5	0.6155		707	2.847e-05	28.47	617.5	0.6175		707	3.823e-05	38.23	616.5	0.6165		707
	706	7.094e-06	7.094	613	0.613		706	9.064e-06	9.064	613	0.613		706	1.256e-05	12.56	613	0.613		706	1.542e-05	15.42	614	0.614		706	1.792e-05	17.92	614	0.614		706	2.024e-05	20.24	614.5	0.6145		706	2.84e-05	28.4	616.5	0.6165		706	3.816e-05	38.16	615.5	0.6155		706
	705	7.08e-06	7.08	612	0.612		705	9.055e-06	9.055	612	0.612		705	1.253e-05	12.53	612	0.612		705	1.539e-05	15.39	613	0.613		705	1.786e-05	17.86	613	0.613		705	2.018e-05	20.18	613.5	0.6135		705	2.831e-05	28.31	615.5	0.6155		705	3.802e-05	38.02	614.5	0.6145		705
	704	7.066e-06	7.066	611	0.611		704	9.027e-06	9.027	611	0.611		704	1.25e-05	12.5	611	0.611		704	1.534e-05	15.34	612	0.612		704	1.782e-05	17.82	612	0.612		704	2.014e-05	20.14	612.5	0.6125		704	2.822e-05	28.22	614.5	0.6145		704	3.795e-05	37.95	613.5	0.6135		704
	703	7.047e-06	7.047	610	0.61		703	9.011e-06	9.011	610	0.61		703	1.247e-05	12.47	610	0.61		703	1.53e-05	15.3	611	0.611		703	1.778e-05	17.78	611	0.611		703	2.008e-05	20.08	611.5	0.6115		703	2.814e-05	28.14	613.5	0.6135		703	3.788e-05	37.88	612.5	0.6125		703
	702	7.03e-06	7.03	609	0.609		702	8.989e-06	8.989	609	0.609		702	1.244e-05	12.44	609	0.609		702	1.526e-05	15.26	610	0.61		702	1.773e-05	17.73	610	0.61		702	2.002e-05	20.02	610.5	0.6105		702	2.806e-05	28.06	612.5	0.6125		702	3.767e-05	37.67	611.5	0.6115		702
	701	7.016e-06	7.016	608	0.608		701	8.973e-06	8.973	608	0.608		701	1.24e-05	12.4	608	0.608		701	1.523e-05	15.23	609	0.609		701	1.768e-05	17.68	609	0.609		701	1.997e-05	19.97	609.5	0.6095		701	2.799e-05	27.99	611.5	0.6115		701	3.753e-05	37.53	610.5	0.6105		701
	700	7.002e-06	7.002	607	0.607		700	8.951e-06	8.951	607	0.607		700	1.237e-05	12.37	607	0.607		700	1.52e-05	15.2	608	0.608		700	1.764e-05	17.64	608	0.608		700	1.991e-05	19.91	608.5	0.6085		700	2.792e-05	27.92	610.5	0.6105		700	3.739e-05	37.39	609.5	0.6095		700
	699	6.995e-06	6.995	606	0.606		699	8.937e-06	8.937	606	0.606		699	1.235e-05	12.35	606	0.606		699	1.515e-05	15.15	607	0.607		699	1.759e-05	17.59	607	0.607		699	1.986e-05	19.86	607.5	0.6075		699	2.784e-05	27.84	609.5	0.6095		699	3.725e-05	37.25	608.5	0.6085		699
	698	6.987e-06	6.987	605	0.605		698	8.912e-06	8.912	605	0.605		698	1.231e-05	12.31	605	0.605		698	1.511e-05	15.11	606	0.606		698	1.754e-05	17.54	606	0.606		698	1.981e-05	19.81	606.5	0.6065		698	2.778e-05	27.78	608.5	0.6085		698	3.711e-05	37.11	607.5	0.6075		698
	697	6.973e-06	6.973	604	0.604		697	8.902e-06	8.902	604	0.604		697	1.228e-05	12.28	604	0.604		697	1.507e-05	15.07	605	0.605		697	1.749e-05	17.49	605	0.605		697	1.975e-05	19.75	605.5	0.6055		697	2.771e-05	27.71	607.5	0.6075		697	3.697e-05	36.97	606.5	0.6065		697
	696	6.966e-06	6.966	603	0.603		696	8.874e-06	8.874	603	0.603		696	1.225e-05	12.25	603	0.603		696	1.503e-05	15.03	604	0.604		696	1.744e-05	17.44	604	0.604		696	1.971e-05	19.71	604.5	0.6045		696	2.763e-05	27.63	606.5	0.6065		696	3.683e-05	36.83	605.5	0.6055		696
	695	6.958e-06	6.958	602	0.602		695	8.854e-06	8.854	602	0.602		695	1.223e-05	12.23	602	0.602		695	1.5e-05	15	603	0.603		695	1.74e-05	17.4	603	0.603		695	1.966e-05	19.66	603.5	0.6035		695	2.755e-05	27.55	605.5	0.6055		695	3.683e-05	36.83	604.5	0.6045		695
	694	6.951e-06	6.951	601	0.601		694	8.828e-06	8.828	601	0.601		694	1.22e-05	12.2	601	0.601		694	1.496e-05	14.96	602	0.602		694	1.735e-05	17.35	602	0.602		694	1.961e-05	19.61	602.5	0.6025		694	2.748e-05	27.48	604.5	0.6045		694	3.669e-05	36.69	603.5	0.6035		694
	693	6.944e-06	6.944	600	0.6		693	8.813e-06	8.813	600	0.6		693	1.216e-05	12.16	600	0.6		693	1.492e-05	14.92	601	0.601		693	1.731e-05	17.31	601	0.601		693	1.956e-05	19.56	601.5	0.6015		693	2.739e-05	27.39	603.5	0.6035		693	3.662e-05	36.62	602.5	0.6025		693
	692	6.928e-06	6.928	599	0.599		692	8.791e-06	8.791	599	0.599		692	1.214e-05	12.14	599	0.599		692	1.489e-05	14.89	600	0.6		692	1.727e-05	17.27	600	0.6		692	1.95e-05	19.5	600.5	0.6005		692	2.732e-05	27.32	602.5	0.6025		692	3.648e-05	36.48	601.5	0.6015		692
	691	6.916e-06	6.916	598	0.598		691	8.776e-06	8.776	598	0.598		691	1.211e-05	12.11	598	0.598		691	1.485e-05	14.85	599	0.599		691	1.722e-05	17.22	599	0.599		691	1.944e-05	19.44	599.5	0.5995		691	2.725e-05	27.25	601.5	0.6015		691	3.634e-05	36.34	600.5	0.6005		691
	690	6.903e-06	6.903	597	0.597		690	8.751e-06	8.751	597	0.597		690	1.208e-05	12.08	597	0.597		690	1.481e-05	14.81	598	0.598		690	1.719e-05	17.19	598	0.598		690	1.939e-05	19.39	598.5	0.5985		690	2.716e-05	27.16	600.5	0.6005		690	3.627e-05	36.27	599.5	0.5995		690
	689	6.887e-06	6.887	596	0.596		689	8.743e-06	8.743	596	0.596		689	1.205e-05	12.05	596	0.596		689	1.477e-05	14.77	597	0.597		689	1.714e-05	17.14	597	0.597		689	1.934e-05	19.34	597.5	0.5975		689	2.709e-05	27.09	599.5	0.5995		689	3.613e-05	36.13	598.5	0.5985		689
	688	6.873e-06	6.873	595	0.595		688	8.722e-06	8.722	595	0.595		688	1.202e-05	12.02	595	0.595		688	1.473e-05	14.73	596	0.596		688	1.71e-05	17.1	596	0.596		688	1.929e-05	19.29	596.5	0.5965		688	2.7e-05	27	598.5	0.5985		688	3.599e-05	35.99	597.5	0.5975		688
	687	6.859e-06	6.859	594	0.594		687	8.714e-06	8.714	594	0.594		687	1.199e-05	11.99	594	0.594		687	1.469e-05	14.69	595	0.595		687	1.705e-05	17.05	595	0.595		687	1.924e-05	19.24	595.5	0.5955		687	2.693e-05	26.93	597.5	0.5975		687	3.592e-05	35.92	596.5	0.5965		687
	686	6.846e-06	6.846	593	0.593		686	8.694e-06	8.694	593	0.593		686	1.196e-05	11.96	593	0.593		686	1.465e-05	14.65	594	0.594		686	1.701e-05	17.01	594	0.594		686	1.919e-05	19.19	594.5	0.5945		686	2.686e-05	26.86	596.5	0.5965		686	3.578e-05	35.78	595.5	0.5955		686
	685	6.837e-06	6.837	592	0.592		685	8.68e-06	8.68	592	0.592		685	1.193e-05	11.93	592	0.592		685	1.461e-05	14.61	593	0.593		685	1.697e-05	16.97	593	0.593		685	1.915e-05	19.15	593.5	0.5935		685	2.678e-05	26.78	595.5	0.5955		685	3.571e-05	35.71	594.5	0.5945		685
	684	6.823e-06	6.823	591	0.591		684	8.661e-06	8.661	591	0.591		684	1.191e-05	11.91	591	0.591		684	1.458e-05	14.58	592	0.592		684	1.692e-05	16.92	592	0.592		684	1.91e-05	19.1	592.5	0.5925		684	2.668e-05	26.68	594.5	0.5945		684	3.564e-05	35.64	593.5	0.5935		684
	683	6.815e-06	6.815	590	0.59		683	8.649e-06	8.649	590	0.59		683	1.188e-05	11.88	590	0.59		683	1.454e-05	14.54	591	0.591		683	1.687e-05	16.87	591	0.591		683	1.905e-05	19.05	591.5	0.5915		683	2.661e-05	26.61	593.5	0.5935		683	3.544e-05	35.44	592.5	0.5925		683
	682	6.808e-06	6.808	589	0.589		682	8.626e-06	8.626	589	0.589		682	1.186e-05	11.86	589	0.589		682	1.451e-05	14.51	590	0.59		682	1.684e-05	16.84	590	0.59		682	1.9e-05	19	590.5	0.5905		682	2.655e-05	26.55	592.5	0.5925		682	3.537e-05	35.37	591.5	0.5915		682
	681	6.801e-06	6.801	588	0.588		681	8.611e-06	8.611	588	0.588		681	1.183e-05	11.83	588	0.588		681	1.448e-05	14.48	589	0.589		681	1.679e-05	16.79	589	0.589		681	1.894e-05	18.94	589.5	0.5895		681	2.647e-05	26.47	591.5	0.5915		681	3.523e-05	35.23	590.5	0.5905		681
	680	6.795e-06	6.795	587	0.587		680	8.585e-06	8.585	587	0.587		680	1.181e-05	11.81	587	0.587		680	1.444e-05	14.44	588	0.588		680	1.675e-05	16.75	588	0.588		680	1.89e-05	18.9	588.5	0.5885		680	2.641e-05	26.41	590.5	0.5905		680	3.509e-05	35.09	589.5	0.5895		680
	679	6.781e-06	6.781	586	0.586		679	8.571e-06	8.571	586	0.586		679	1.178e-05	11.78	586	0.586		679	1.44e-05	14.4	587	0.587		679	1.671e-05	16.71	587	0.587		679	1.884e-05	18.84	587.5	0.5875		679	2.634e-05	26.34	589.5	0.5895		679	3.502e-05	35.02	588.5	0.5885		679
	678	6.77e-06	6.77	585	0.585		678	8.55e-06	8.55	585	0.585		678	1.175e-05	11.75	585	0.585		678	1.436e-05	14.36	586	0.586		678	1.667e-05	16.67	586	0.586		678	1.879e-05	18.79	586.5	0.5865		678	2.628e-05	26.28	588.5	0.5885		678	3.481e-05	34.81	587.5	0.5875		678
	677	6.763e-06	6.763	584	0.584		677	8.534e-06	8.534	584	0.584		677	1.172e-05	11.72	584	0.584		677	1.433e-05	14.33	585	0.585		677	1.663e-05	16.63	585	0.585		677	1.875e-05	18.75	585.5	0.5855		677	2.623e-05	26.23	587.5	0.5875		677	3.474e-05	34.74	586.5	0.5865		677
	676	6.755e-06	6.755	583	0.583		676	8.514e-06	8.514	583	0.583		676	1.17e-05	11.7	583	0.583		676	1.43e-05	14.3	584	0.584		676	1.659e-05	16.59	584	0.584		676	1.871e-05	18.71	584.5	0.5845		676	2.616e-05	26.16	586.5	0.5865		676	3.467e-05	34.67	585.5	0.5855		676
	675	6.748e-06	6.748	582	0.582		675	8.5e-06	8.5	582	0.582		675	1.167e-05	11.67	582	0.582		675	1.426e-05	14.26	583	0.583		675	1.654e-05	16.54	583	0.583		675	1.866e-05	18.66	583.5	0.5835		675	2.608e-05	26.08	585.5	0.5855		675	3.453e-05	34.53	584.5	0.5845		675
	674	6.736e-06	6.736	581	0.581		674	8.479e-06	8.479	581	0.581		674	1.163e-05	11.63	581	0.581		674	1.422e-05	14.22	582	0.582		674	1.649e-05	16.49	582	0.582		674	1.862e-05	18.62	582.5	0.5825		674	2.603e-05	26.03	584.5	0.5845		674	3.446e-05	34.46	583.5	0.5835		674
	673	6.718e-06	6.718	580	0.58		673	8.464e-06	8.464	580	0.58		673	1.161e-05	11.61	580	0.58		673	1.419e-05	14.19	581	0.581		673	1.645e-05	16.45	581	0.581		673	1.857e-05	18.57	581.5	0.5815		673	2.595e-05	25.95	583.5	0.5835		673	3.432e-05	34.32	582.5	0.5825		673
	672	6.711e-06	6.711	579	0.579		672	8.438e-06	8.438	579	0.579		672	1.158e-05	11.58	579	0.579		672	1.416e-05	14.16	580	0.58		672	1.641e-05	16.41	580	0.58		672	1.852e-05	18.52	580.5	0.5805		672	2.587e-05	25.87	582.5	0.5825		672	3.418e-05	34.18	581.5	0.5815		672
	671	6.697e-06	6.697	578	0.578		671	8.424e-06	8.424	578	0.578		671	1.155e-05	11.55	578	0.578		671	1.412e-05	14.12	579	0.579		671	1.637e-05	16.37	579	0.579		671	1.847e-05	18.47	579.5	0.5795		671	2.581e-05	25.81	581.5	0.5815		671	3.411e-05	34.11	580.5	0.5805		671
	670	6.683e-06	6.683	577	0.577		670	8.403e-06	8.403	577	0.577		670	1.152e-05	11.52	577	0.577		670	1.409e-05	14.09	578	0.578		670	1.633e-05	16.33	578	0.578		670	1.842e-05	18.42	578.5	0.5785		670	2.573e-05	25.73	580.5	0.5805		670	3.39e-05	33.9	579.5	0.5795		670
	669	6.67e-06	6.67	576	0.576		669	8.386e-06	8.386	576	0.576		669	1.149e-05	11.49	576	0.576		669	1.406e-05	14.06	577	0.577		669	1.629e-05	16.29	577	0.577		669	1.838e-05	18.38	577.5	0.5775		669	2.566e-05	25.66	579.5	0.5795		669	3.383e-05	33.83	578.5	0.5785		669
	668	6.654e-06	6.654	575	0.575		668	8.371e-06	8.371	575	0.575		668	1.147e-05	11.47	575	0.575		668	1.402e-05	14.02	576	0.576		668	1.625e-05	16.25	576	0.576		668	1.833e-05	18.33	576.5	0.5765		668	2.559e-05	25.59	578.5	0.5785		668	3.376e-05	33.76	577.5	0.5775		668
	667	6.645e-06	6.645	574	0.574		667	8.361e-06	8.361	574	0.574		667	1.145e-05	11.45	574	0.574		667	1.398e-05	13.98	575	0.575		667	1.621e-05	16.21	575	0.575		667	1.828e-05	18.28	575.5	0.5755		667	2.55e-05	25.5	577.5	0.5775		667	3.362e-05	33.62	576.5	0.5765		667
	666	6.635e-06	6.635	573	0.573		666	8.346e-06	8.346	573	0.573		666	1.142e-05	11.42	573	0.573		666	1.395e-05	13.95	574	0.574		666	1.617e-05	16.17	574	0.574		666	1.824e-05	18.24	574.5	0.5745		666	2.544e-05	25.44	576.5	0.5765		666	3.355e-05	33.55	575.5	0.5755		666
	665	6.621e-06	6.621	572	0.572		665	8.338e-06	8.338	572	0.572		665	1.139e-05	11.39	572	0.572		665	1.392e-05	13.92	573	0.573		665	1.612e-05	16.12	573	0.573		665	1.82e-05	18.2	573.5	0.5735		665	2.536e-05	25.36	575.5	0.5755		665	3.334e-05	33.34	574.5	0.5745		665
	664	6.614e-06	6.614	571	0.571		664	8.313e-06	8.313	571	0.571		664	1.137e-05	11.37	571	0.571		664	1.389e-05	13.89	572	0.572		664	1.608e-05	16.08	572	0.572		664	1.815e-05	18.15	572.5	0.5725		664	2.529e-05	25.29	574.5	0.5745		664	3.327e-05	33.27	573.5	0.5735		664
	663	6.607e-06	6.607	570	0.57		663	8.301e-06	8.301	570	0.57		663	1.134e-05	11.34	570	0.57		663	1.386e-05	13.86	571	0.571		663	1.605e-05	16.05	571	0.571		663	1.81e-05	18.1	571.5	0.5715		663	2.522e-05	25.22	573.5	0.5735		663	3.32e-05	33.2	572.5	0.5725		663
	662	6.601e-06	6.601	569	0.569		662	8.28e-06	8.28	569	0.569		662	1.132e-05	11.32	569	0.569		662	1.382e-05	13.82	570	0.57		662	1.601e-05	16.01	570	0.57		662	1.805e-05	18.05	570.5	0.5705		662	2.515e-05	25.15	572.5	0.5725		662	3.306e-05	33.06	571.5	0.5715		662
	661	6.595e-06	6.595	568	0.568		661	8.26e-06	8.26	568	0.568		661	1.129e-05	11.29	568	0.568		661	1.378e-05	13.78	569	0.569		661	1.597e-05	15.97	569	0.569		661	1.801e-05	18.01	569.5	0.5695		661	2.508e-05	25.08	571.5	0.5715		661	3.292e-05	32.92	570.5	0.5705		661
	660	6.581e-06	6.581	567	0.567		660	8.241e-06	8.241	567	0.567		660	1.127e-05	11.27	567	0.567		660	1.375e-05	13.75	568	0.568		660	1.592e-05	15.92	568	0.568		660	1.795e-05	17.95	568.5	0.5685		660	2.502e-05	25.02	570.5	0.5705		660	3.278e-05	32.78	569.5	0.5695		660
	659	6.575e-06	6.575	566	0.566		659	8.223e-06	8.223	566	0.566		659	1.124e-05	11.24	566	0.566		659	1.372e-05	13.72	567	0.567		659	1.588e-05	15.88	567	0.567		659	1.791e-05	17.91	567.5	0.5675		659	2.495e-05	24.95	569.5	0.5695		659	3.265e-05	32.65	568.5	0.5685		659
	658	6.568e-06	6.568	565	0.565		658	8.202e-06	8.202	565	0.565		658	1.121e-05	11.21	565	0.565		658	1.369e-05	13.69	566	0.566		658	1.584e-05	15.84	566	0.566		658	1.786e-05	17.86	566.5	0.5665		658	2.49e-05	24.9	568.5	0.5685		658	3.265e-05	32.65	567.5	0.5675		658
	657	6.561e-06	6.561	564	0.564		657	8.192e-06	8.192	564	0.564		657	1.118e-05	11.18	564	0.564		657	1.366e-05	13.66	565	0.565		657	1.58e-05	15.8	565	0.565		657	1.781e-05	17.81	565.5	0.5655		657	2.484e-05	24.84	567.5	0.5675		657	3.251e-05	32.51	566.5	0.5665		657
	656	6.554e-06	6.554	563	0.563		656	8.169e-06	8.169	563	0.563		656	1.116e-05	11.16	563	0.563		656	1.362e-05	13.62	564	0.564		656	1.577e-05	15.77	564	0.564		656	1.778e-05	17.78	564.5	0.5645		656	2.478e-05	24.78	566.5	0.5665		656	3.244e-05	32.44	565.5	0.5655		656
	655	6.54e-06	6.54	562	0.562		655	8.162e-06	8.162	562	0.562		655	1.114e-05	11.14	562	0.562		655	1.359e-05	13.59	563	0.563		655	1.573e-05	15.73	563	0.563		655	1.773e-05	17.73	563.5	0.5635		655	2.472e-05	24.72	565.5	0.5655		655	3.237e-05	32.37	564.5	0.5645		655
	654	6.527e-06	6.527	561	0.561		654	8.147e-06	8.147	561	0.561		654	1.111e-05	11.11	561	0.561		654	1.355e-05	13.55	562	0.562		654	1.569e-05	15.69	562	0.562		654	1.769e-05	17.69	562.5	0.5625		654	2.466e-05	24.66	564.5	0.5645		654	3.223e-05	32.23	563.5	0.5635		654
	653	6.516e-06	6.516	560	0.56		653	8.134e-06	8.134	560	0.56		653	1.108e-05	11.08	560	0.56		653	1.352e-05	13.52	561	0.561		653	1.566e-05	15.66	561	0.561		653	1.765e-05	17.65	561.5	0.5615		653	2.46e-05	24.6	563.5	0.5635		653	3.223e-05	32.23	562.5	0.5625		653
	652	6.501e-06	6.501	559	0.559		652	8.12e-06	8.12	559	0.559		652	1.106e-05	11.06	559	0.559		652	1.349e-05	13.49	560	0.56		652	1.561e-05	15.61	560	0.56		652	1.76e-05	17.6	560.5	0.5605		652	2.454e-05	24.54	562.5	0.5625		652	3.216e-05	32.16	561.5	0.5615		652
	651	6.487e-06	6.487	558	0.558		651	8.104e-06	8.104	558	0.558		651	1.104e-05	11.04	558	0.558		651	1.346e-05	13.46	559	0.559		651	1.557e-05	15.57	559	0.559		651	1.755e-05	17.55	559.5	0.5595		651	2.448e-05	24.48	561.5	0.5615		651	3.202e-05	32.02	560.5	0.5605		651
	650	6.473e-06	6.473	557	0.557		650	8.083e-06	8.083	557	0.557		650	1.101e-05	11.01	557	0.557		650	1.342e-05	13.42	558	0.558		650	1.553e-05	15.53	558	0.558		650	1.751e-05	17.51	558.5	0.5585		650	2.44e-05	24.4	560.5	0.5605		650	3.202e-05	32.02	559.5	0.5595		650
	649	6.459e-06	6.459	556	0.556		649	8.068e-06	8.068	556	0.556		649	1.098e-05	10.98	556	0.556		649	1.339e-05	13.39	557	0.557		649	1.549e-05	15.49	557	0.557		649	1.746e-05	17.46	557.5	0.5575		649	2.432e-05	24.32	559.5	0.5595		649	3.188e-05	31.88	558.5	0.5585		649
	648	6.452e-06	6.452	555	0.555		648	8.041e-06	8.041	555	0.555		648	1.095e-05	10.95	555	0.555		648	1.336e-05	13.36	556	0.556		648	1.545e-05	15.45	556	0.556		648	1.742e-05	17.42	556.5	0.5565		648	2.425e-05	24.25	558.5	0.5585		648	3.181e-05	31.81	557.5	0.5575		648
	647	6.438e-06	6.438	554	0.554		647	8.026e-06	8.026	554	0.554		647	1.093e-05	10.93	554	0.554		647	1.333e-05	13.33	555	0.555		647	1.542e-05	15.42	555	0.555		647	1.738e-05	17.38	555.5	0.5555		647	2.418e-05	24.18	557.5	0.5575		647	3.174e-05	31.74	556.5	0.5565		647
	646	6.428e-06	6.428	553	0.553		646	8.005e-06	8.005	553	0.553		646	1.09e-05	10.9	553	0.553		646	1.33e-05	13.3	554	0.554		646	1.538e-05	15.38	554	0.554		646	1.734e-05	17.34	554.5	0.5545		646	2.41e-05	24.1	556.5	0.5565		646	3.153e-05	31.53	555.5	0.5555		646
	645	6.421e-06	6.421	552	0.552		645	7.989e-06	7.989	552	0.552		645	1.087e-05	10.87	552	0.552		645	1.326e-05	13.26	553	0.553		645	1.534e-05	15.34	553	0.553		645	1.73e-05	17.3	553.5	0.5535		645	2.404e-05	24.04	555.5	0.5555		645	3.146e-05	31.46	554.5	0.5545		645
	644	6.414e-06	6.414	551	0.551		644	7.977e-06	7.977	551	0.551		644	1.085e-05	10.85	551	0.551		644	1.323e-05	13.23	552	0.552		644	1.531e-05	15.31	552	0.552		644	1.726e-05	17.26	552.5	0.5525		644	2.395e-05	23.95	554.5	0.5545		644	3.132e-05	31.32	553.5	0.5535		644
	643	6.407e-06	6.407	550	0.55		643	7.969e-06	7.969	550	0.55		643	1.083e-05	10.83	550	0.55		643	1.319e-05	13.19	551	0.551		643	1.527e-05	15.27	551	0.551		643	1.721e-05	17.21	551.5	0.5515		643	2.389e-05	23.89	553.5	0.5535		643	3.111e-05	31.11	552.5	0.5525		643
	642	6.401e-06	6.401	549	0.549		642	7.955e-06	7.955	549	0.549		642	1.08e-05	10.8	549	0.549		642	1.316e-05	13.16	550	0.55		642	1.523e-05	15.23	550	0.55		642	1.716e-05	17.16	550.5	0.5505		642	2.384e-05	23.84	552.5	0.5525		642	3.104e-05	31.04	551.5	0.5515		642
	641	6.393e-06	6.393	548	0.548		641	7.947e-06	7.947	548	0.548		641	1.078e-05	10.78	548	0.548		641	1.313e-05	13.13	549	0.549		641	1.518e-05	15.18	549	0.549		641	1.711e-05	17.11	549.5	0.5495		641	2.376e-05	23.76	551.5	0.5515		641	3.09e-05	30.9	550.5	0.5505		641
	640	6.393e-06	6.393	547	0.547		640	7.921e-06	7.921	547	0.547		640	1.075e-05	10.75	547	0.547		640	1.31e-05	13.1	548	0.548		640	1.514e-05	15.14	548	0.548		640	1.706e-05	17.06	548.5	0.5485		640	2.37e-05	23.7	550.5	0.5505		640	3.083e-05	30.83	549.5	0.5495		640
	639	6.385e-06	6.385	546	0.546		639	7.912e-06	7.912	546	0.546		639	1.072e-05	10.72	546	0.546		639	1.306e-05	13.06	547	0.547		639	1.511e-05	15.11	547	0.547		639	1.702e-05	17.02	547.5	0.5475		639	2.365e-05	23.65	549.5	0.5495		639	3.076e-05	30.76	548.5	0.5485		639
	638	6.378e-06	6.378	545	0.545		638	7.891e-06	7.891	545	0.545		638	1.069e-05	10.69	545	0.545		638	1.302e-05	13.02	546	0.546		638	1.507e-05	15.07	546	0.546		638	1.697e-05	16.97	546.5	0.5465		638	2.358e-05	23.58	548.5	0.5485		638	3.062e-05	30.62	547.5	0.5475		638
	637	6.371e-06	6.371	544	0.544		637	7.87e-06	7.87	544	0.544		637	1.067e-05	10.67	544	0.544		637	1.299e-05	12.99	545	0.545		637	1.503e-05	15.03	545	0.545		637	1.694e-05	16.94	545.5	0.5455		637	2.353e-05	23.53	547.5	0.5475		637	3.062e-05	30.62	546.5	0.5465		637
	636	6.359e-06	6.359	543	0.543		636	7.85e-06	7.85	543	0.543		636	1.064e-05	10.64	543	0.543		636	1.296e-05	12.96	544	0.544		636	1.499e-05	14.99	544	0.544		636	1.689e-05	16.89	544.5	0.5445		636	2.347e-05	23.47	546.5	0.5465		636	3.055e-05	30.55	545.5	0.5455		636
	635	6.352e-06	6.352	542	0.542		635	7.834e-06	7.834	542	0.542		635	1.062e-05	10.62	542	0.542		635	1.293e-05	12.93	543	0.543		635	1.495e-05	14.95	543	0.543		635	1.686e-05	16.86	543.5	0.5435		635	2.341e-05	23.41	545.5	0.5455		635	3.041e-05	30.41	544.5	0.5445		635
	634	6.333e-06	6.333	541	0.541		634	7.813e-06	7.813	541	0.541		634	1.059e-05	10.59	541	0.541		634	1.29e-05	12.9	542	0.542		634	1.492e-05	14.92	542	0.542		634	1.682e-05	16.82	542.5	0.5425		634	2.335e-05	23.35	544.5	0.5445		634	3.034e-05	30.34	543.5	0.5435		634
	633	6.313e-06	6.313	540	0.54		633	7.806e-06	7.806	540	0.54		633	1.057e-05	10.57	540	0.54		633	1.287e-05	12.87	541	0.541		633	1.488e-05	14.88	541	0.541		633	1.677e-05	16.77	541.5	0.5415		633	2.328e-05	23.28	543.5	0.5435		633	3.02e-05	30.2	542.5	0.5425		633
	632	6.3e-06	6.3	539	0.539		632	7.781e-06	7.781	539	0.539		632	1.054e-05	10.54	539	0.539		632	1.283e-05	12.83	540	0.54		632	1.485e-05	14.85	540	0.54		632	1.672e-05	16.72	540.5	0.5405		632	2.321e-05	23.21	542.5	0.5425		632	3.013e-05	30.13	541.5	0.5415		632
	631	6.286e-06	6.286	538	0.538		631	7.774e-06	7.774	538	0.538		631	1.052e-05	10.52	538	0.538		631	1.28e-05	12.8	539	0.539		631	1.481e-05	14.81	539	0.539		631	1.668e-05	16.68	539.5	0.5395		631	2.315e-05	23.15	541.5	0.5415		631	3.006e-05	30.06	540.5	0.5405		631
	630	6.272e-06	6.272	537	0.537		630	7.76e-06	7.76	537	0.537		630	1.049e-05	10.49	537	0.537		630	1.277e-05	12.77	538	0.538		630	1.477e-05	14.77	538	0.538		630	1.663e-05	16.63	538.5	0.5385		630	2.308e-05	23.08	540.5	0.5405		630	2.992e-05	29.92	539.5	0.5395		630
	629	6.263e-06	6.263	536	0.536		629	7.746e-06	7.746	536	0.536		629	1.046e-05	10.46	536	0.536		629	1.274e-05	12.74	537	0.537		629	1.473e-05	14.73	537	0.537		629	1.659e-05	16.59	537.5	0.5375		629	2.301e-05	23.01	539.5	0.5395		629	2.985e-05	29.85	538.5	0.5385		629
	628	6.247e-06	6.247	535	0.535		628	7.728e-06	7.728	535	0.535		628	1.044e-05	10.44	535	0.535		628	1.271e-05	12.71	536	0.536		628	1.468e-05	14.68	536	0.536		628	1.654e-05	16.54	536.5	0.5365		628	2.294e-05	22.94	538.5	0.5385		628	2.979e-05	29.79	537.5	0.5375		628
	627	6.245e-06	6.245	534	0.534		627	7.714e-06	7.714	534	0.534		627	1.041e-05	10.41	534	0.534		627	1.267e-05	12.67	535	0.535		627	1.465e-05	14.65	535	0.535		627	1.65e-05	16.5	535.5	0.5355		627	2.286e-05	22.86	537.5	0.5375		627	2.965e-05	29.65	536.5	0.5365		627
	626	6.238e-06	6.238	533	0.533		626	7.693e-06	7.693	533	0.533		626	1.038e-05	10.38	533	0.533		626	1.264e-05	12.64	534	0.534		626	1.461e-05	14.61	534	0.534		626	1.646e-05	16.46	534.5	0.5345		626	2.279e-05	22.79	536.5	0.5365		626	2.958e-05	29.58	535.5	0.5355		626
	625	6.231e-06	6.231	532	0.532		625	7.679e-06	7.679	532	0.532		625	1.036e-05	10.36	532	0.532		625	1.261e-05	12.61	533	0.533		625	1.457e-05	14.57	533	0.533		625	1.642e-05	16.42	533.5	0.5335		625	2.272e-05	22.72	535.5	0.5355		625	2.944e-05	29.44	534.5	0.5345		625
	624	6.224e-06	6.224	531	0.531		624	7.652e-06	7.652	531	0.531		624	1.033e-05	10.33	531	0.531		624	1.257e-05	12.57	532	0.532		624	1.453e-05	14.53	532	0.532		624	1.637e-05	16.37	532.5	0.5325		624	2.264e-05	22.64	534.5	0.5345		624	2.93e-05	29.3	533.5	0.5335		624
	623	6.217e-06	6.217	530	0.53		623	7.636e-06	7.636	530	0.53		623	1.031e-05	10.31	530	0.53		623	1.255e-05	12.55	531	0.531		623	1.45e-05	14.5	531	0.531		623	1.633e-05	16.33	531.5	0.5315		623	2.258e-05	22.58	533.5	0.5335		623	2.916e-05	29.16	532.5	0.5325		623
	622	6.21e-06	6.21	529	0.529		622	7.615e-06	7.615	529	0.529		622	1.029e-05	10.29	529	0.529		622	1.252e-05	12.52	530	0.53		622	1.445e-05	14.45	530	0.53		622	1.627e-05	16.27	530.5	0.5305		622	2.252e-05	22.52	532.5	0.5325		622	2.895e-05	28.95	531.5	0.5315		622
	621	6.204e-06	6.204	528	0.528		621	7.6e-06	7.6	528	0.528		621	1.026e-05	10.26	528	0.528		621	1.248e-05	12.48	529	0.529		621	1.441e-05	14.41	529	0.529		621	1.623e-05	16.23	529.5	0.5295		621	2.245e-05	22.45	531.5	0.5315		621	2.888e-05	28.88	530.5	0.5305		621
	620	6.191e-06	6.191	527	0.527		620	7.585e-06	7.585	527	0.527		620	1.024e-05	10.24	527	0.527		620	1.245e-05	12.45	528	0.528		620	1.437e-05	14.37	528	0.528		620	1.618e-05	16.18	528.5	0.5285		620	2.24e-05	22.4	530.5	0.5305		620	2.874e-05	28.74	529.5	0.5295		620
	619	6.186e-06	6.186	526	0.526		619	7.575e-06	7.575	526	0.526		619	1.022e-05	10.22	526	0.526		619	1.241e-05	12.41	527	0.527		619	1.432e-05	14.32	527	0.527		619	1.613e-05	16.13	527.5	0.5275		619	2.234e-05	22.34	529.5	0.5295		619	2.86e-05	28.6	528.5	0.5285		619
	618	6.179e-06	6.179	525	0.525		618	7.56e-06	7.56	525	0.525		618	1.019e-05	10.19	525	0.525		618	1.238e-05	12.38	526	0.526		618	1.429e-05	14.29	526	0.526		618	1.609e-05	16.09	526.5	0.5265		618	2.229e-05	22.29	528.5	0.5285		618	2.853e-05	28.53	527.5	0.5275		618
	617	6.172e-06	6.172	524	0.524		617	7.552e-06	7.552	524	0.524		617	1.016e-05	10.16	524	0.524		617	1.235e-05	12.35	525	0.525		617	1.425e-05	14.25	525	0.525		617	1.604e-05	16.04	525.5	0.5255		617	2.222e-05	22.22	527.5	0.5275		617	2.846e-05	28.46	526.5	0.5265		617
	616	6.165e-06	6.165	523	0.523		616	7.528e-06	7.528	523	0.523		616	1.013e-05	10.13	523	0.523		616	1.231e-05	12.31	524	0.524		616	1.42e-05	14.2	524	0.524		616	1.6e-05	16	524.5	0.5245		616	2.215e-05	22.15	526.5	0.5265		616	2.839e-05	28.39	525.5	0.5255		616
	615	6.15e-06	6.15	522	0.522		615	7.515e-06	7.515	522	0.522		615	1.011e-05	10.11	522	0.522		615	1.228e-05	12.28	523	0.523		615	1.417e-05	14.17	523	0.523		615	1.596e-05	15.96	523.5	0.5235		615	2.208e-05	22.08	525.5	0.5255		615	2.839e-05	28.39	524.5	0.5245		615
	614	6.136e-06	6.136	521	0.521		614	7.494e-06	7.494	521	0.521		614	1.007e-05	10.07	521	0.521		614	1.224e-05	12.24	522	0.522		614	1.413e-05	14.13	522	0.522		614	1.591e-05	15.91	522.5	0.5225		614	2.201e-05	22.01	524.5	0.5245		614	2.825e-05	28.25	523.5	0.5235		614
	613	6.126e-06	6.126	520	0.52		613	7.474e-06	7.474	520	0.52		613	1.004e-05	10.04	520	0.52		613	1.22e-05	12.2	521	0.521		613	1.409e-05	14.09	521	0.521		613	1.586e-05	15.86	521.5	0.5215		613	2.194e-05	21.94	523.5	0.5235		613	2.825e-05	28.25	522.5	0.5225		613
	612	6.11e-06	6.11	519	0.519		612	7.451e-06	7.451	519	0.519		612	1.002e-05	10.02	519	0.519		612	1.217e-05	12.17	520	0.52		612	1.405e-05	14.05	520	0.52		612	1.581e-05	15.81	520.5	0.5205		612	2.186e-05	21.86	522.5	0.5225		612	2.818e-05	28.18	521.5	0.5215		612
	611	6.096e-06	6.096	518	0.518		611	7.431e-06	7.431	518	0.518		611	9.991e-06	9.991	518	0.518		611	1.214e-05	12.14	519	0.519		611	1.4e-05	14	519	0.519		611	1.577e-05	15.77	519.5	0.5195		611	2.179e-05	21.79	521.5	0.5215		611	2.804e-05	28.04	520.5	0.5205		611
	610	6.082e-06	6.082	517	0.517		610	7.411e-06	7.411	517	0.517		610	9.961e-06	9.961	517	0.517		610	1.211e-05	12.11	518	0.518		610	1.396e-05	13.96	518	0.518		610	1.572e-05	15.72	518.5	0.5185		610	2.171e-05	21.71	520.5	0.5205		610	2.797e-05	27.97	519.5	0.5195		610
	609	6.066e-06	6.066	516	0.516		609	7.401e-06	7.401	516	0.516		609	9.935e-06	9.935	516	0.516		609	1.208e-05	12.08	517	0.517		609	1.392e-05	13.92	517	0.517		609	1.567e-05	15.67	517.5	0.5175		609	2.164e-05	21.64	519.5	0.5195		609	2.783e-05	27.83	518.5	0.5185		609
	608	6.059e-06	6.059	515	0.515		608	7.376e-06	7.376	515	0.515		608	9.903e-06	9.903	515	0.515		608	1.203e-05	12.03	516	0.516		608	1.388e-05	13.88	516	0.516		608	1.563e-05	15.63	516.5	0.5165		608	2.156e-05	21.56	518.5	0.5185		608	2.769e-05	27.69	517.5	0.5175		608
	607	6.046e-06	6.046	514	0.514		607	7.362e-06	7.362	514	0.514		607	9.877e-06	9.877	514	0.514		607	1.199e-05	11.99	515	0.515		607	1.385e-05	13.85	515	0.515		607	1.558e-05	15.58	515.5	0.5155		607	2.148e-05	21.48	517.5	0.5175		607	2.762e-05	27.62	516.5	0.5165		607
	606	6.035e-06	6.035	513	0.513		606	7.341e-06	7.341	513	0.513		606	9.848e-06	9.848	513	0.513		606	1.196e-05	11.96	514	0.514		606	1.38e-05	13.8	514	0.514		606	1.553e-05	15.53	514.5	0.5145		606	2.14e-05	21.4	516.5	0.5165		606	2.741e-05	27.41	515.5	0.5155		606
	605	6.028e-06	6.028	512	0.512		605	7.324e-06	7.324	512	0.512		605	9.815e-06	9.815	512	0.512		605	1.193e-05	11.93	513	0.513		605	1.376e-05	13.76	513	0.513		605	1.549e-05	15.49	513.5	0.5135		605	2.133e-05	21.33	515.5	0.5155		605	2.734e-05	27.34	514.5	0.5145		605
	604	6.021e-06	6.021	511	0.511		604	7.303e-06	7.303	511	0.511		604	9.787e-06	9.787	511	0.511		604	1.19e-05	11.9	512	0.512		604	1.372e-05	13.72	512	0.512		604	1.544e-05	15.44	512.5	0.5125		604	2.124e-05	21.24	514.5	0.5145		604	2.727e-05	27.27	513.5	0.5135		604
	603	6.014e-06	6.014	510	0.51		603	7.282e-06	7.282	510	0.51		603	9.759e-06	9.759	510	0.51		603	1.186e-05	11.86	511	0.511		603	1.368e-05	13.68	511	0.511		603	1.539e-05	15.39	511.5	0.5115		603	2.116e-05	21.16	513.5	0.5135		603	2.706e-05	27.06	512.5	0.5125		603
	602	6.003e-06	6.003	509	0.509		602	7.256e-06	7.256	509	0.509		602	9.728e-06	9.728	509	0.509		602	1.182e-05	11.82	510	0.51		602	1.363e-05	13.63	510	0.51		602	1.534e-05	15.34	510.5	0.5105		602	2.11e-05	21.1	512.5	0.5125		602	2.7e-05	27	511.5	0.5115		602
	601	5.988e-06	5.988	508	0.508		601	7.24e-06	7.24	508	0.508		601	9.699e-06	9.699	508	0.508		601	1.179e-05	11.79	509	0.509		601	1.358e-05	13.58	509	0.509		601	1.528e-05	15.28	509.5	0.5095		601	2.102e-05	21.02	511.5	0.5115		601	2.686e-05	26.86	510.5	0.5105		601
	600	5.981e-06	5.981	507	0.507		600	7.214e-06	7.214	507	0.507		600	9.669e-06	9.669	507	0.507		600	1.175e-05	11.75	508	0.508		600	1.353e-05	13.53	508	0.508		600	1.523e-05	15.23	508.5	0.5085		600	2.095e-05	20.95	510.5	0.5105		600	2.672e-05	26.72	509.5	0.5095		600
	599	5.969e-06	5.969	506	0.506		599	7.2e-06	7.2	506	0.506		599	9.639e-06	9.639	506	0.506		599	1.171e-05	11.71	507	0.507		599	1.35e-05	13.5	507	0.507		599	1.518e-05	15.18	507.5	0.5075		599	2.088e-05	20.88	509.5	0.5095		599	2.665e-05	26.65	508.5	0.5085		599
	598	5.955e-06	5.955	505	0.505		598	7.179e-06	7.179	505	0.505		598	9.609e-06	9.609	505	0.505		598	1.167e-05	11.67	506	0.506		598	1.345e-05	13.45	506	0.506		598	1.513e-05	15.13	506.5	0.5065		598	2.081e-05	20.81	508.5	0.5085		598	2.644e-05	26.44	507.5	0.5075		598
	597	5.941e-06	5.941	504	0.504		597	7.165e-06	7.165	504	0.504		597	9.581e-06	9.581	504	0.504		597	1.163e-05	11.63	505	0.505		597	1.34e-05	13.4	505	0.505		597	1.508e-05	15.08	505.5	0.5055		597	2.074e-05	20.74	507.5	0.5075		597	2.637e-05	26.37	506.5	0.5065		597
	596	5.921e-06	5.921	503	0.503		596	7.144e-06	7.144	503	0.503		596	9.553e-06	9.553	503	0.503		596	1.158e-05	11.58	504	0.504		596	1.335e-05	13.35	504	0.504		596	1.503e-05	15.03	504.5	0.5045		596	2.067e-05	20.67	506.5	0.5065		596	2.63e-05	26.3	505.5	0.5055		596
	595	5.912e-06	5.912	502	0.502		595	7.125e-06	7.125	502	0.502		595	9.521e-06	9.521	502	0.502		595	1.154e-05	11.54	503	0.503		595	1.33e-05	13.3	503	0.503		595	1.498e-05	14.98	503.5	0.5035		595	2.058e-05	20.58	505.5	0.5055		595	2.616e-05	26.16	504.5	0.5045		595
	594	5.898e-06	5.898	501	0.501		594	7.104e-06	7.104	501	0.501		594	9.489e-06	9.489	501	0.501		594	1.15e-05	11.5	502	0.502		594	1.326e-05	13.26	502	0.502		594	1.493e-05	14.93	502.5	0.5025		594	2.051e-05	20.51	504.5	0.5045		594	2.609e-05	26.09	503.5	0.5035		594
	593	5.879e-06	5.879	500	0.5		593	7.087e-06	7.087	500	0.5		593	9.46e-06	9.46	500	0.5		593	1.146e-05	11.46	501	0.501		593	1.321e-05	13.21	501	0.501		593	1.487e-05	14.87	501.5	0.5015		593	2.042e-05	20.42	503.5	0.5035		593	2.588e-05	25.88	502.5	0.5025		593
	592	5.867e-06	5.867	499	0.499		592	7.056e-06	7.056	499	0.499		592	9.429e-06	9.429	499	0.499		592	1.141e-05	11.41	500	0.5		592	1.316e-05	13.16	500	0.5		592	1.481e-05	14.81	500.5	0.5005		592	2.034e-05	20.34	502.5	0.5025		592	2.574e-05	25.74	501.5	0.5015		592
	591	5.852e-06	5.852	498	0.498		591	7.035e-06	7.035	498	0.498		591	9.396e-06	9.396	498	0.498		591	1.138e-05	11.38	499	0.499		591	1.311e-05	13.11	499	0.499		591	1.475e-05	14.75	499.5	0.4995		591	2.026e-05	20.26	501.5	0.5015		591	2.567e-05	25.67	500.5	0.5005		591
	590	5.838e-06	5.838	497	0.497		590	7.008e-06	7.008	497	0.497		590	9.355e-06	9.355	497	0.497		590	1.133e-05	11.33	498	0.498		590	1.306e-05	13.06	498	0.498		590	1.469e-05	14.69	498.5	0.4985		590	2.017e-05	20.17	500.5	0.5005		590	2.546e-05	25.46	499.5	0.4995		590
	589	5.831e-06	5.831	496	0.496		589	6.987e-06	6.987	496	0.496		589	9.318e-06	9.318	496	0.496		589	1.128e-05	11.28	497	0.497		589	1.301e-05	13.01	497	0.497		589	1.463e-05	14.63	497.5	0.4975		589	2.008e-05	20.08	499.5	0.4995		589	2.532e-05	25.32	498.5	0.4985		589
	588	5.812e-06	5.812	495	0.495		588	6.962e-06	6.962	495	0.495		588	9.283e-06	9.283	495	0.495		588	1.124e-05	11.24	496	0.496		588	1.296e-05	12.96	496	0.496		588	1.457e-05	14.57	496.5	0.4965		588	1.997e-05	19.97	498.5	0.4985		588	2.518e-05	25.18	497.5	0.4975		588
	587	5.799e-06	5.799	494	0.494		587	6.936e-06	6.936	494	0.494		587	9.247e-06	9.247	494	0.494		587	1.12e-05	11.2	495	0.495		587	1.29e-05	12.9	495	0.495		587	1.451e-05	14.51	495.5	0.4955		587	1.988e-05	19.88	497.5	0.4975		587	2.504e-05	25.04	496.5	0.4965		587
	586	5.79e-06	5.79	493	0.493		586	6.909e-06	6.909	493	0.493		586	9.207e-06	9.207	493	0.493		586	1.115e-05	11.15	494	0.494		586	1.285e-05	12.85	494	0.494		586	1.446e-05	14.46	494.5	0.4945		586	1.978e-05	19.78	496.5	0.4965		586	2.504e-05	25.04	495.5	0.4955		586
	585	5.772e-06	5.772	492	0.492		585	6.889e-06	6.889	492	0.492		585	9.172e-06	9.172	492	0.492		585	1.111e-05	11.11	493	0.493		585	1.279e-05	12.79	493	0.493		585	1.44e-05	14.4	493.5	0.4935		585	1.968e-05	19.68	495.5	0.4955		585	2.49e-05	24.9	494.5	0.4945		585
	584	5.758e-06	5.758	491	0.491		584	6.857e-06	6.857	491	0.491		584	9.131e-06	9.131	491	0.491		584	1.106e-05	11.06	492	0.492		584	1.274e-05	12.74	492	0.492		584	1.434e-05	14.34	492.5	0.4925		584	1.957e-05	19.57	494.5	0.4945		584	2.476e-05	24.76	493.5	0.4935		584
	583	5.737e-06	5.737	490	0.49		583	6.835e-06	6.835	490	0.49		583	9.096e-06	9.096	490	0.49		583	1.101e-05	11.01	491	0.491		583	1.269e-05	12.69	491	0.491		583	1.427e-05	14.27	491.5	0.4915		583	1.948e-05	19.48	493.5	0.4935		583	2.469e-05	24.69	492.5	0.4925		583
	582	5.716e-06	5.716	489	0.489		582	6.807e-06	6.807	489	0.489		582	9.055e-06	9.055	489	0.489		582	1.096e-05	10.96	490	0.49		582	1.263e-05	12.63	490	0.49		582	1.421e-05	14.21	490.5	0.4905		582	1.938e-05	19.38	492.5	0.4925		582	2.455e-05	24.55	491.5	0.4915		582
	581	5.702e-06	5.702	488	0.488		581	6.786e-06	6.786	488	0.488		581	9.017e-06	9.017	488	0.488		581	1.091e-05	10.91	489	0.489		581	1.257e-05	12.57	489	0.489		581	1.414e-05	14.14	489.5	0.4895		581	1.929e-05	19.29	491.5	0.4915		581	2.448e-05	24.48	490.5	0.4905		581
	580	5.681e-06	5.681	487	0.487		580	6.756e-06	6.756	487	0.487		580	8.981e-06	8.981	487	0.487		580	1.086e-05	10.86	488	0.488		580	1.251e-05	12.51	488	0.488		580	1.407e-05	14.07	488.5	0.4885		580	1.919e-05	19.19	490.5	0.4905		580	2.434e-05	24.34	489.5	0.4895		580
	579	5.66e-06	5.66	486	0.486		579	6.728e-06	6.728	486	0.486		579	8.938e-06	8.938	486	0.486		579	1.08e-05	10.8	487	0.487		579	1.245e-05	12.45	487	0.487		579	1.4e-05	14	487.5	0.4875		579	1.909e-05	19.09	489.5	0.4895		579	2.414e-05	24.14	488.5	0.4885		579
	578	5.646e-06	5.646	485	0.485		578	6.696e-06	6.696	485	0.485		578	8.889e-06	8.889	485	0.485		578	1.075e-05	10.75	486	0.486		578	1.24e-05	12.4	486	0.486		578	1.394e-05	13.94	486.5	0.4865		578	1.899e-05	18.99	488.5	0.4885		578	2.4e-05	24	487.5	0.4875		578
	577	5.627e-06	5.627	484	0.484		577	6.672e-06	6.672	484	0.484		577	8.852e-06	8.852	484	0.484		577	1.07e-05	10.7	485	0.485		577	1.233e-05	12.33	485	0.485		577	1.387e-05	13.87	485.5	0.4855		577	1.89e-05	18.9	487.5	0.4875		577	2.379e-05	23.79	486.5	0.4865		577
	576	5.613e-06	5.613	483	0.483		576	6.634e-06	6.634	483	0.483		576	8.807e-06	8.807	483	0.483		576	1.064e-05	10.64	484	0.484		576	1.227e-05	12.27	484	0.484		576	1.381e-05	13.81	484.5	0.4845		576	1.879e-05	18.79	486.5	0.4865		576	2.358e-05	23.58	485.5	0.4855		576
	575	5.596e-06	5.596	482	0.482		575	6.607e-06	6.607	482	0.482		575	8.764e-06	8.764	482	0.482		575	1.059e-05	10.59	483	0.483		575	1.221e-05	12.21	483	0.483		575	1.373e-05	13.73	483.5	0.4835		575	1.869e-05	18.69	485.5	0.4855		575	2.344e-05	23.44	484.5	0.4845		575
	574	5.576e-06	5.576	481	0.481		574	6.565e-06	6.565	481	0.481		574	8.711e-06	8.711	481	0.481		574	1.053e-05	10.53	482	0.482		574	1.214e-05	12.14	482	0.482		574	1.366e-05	13.66	482.5	0.4825		574	1.858e-05	18.58	484.5	0.4845		574	2.316e-05	23.16	483.5	0.4835		574
	573	5.562e-06	5.562	480	0.48		573	6.537e-06	6.537	480	0.48		573	8.664e-06	8.664	480	0.48		573	1.047e-05	10.47	481	0.481		573	1.208e-05	12.08	481	0.481		573	1.358e-05	13.58	481.5	0.4815		573	1.847e-05	18.47	483.5	0.4835		573	2.295e-05	22.95	482.5	0.4825		573
	572	5.543e-06	5.543	479	0.479		572	6.502e-06	6.502	479	0.479		572	8.622e-06	8.622	479	0.479		572	1.041e-05	10.41	480	0.48		572	1.201e-05	12.01	480	0.48		572	1.35e-05	13.5	480.5	0.4805		572	1.835e-05	18.35	482.5	0.4825		572	2.274e-05	22.74	481.5	0.4815		572
	571	5.523e-06	5.523	478	0.478		571	6.474e-06	6.474	478	0.478		571	8.572e-06	8.572	478	0.478		571	1.034e-05	10.34	479	0.479		571	1.194e-05	11.94	479	0.479		571	1.342e-05	13.42	479.5	0.4795		571	1.824e-05	18.24	481.5	0.4815		571	2.253e-05	22.53	480.5	0.4805		571
	570	5.5e-06	5.5	477	0.477		570	6.439e-06	6.439	477	0.477		570	8.517e-06	8.517	477	0.477		570	1.029e-05	10.29	478	0.478		570	1.187e-05	11.87	478	0.478		570	1.334e-05	13.34	478.5	0.4785		570	1.811e-05	18.11	480.5	0.4805		570	2.246e-05	22.46	479.5	0.4795		570
	569	5.479e-06	5.479	476	0.476		569	6.405e-06	6.405	476	0.476		569	8.467e-06	8.467	476	0.476		569	1.023e-05	10.23	477	0.477		569	1.179e-05	11.79	477	0.477		569	1.325e-05	13.25	477.5	0.4775		569	1.798e-05	17.98	479.5	0.4795		569	2.225e-05	22.25	478.5	0.4785		569
	568	5.46e-06	5.46	475	0.475		568	6.358e-06	6.358	475	0.475		568	8.408e-06	8.408	475	0.475		568	1.016e-05	10.16	476	0.476		568	1.171e-05	11.71	476	0.476		568	1.317e-05	13.17	476.5	0.4765		568	1.784e-05	17.84	478.5	0.4785		568	2.204e-05	22.04	477.5	0.4775		568
	567	5.438e-06	5.438	474	0.474		567	6.326e-06	6.326	474	0.474		567	8.357e-06	8.357	474	0.474		567	1.009e-05	10.09	475	0.475		567	1.164e-05	11.64	475	0.475		567	1.309e-05	13.09	475.5	0.4755		567	1.771e-05	17.71	477.5	0.4775		567	2.197e-05	21.97	476.5	0.4765		567
	566	5.411e-06	5.411	473	0.473		566	6.29e-06	6.29	473	0.473		566	8.296e-06	8.296	473	0.473		566	1.002e-05	10.02	474	0.474		566	1.156e-05	11.56	474	0.474		566	1.3e-05	13	474.5	0.4745		566	1.757e-05	17.57	476.5	0.4765		566	2.176e-05	21.76	475.5	0.4755		566
	565	5.382e-06	5.382	472	0.472		565	6.256e-06	6.256	472	0.472		565	8.24e-06	8.24	472	0.472		565	9.945e-06	9.945	473	0.473		565	1.149e-05	11.49	473	0.473		565	1.292e-05	12.92	473.5	0.4735		565	1.743e-05	17.43	475.5	0.4755		565	2.162e-05	21.62	474.5	0.4745		565
	564	5.354e-06	5.354	471	0.471		564	6.212e-06	6.212	471	0.471		564	8.184e-06	8.184	471	0.471		564	9.881e-06	9.881	472	0.472		564	1.14e-05	11.4	472	0.472		564	1.282e-05	12.82	472.5	0.4725		564	1.729e-05	17.29	474.5	0.4745		564	2.141e-05	21.41	473.5	0.4735		564
	563	5.331e-06	5.331	470	0.47		563	6.171e-06	6.171	470	0.47		563	8.126e-06	8.126	470	0.47		563	9.804e-06	9.804	471	0.471		563	1.131e-05	11.31	471	0.471		563	1.273e-05	12.73	471.5	0.4715		563	1.716e-05	17.16	473.5	0.4735		563	2.114e-05	21.14	472.5	0.4725		563
	562	5.304e-06	5.304	469	0.469		562	6.131e-06	6.131	469	0.469		562	8.062e-06	8.062	469	0.469		562	9.729e-06	9.729	470	0.47		562	1.123e-05	11.23	470	0.47		562	1.263e-05	12.63	470.5	0.4705		562	1.703e-05	17.03	472.5	0.4725		562	2.1e-05	21	471.5	0.4715		562
	561	5.271e-06	5.271	468	0.468		561	6.095e-06	6.095	468	0.468		561	8.003e-06	8.003	468	0.468		561	9.66e-06	9.66	469	0.469		561	1.115e-05	11.15	469	0.469		561	1.253e-05	12.53	469.5	0.4695		561	1.687e-05	16.87	471.5	0.4715		561	2.079e-05	20.79	470.5	0.4705		561
	560	5.243e-06	5.243	467	0.467		560	6.045e-06	6.045	467	0.467		560	7.94e-06	7.94	467	0.467		560	9.577e-06	9.577	468	0.468		560	1.106e-05	11.06	468	0.468		560	1.243e-05	12.43	468.5	0.4685		560	1.673e-05	16.73	470.5	0.4705		560	2.058e-05	20.58	469.5	0.4695		560
	559	5.215e-06	5.215	466	0.466		559	5.999e-06	5.999	466	0.466		559	7.877e-06	7.877	466	0.466		559	9.499e-06	9.499	467	0.467		559	1.097e-05	10.97	467	0.467		559	1.233e-05	12.33	467.5	0.4675		559	1.659e-05	16.59	469.5	0.4695		559	2.044e-05	20.44	468.5	0.4685		559
	558	5.188e-06	5.188	465	0.465		558	5.949e-06	5.949	465	0.465		558	7.802e-06	7.802	465	0.465		558	9.417e-06	9.417	466	0.466		558	1.088e-05	10.88	466	0.466		558	1.222e-05	12.22	466.5	0.4665		558	1.645e-05	16.45	468.5	0.4685		558	2.016e-05	20.16	467.5	0.4675		558
	557	5.16e-06	5.16	464	0.464		557	5.903e-06	5.903	464	0.464		557	7.737e-06	7.737	464	0.464		557	9.336e-06	9.336	465	0.465		557	1.078e-05	10.78	465	0.465		557	1.213e-05	12.13	465.5	0.4655		557	1.629e-05	16.29	467.5	0.4675		557	2.002e-05	20.02	466.5	0.4665		557
	556	5.126e-06	5.126	463	0.463		556	5.848e-06	5.848	463	0.463		556	7.671e-06	7.671	463	0.463		556	9.257e-06	9.257	464	0.464		556	1.068e-05	10.68	464	0.464		556	1.202e-05	12.02	464.5	0.4645		556	1.613e-05	16.13	466.5	0.4665		556	1.981e-05	19.81	465.5	0.4655		556
	555	5.098e-06	5.098	462	0.462		555	5.797e-06	5.797	462	0.462		555	7.6e-06	7.6	462	0.462		555	9.167e-06	9.167	463	0.463		555	1.058e-05	10.58	463	0.463		555	1.192e-05	11.92	463.5	0.4635		555	1.597e-05	15.97	465.5	0.4655		555	1.953e-05	19.53	464.5	0.4645		555
	554	5.069e-06	5.069	461	0.461		554	5.746e-06	5.746	461	0.461		554	7.523e-06	7.523	461	0.461		554	9.07e-06	9.07	462	0.462		554	1.048e-05	10.48	462	0.462		554	1.181e-05	11.81	462.5	0.4625		554	1.581e-05	15.81	464.5	0.4645		554	1.932e-05	19.32	463.5	0.4635		554
	553	5.027e-06	5.027	460	0.46		553	5.702e-06	5.702	460	0.46		553	7.449e-06	7.449	460	0.46		553	8.977e-06	8.977	461	0.461		553	1.037e-05	10.37	461	0.461		553	1.168e-05	11.68	461.5	0.4615		553	1.563e-05	15.63	463.5	0.4635		553	1.897e-05	18.97	462.5	0.4625		553
	552	4.992e-06	4.992	459	0.459		552	5.64e-06	5.64	459	0.459		552	7.371e-06	7.371	459	0.459		552	8.88e-06	8.88	460	0.46		552	1.026e-05	10.26	460	0.46		552	1.156e-05	11.56	460.5	0.4605		552	1.546e-05	15.46	462.5	0.4625		552	1.869e-05	18.69	461.5	0.4615		552
	551	4.956e-06	4.956	458	0.458		551	5.584e-06	5.584	458	0.458		551	7.293e-06	7.293	458	0.458		551	8.788e-06	8.788	459	0.459		551	1.016e-05	10.16	459	0.459		551	1.144e-05	11.44	459.5	0.4595		551	1.529e-05	15.29	461.5	0.4615		551	1.855e-05	18.55	460.5	0.4605		551
	550	4.921e-06	4.921	457	0.457		550	5.525e-06	5.525	457	0.457		550	7.205e-06	7.205	457	0.457		550	8.686e-06	8.686	458	0.458		550	1.004e-05	10.04	458	0.458		550	1.131e-05	11.31	458.5	0.4585		550	1.509e-05	15.09	460.5	0.4605		550	1.821e-05	18.21	459.5	0.4595		550
	549	4.886e-06	4.886	456	0.456		549	5.469e-06	5.469	456	0.456		549	7.114e-06	7.114	456	0.456		549	8.583e-06	8.583	457	0.457		549	9.93e-06	9.93	457	0.457		549	1.118e-05	11.18	457.5	0.4575		549	1.491e-05	14.91	459.5	0.4595		549	1.8e-05	18	458.5	0.4585		549
	548	4.838e-06	4.838	455	0.455		548	5.409e-06	5.409	455	0.455		548	7.031e-06	7.031	455	0.455		548	8.478e-06	8.478	456	0.456		548	9.809e-06	9.809	456	0.456		548	1.105e-05	11.05	456.5	0.4565		548	1.47e-05	14.7	458.5	0.4585		548	1.779e-05	17.79	457.5	0.4575		548
	547	4.796e-06	4.796	454	0.454		547	5.345e-06	5.345	454	0.454		547	6.94e-06	6.94	454	0.454		547	8.365e-06	8.365	455	0.455		547	9.686e-06	9.686	455	0.455		547	1.092e-05	10.92	455.5	0.4555		547	1.449e-05	14.49	457.5	0.4575		547	1.751e-05	17.51	456.5	0.4565		547
	546	4.76e-06	4.76	453	0.453		546	5.276e-06	5.276	453	0.453		546	6.844e-06	6.844	453	0.453		546	8.256e-06	8.256	454	0.454		546	9.56e-06	9.56	454	0.454		546	1.078e-05	10.78	454.5	0.4545		546	1.43e-05	14.3	456.5	0.4565		546	1.73e-05	17.3	455.5	0.4555		546
	545	4.718e-06	4.718	452	0.452		545	5.218e-06	5.218	452	0.452		545	6.746e-06	6.746	452	0.452		545	8.146e-06	8.146	453	0.453		545	9.43e-06	9.43	453	0.453		545	1.065e-05	10.65	453.5	0.4535		545	1.407e-05	14.07	455.5	0.4555		545	1.702e-05	17.02	454.5	0.4545		545
	544	4.677e-06	4.677	451	0.451		544	5.142e-06	5.142	451	0.451		544	6.651e-06	6.651	451	0.451		544	8.024e-06	8.024	452	0.452		544	9.301e-06	9.301	452	0.452		544	1.051e-05	10.51	452.5	0.4525		544	1.384e-05	13.84	454.5	0.4545		544	1.674e-05	16.74	453.5	0.4535		544
	543	4.627e-06	4.627	450	0.45		543	5.069e-06	5.069	450	0.45		543	6.552e-06	6.552	450	0.45		543	7.908e-06	7.908	451	0.451		543	9.169e-06	9.169	451	0.451		543	1.036e-05	10.36	451.5	0.4515		543	1.362e-05	13.62	453.5	0.4535		543	1.646e-05	16.46	452.5	0.4525		543
	542	4.579e-06	4.579	449	0.449		542	4.998e-06	4.998	449	0.449		542	6.451e-06	6.451	449	0.449		542	7.778e-06	7.778	450	0.45		542	9.032e-06	9.032	450	0.45		542	1.02e-05	10.2	450.5	0.4505		542	1.341e-05	13.41	452.5	0.4525		542	1.604e-05	16.04	451.5	0.4515		542
	541	4.537e-06	4.537	448	0.448		541	4.922e-06	4.922	448	0.448		541	6.344e-06	6.344	448	0.448		541	7.646e-06	7.646	449	0.449		541	8.888e-06	8.888	449	0.449		541	1.004e-05	10.04	449.5	0.4495		541	1.318e-05	13.18	451.5	0.4515		541	1.569e-05	15.69	450.5	0.4505		541
	540	4.487e-06	4.487	447	0.447		540	4.843e-06	4.843	447	0.447		540	6.247e-06	6.247	447	0.447		540	7.522e-06	7.522	448	0.448		540	8.743e-06	8.743	448	0.448		540	9.873e-06	9.873	448.5	0.4485		540	1.295e-05	12.95	450.5	0.4505		540	1.542e-05	15.42	449.5	0.4495		540
	539	4.436e-06	4.436	446	0.446		539	4.762e-06	4.762	446	0.446		539	6.137e-06	6.137	446	0.446		539	7.389e-06	7.389	447	0.447		539	8.593e-06	8.593	447	0.447		539	9.712e-06	9.712	447.5	0.4475		539	1.272e-05	12.72	449.5	0.4495		539	1.507e-05	15.07	448.5	0.4485		539
	538	4.382e-06	4.382	445	0.445		538	4.678e-06	4.678	445	0.445		538	6.025e-06	6.025	445	0.445		538	7.254e-06	7.254	446	0.446		538	8.44e-06	8.44	446	0.446		538	9.547e-06	9.547	446.5	0.4465		538	1.25e-05	12.5	448.5	0.4485		538	1.479e-05	14.79	447.5	0.4475		538
	537	4.325e-06	4.325	444	0.444		537	4.602e-06	4.602	444	0.444		537	5.911e-06	5.911	444	0.444		537	7.121e-06	7.121	445	0.445		537	8.278e-06	8.278	445	0.445		537	9.37e-06	9.37	445.5	0.4455		537	1.227e-05	12.27	447.5	0.4475		537	1.437e-05	14.37	446.5	0.4465		537
	536	4.269e-06	4.269	443	0.443		536	4.513e-06	4.513	443	0.443		536	5.794e-06	5.794	443	0.443		536	6.968e-06	6.968	444	0.444		536	8.118e-06	8.118	444	0.444		536	9.203e-06	9.203	444.5	0.4445		536	1.203e-05	12.03	446.5	0.4465		536	1.409e-05	14.09	445.5	0.4455		536
	535	4.213e-06	4.213	442	0.442		535	4.424e-06	4.424	442	0.442		535	5.67e-06	5.67	442	0.442		535	6.821e-06	6.821	443	0.443		535	7.958e-06	7.958	443	0.443		535	9.029e-06	9.029	443.5	0.4435		535	1.177e-05	11.77	445.5	0.4455		535	1.381e-05	13.81	444.5	0.4445		535
	534	4.154e-06	4.154	441	0.441		534	4.333e-06	4.333	441	0.441		534	5.541e-06	5.541	441	0.441		534	6.674e-06	6.674	442	0.442		534	7.792e-06	7.792	442	0.442		534	8.844e-06	8.844	442.5	0.4425		534	1.152e-05	11.52	444.5	0.4445		534	1.346e-05	13.46	443.5	0.4435		534
	533	4.092e-06	4.092	440	0.44		533	4.238e-06	4.238	440	0.44		533	5.408e-06	5.408	440	0.44		533	6.521e-06	6.521	441	0.441		533	7.618e-06	7.618	441	0.441		533	8.655e-06	8.655	441.5	0.4415		533	1.126e-05	11.26	443.5	0.4435		533	1.311e-05	13.11	442.5	0.4425		533
	532	4.025e-06	4.025	439	0.439		532	4.145e-06	4.145	439	0.439		532	5.279e-06	5.279	439	0.439		532	6.368e-06	6.368	440	0.44		532	7.436e-06	7.436	440	0.44		532	8.452e-06	8.452	440.5	0.4405		532	1.098e-05	10.98	442.5	0.4425		532	1.277e-05	12.77	441.5	0.4415		532
	531	3.961e-06	3.961	438	0.438		531	4.042e-06	4.042	438	0.438		531	5.14e-06	5.14	438	0.438		531	6.203e-06	6.203	439	0.439		531	7.253e-06	7.253	439	0.439		531	8.247e-06	8.247	439.5	0.4395		531	1.07e-05	10.7	441.5	0.4415		531	1.235e-05	12.35	440.5	0.4405		531
	530	3.893e-06	3.893	437	0.437		530	3.939e-06	3.939	437	0.437		530	4.996e-06	4.996	437	0.437		530	6.034e-06	6.034	438	0.438		530	7.071e-06	7.071	438	0.438		530	8.045e-06	8.045	438.5	0.4385		530	1.04e-05	10.4	440.5	0.4405		530	1.2e-05	12	439.5	0.4395		530
	529	3.824e-06	3.824	436	0.436		529	3.838e-06	3.838	436	0.436		529	4.856e-06	4.856	436	0.436		529	5.862e-06	5.862	437	0.437		529	6.875e-06	6.875	437	0.437		529	7.828e-06	7.828	437.5	0.4375		529	1.01e-05	10.1	439.5	0.4395		529	1.158e-05	11.58	438.5	0.4385		529
	528	3.748e-06	3.748	435	0.435		528	3.723e-06	3.723	435	0.435		528	4.711e-06	4.711	435	0.435		528	5.682e-06	5.682	436	0.436		528	6.682e-06	6.682	436	0.436		528	7.616e-06	7.616	436.5	0.4365		528	9.787e-06	9.787	438.5	0.4385		528	1.123e-05	11.23	437.5	0.4375		528
	527	3.674e-06	3.674	434	0.434		527	3.612e-06	3.612	434	0.434		527	4.561e-06	4.561	434	0.434		527	5.509e-06	5.509	435	0.435		527	6.488e-06	6.488	435	0.435		527	7.404e-06	7.404	435.5	0.4355		527	9.466e-06	9.466	437.5	0.4375		527	1.081e-05	10.81	436.5	0.4365		527
	526	3.597e-06	3.597	433	0.433		526	3.498e-06	3.498	433	0.433		526	4.4e-06	4.4	433	0.433		526	5.328e-06	5.328	434	0.434		526	6.284e-06	6.284	434	0.434		526	7.185e-06	7.185	434.5	0.4345		526	9.145e-06	9.145	436.5	0.4365		526	1.032e-05	10.32	435.5	0.4355		526
	525	3.519e-06	3.519	432	0.432		525	3.381e-06	3.381	432	0.432		525	4.241e-06	4.241	432	0.432		525	5.141e-06	5.141	433	0.433		525	6.081e-06	6.081	433	0.433		525	6.966e-06	6.966	433.5	0.4335		525	8.824e-06	8.824	435.5	0.4355		525	9.975e-06	9.975	434.5	0.4345		525
	524	3.441e-06	3.441	431	0.431		524	3.263e-06	3.263	431	0.431		524	4.086e-06	4.086	431	0.431		524	4.952e-06	4.952	432	0.432		524	5.866e-06	5.866	432	0.432		524	6.733e-06	6.733	432.5	0.4325		524	8.482e-06	8.482	434.5	0.4345		524	9.556e-06	9.556	433.5	0.4335		524
	523	3.364e-06	3.364	430	0.43		523	3.142e-06	3.142	430	0.43		523	3.92e-06	3.92	430	0.43		523	4.747e-06	4.747	431	0.431		523	5.643e-06	5.643	431	0.431		523	6.495e-06	6.495	431.5	0.4315		523	8.14e-06	8.14	433.5	0.4335		523	9.068e-06	9.068	432.5	0.4325		523
	522	3.28e-06	3.28	429	0.429		522	3.016e-06	3.016	429	0.429		522	3.745e-06	3.745	429	0.429		522	4.546e-06	4.546	430	0.43		522	5.424e-06	5.424	430	0.43		522	6.25e-06	6.25	430.5	0.4305		522	7.799e-06	7.799	432.5	0.4325		522	8.65e-06	8.65	431.5	0.4315		522
	521	3.196e-06	3.196	428	0.428		521	2.894e-06	2.894	428	0.428		521	3.573e-06	3.573	428	0.428		521	4.345e-06	4.345	429	0.429		521	5.189e-06	5.189	429	0.429		521	5.991e-06	5.991	429.5	0.4295		521	7.443e-06	7.443	431.5	0.4315		521	8.161e-06	8.161	430.5	0.4305		521
	520	3.107e-06	3.107	427	0.427		520	2.758e-06	2.758	427	0.427		520	3.396e-06	3.396	427	0.427		520	4.13e-06	4.13	428	0.428		520	4.955e-06	4.955	428	0.428		520	5.728e-06	5.728	428.5	0.4285		520	7.108e-06	7.108	430.5	0.4305		520	7.743e-06	7.743	429.5	0.4295		520
	519	3.017e-06	3.017	426	0.426		519	2.622e-06	2.622	426	0.426		519	3.217e-06	3.217	426	0.426		519	3.913e-06	3.913	427	0.427		519	4.722e-06	4.722	427	0.427		519	5.465e-06	5.465	427.5	0.4275		519	6.752e-06	6.752	429.5	0.4295		519	7.394e-06	7.394	428.5	0.4285		519
	518	2.927e-06	2.927	425	0.425		518	2.482e-06	2.482	425	0.425		518	3.027e-06	3.027	425	0.425		518	3.685e-06	3.685	426	0.426		518	4.475e-06	4.475	426	0.426		518	5.197e-06	5.197	426.5	0.4265		518	6.397e-06	6.397	428.5	0.4285		518	6.836e-06	6.836	427.5	0.4275		518
	517	2.829e-06	2.829	424	0.424		517	2.341e-06	2.341	424	0.424		517	2.832e-06	2.832	424	0.424		517	3.451e-06	3.451	425	0.425		517	4.226e-06	4.226	425	0.425		517	4.931e-06	4.931	425.5	0.4255		517	6.041e-06	6.041	427.5	0.4275		517	6.417e-06	6.417	426.5	0.4265		517
	516	2.732e-06	2.732	423	0.423		516	2.195e-06	2.195	423	0.423		516	2.642e-06	2.642	423	0.423		516	3.223e-06	3.223	424	0.424		516	3.966e-06	3.966	424	0.424		516	4.656e-06	4.656	424.5	0.4245		516	5.671e-06	5.671	426.5	0.4265		516	5.999e-06	5.999	425.5	0.4255		516
	515	2.627e-06	2.627	422	0.422		515	2.042e-06	2.042	422	0.422		515	2.434e-06	2.434	422	0.422		515	2.99e-06	2.99	423	0.423		515	3.7e-06	3.7	423	0.423		515	4.378e-06	4.378	423.5	0.4235		515	5.287e-06	5.287	425.5	0.4255		515	5.511e-06	5.511	424.5	0.4245		515
	514	2.522e-06	2.522	421	0.421		514	1.887e-06	1.887	421	0.421		514	2.221e-06	2.221	421	0.421		514	2.751e-06	2.751	422	0.422		514	3.436e-06	3.436	422	0.422		514	4.093e-06	4.093	422.5	0.4225		514	4.904e-06	4.904	424.5	0.4245		514	5.022e-06	5.022	423.5	0.4235		514
	513	2.416e-06	2.416	420	0.42		513	1.737e-06	1.737	420	0.42		513	2.009e-06	2.009	420	0.42		513	2.504e-06	2.504	421	0.421		513	3.156e-06	3.156	421	0.421		513	3.794e-06	3.794	421.5	0.4215		513	4.492e-06	4.492	423.5	0.4235		513	4.534e-06	4.534	422.5	0.4225		513
	512	2.306e-06	2.306	419	0.419		512	1.573e-06	1.573	419	0.419		512	1.792e-06	1.792	419	0.419		512	2.242e-06	2.242	420	0.42		512	2.877e-06	2.877	420	0.42		512	3.486e-06	3.486	420.5	0.4205		512	4.081e-06	4.081	422.5	0.4225		512	3.976e-06	3.976	421.5	0.4215		512
	511	2.194e-06	2.194	418	0.418		511	1.41e-06	1.41	418	0.418		511	1.574e-06	1.574	418	0.418		511	1.979e-06	1.979	419	0.419		511	2.596e-06	2.596	419	0.419		511	3.169e-06	3.169	419.5	0.4195		511	3.669e-06	3.669	421.5	0.4215		511	3.558e-06	3.558	420.5	0.4205		511
	510	2.076e-06	2.076	417	0.417		510	1.243e-06	1.243	417	0.417		510	1.341e-06	1.341	417	0.417		510	1.716e-06	1.716	418	0.418		510	2.303e-06	2.303	418	0.418		510	2.841e-06	2.841	418.5	0.4185		510	3.223e-06	3.223	420.5	0.4205		510	2.93e-06	2.93	419.5	0.4195		510
	509	1.95e-06	1.95	416	0.416		509	1.069e-06	1.069	416	0.416		509	1.104e-06	1.104	416	0.416		509	1.448e-06	1.448	417	0.417		509	2.008e-06	2.008	417	0.417		509	2.514e-06	2.514	417.5	0.4175		509	2.79e-06	2.79	419.5	0.4195		509	2.372e-06	2.372	418.5	0.4185		509
	508	1.831e-06	1.831	415	0.415		508	8.946e-07	0.8946	415	0.415		508	8.793e-07	0.8793	415	0.415		508	1.176e-06	1.176	416	0.416		508	1.702e-06	1.702	416	0.416		508	2.182e-06	2.182	416.5	0.4165		508	2.337e-06	2.337	418.5	0.4185		508	1.744e-06	1.744	417.5	0.4175		508
	507	1.707e-06	1.707	414	0.414		507	7.141e-07	0.7141	414	0.414		507	6.439e-07	0.6439	414	0.414		507	8.889e-07	0.8889	415	0.415		507	1.388e-06	1.388	415	0.415		507	1.85e-06	1.85	415.5	0.4155		507	1.869e-06	1.869	417.5	0.4175		507	1.116e-06	1.116	416.5	0.4165		507
	506	1.577e-06	1.577	413	0.413		506	5.267e-07	0.5267	413	0.413		506	3.967e-07	0.3967	413	0.413		506	6.016e-07	0.6016	414	0.414		506	1.075e-06	1.075	414	0.414		506	1.518e-06	1.518	414.5	0.4145		506	1.402e-06	1.402	416.5	0.4165		506	5.581e-07	0.5581	415.5	0.4155		506
	505	1.45e-06	1.45	412	0.412		505	3.396e-07	0.3396	412	0.412		505	1.456e-07	0.1456	412	0.412		505	3.069e-07	0.3069	413	0.413		505	7.477e-07	0.7477	413	0.413		505	1.176e-06	1.176	413.5	0.4135		505	9.278e-07	0.9278	415.5	0.4155		505	-6.971e-08	-0.06971	414.5	0.4145		505
	504	1.318e-06	1.318	411	0.411		504	1.417e-07	0.1417	411	0.411		504	-1.081e-07	-0.1081	411	0.411		504	5.663e-09	0.005663	412	0.412		504	4.216e-07	0.4216	412	0.412		504	8.292e-07	0.8292	412.5	0.4125		504	4.255e-07	0.4255	414.5	0.4145		504	-6.975e-07	-0.6975	413.5	0.4135		504
	503	1.181e-06	1.181	410	0.41		503	-5.405e-08	-0.05405	410	0.41		503	-3.623e-07	-0.3623	410	0.41		503	-2.947e-07	-0.2947	411	0.411		503	9.285e-08	0.09285	411	0.411		503	4.717e-07	0.4717	411.5	0.4115		503	-6.276e-08	-0.06276	413.5	0.4135		503	-1.256e-06	-1.256	412.5	0.4125		503
	502	1.044e-06	1.044	409	0.409		502	-2.511e-07	-0.2511	409	0.409		502	-6.291e-07	-0.6291	409	0.409		502	-6.008e-07	-0.6008	410	0.41		502	-2.468e-07	-0.2468	410	0.41		502	9.941e-08	0.09941	410.5	0.4105		502	-5.58e-07	-0.558	412.5	0.4125		502	-1.883e-06	-1.883	411.5	0.4115		502
	501	9.046e-07	0.9046	408	0.408		501	-4.525e-07	-0.4525	408	0.408		501	-9.046e-07	-0.9046	408	0.408		501	-9.129e-07	-0.9129	409	0.409		501	-5.912e-07	-0.5912	409	0.409		501	-2.777e-07	-0.2777	409.5	0.4095		501	-1.06e-06	-1.06	411.5	0.4115		501	-2.372e-06	-2.372	410.5	0.4105		501
	500	7.568e-07	0.7568	407	0.407		500	-6.557e-07	-0.6557	407	0.407		500	-1.174e-06	-1.174	407	0.407		500	-1.231e-06	-1.231	408	0.408		500	-9.452e-07	-0.9452	408	0.408		500	-6.674e-07	-0.6674	408.5	0.4085		500	-1.556e-06	-1.556	410.5	0.4105		500	-2.93e-06	-2.93	409.5	0.4095		500
	499	6.082e-07	0.6082	406	0.406		499	-8.658e-07	-0.8658	406	0.406		499	-1.454e-06	-1.454	406	0.406		499	-1.564e-06	-1.564	407	0.407		499	-1.307e-06	-1.307	407	0.407		499	-1.058e-06	-1.058	407.5	0.4075		499	-2.058e-06	-2.058	409.5	0.4095		499	-3.627e-06	-3.627	408.5	0.4085		499
	498	4.543e-07	0.4543	405	0.405		498	-1.082e-06	-1.082	405	0.405		498	-1.741e-06	-1.741	405	0.405		498	-1.896e-06	-1.896	406	0.406		498	-1.671e-06	-1.671	406	0.406		498	-1.45e-06	-1.45	406.5	0.4065		498	-2.567e-06	-2.567	408.5	0.4085		498	-4.255e-06	-4.255	407.5	0.4075		498
	497	2.938e-07	0.2938	404	0.404		497	-1.3e-06	-1.3	404	0.404		497	-2.035e-06	-2.035	404	0.404		497	-2.226e-06	-2.226	405	0.405		497	-2.045e-06	-2.045	405	0.405		497	-1.852e-06	-1.852	405.5	0.4055		497	-3.069e-06	-3.069	407.5	0.4075		497	-4.953e-06	-4.953	406.5	0.4065		497
	496	1.417e-07	0.1417	403	0.403		496	-1.528e-06	-1.528	403	0.403		496	-2.327e-06	-2.327	403	0.403		496	-2.57e-06	-2.57	404	0.404		496	-2.42e-06	-2.42	404	0.404		496	-2.25e-06	-2.25	404.5	0.4045		496	-3.585e-06	-3.585	406.5	0.4065		496	-5.58e-06	-5.58	405.5	0.4055		496
	495	-1.483e-08	-0.01483	402	0.402		495	-1.759e-06	-1.759	402	0.402		495	-2.625e-06	-2.625	402	0.402		495	-2.917e-06	-2.917	403	0.403		495	-2.798e-06	-2.798	403	0.403		495	-2.653e-06	-2.653	403.5	0.4035		495	-4.122e-06	-4.122	405.5	0.4055		495	-6.208e-06	-6.208	404.5	0.4045		495
	494	-1.801e-07	-0.1801	401	0.401		494	-1.995e-06	-1.995	401	0.401		494	-2.934e-06	-2.934	401	0.401		494	-3.278e-06	-3.278	402	0.402		494	-3.185e-06	-3.185	402	0.402		494	-3.072e-06	-3.072	402.5	0.4025		494	-4.66e-06	-4.66	404.5	0.4045		494	-6.975e-06	-6.975	403.5	0.4035		494
	493	-3.405e-07	-0.3405	400	0.4		493	-2.236e-06	-2.236	400	0.4		493	-3.246e-06	-3.246	400	0.4		493	-3.643e-06	-3.643	401	0.401		493	-3.578e-06	-3.578	401	0.401		493	-3.496e-06	-3.496	401.5	0.4015		493	-5.204e-06	-5.204	403.5	0.4035		493	-7.603e-06	-7.603	402.5	0.4025		493
	492	-5.079e-07	-0.5079	399	0.399		492	-2.474e-06	-2.474	399	0.399		492	-3.556e-06	-3.556	399	0.399		492	-4.007e-06	-4.007	400	0.4		492	-3.984e-06	-3.984	400	0.4		492	-3.937e-06	-3.937	400.5	0.4005		492	-5.769e-06	-5.769	402.5	0.4025		492	-8.301e-06	-8.301	401.5	0.4015		492
	491	-6.814e-07	-0.6814	398	0.398		491	-2.716e-06	-2.716	398	0.398		491	-3.877e-06	-3.877	398	0.398		491	-4.374e-06	-4.374	399	0.399		491	-4.398e-06	-4.398	399	0.399		491	-4.382e-06	-4.382	399.5	0.3995		491	-6.327e-06	-6.327	401.5	0.4015		491	-8.998e-06	-8.998	400.5	0.4005		491
	490	-8.558e-07	-0.8558	397	0.397		490	-2.962e-06	-2.962	397	0.397		490	-4.205e-06	-4.205	397	0.397		490	-4.749e-06	-4.749	398	0.398		490	-4.812e-06	-4.812	398	0.398		490	-4.831e-06	-4.831	398.5	0.3985		490	-6.913e-06	-6.913	400.5	0.4005		490	-9.626e-06	-9.626	399.5	0.3995		490
	489	-1.041e-06	-1.041	396	0.396		489	-3.21e-06	-3.21	396	0.396		489	-4.535e-06	-4.535	396	0.396		489	-5.127e-06	-5.127	397	0.397		489	-5.236e-06	-5.236	397	0.397		489	-5.291e-06	-5.291	397.5	0.3975		489	-7.506e-06	-7.506	399.5	0.3995		489	-1.039e-05	-10.39	398.5	0.3985		489
	488	-1.222e-06	-1.222	395	0.395		488	-3.471e-06	-3.471	395	0.395		488	-4.868e-06	-4.868	395	0.395		488	-5.523e-06	-5.523	396	0.396		488	-5.659e-06	-5.659	396	0.396		488	-5.749e-06	-5.749	396.5	0.3965		488	-8.098e-06	-8.098	398.5	0.3985		488	-1.109e-05	-11.09	397.5	0.3975		488
	487	-1.413e-06	-1.413	394	0.394		487	-3.727e-06	-3.727	394	0.394		487	-5.204e-06	-5.204	394	0.394		487	-5.917e-06	-5.917	395	0.395		487	-6.083e-06	-6.083	395	0.395		487	-6.208e-06	-6.208	395.5	0.3955		487	-8.705e-06	-8.705	397.5	0.3975		487	-1.179e-05	-11.79	396.5	0.3965		487
	486	-1.605e-06	-1.605	393	0.393		486	-3.987e-06	-3.987	393	0.393		486	-5.552e-06	-5.552	393	0.393		486	-6.318e-06	-6.318	394	0.394		486	-6.518e-06	-6.518	394	0.394		486	-6.672e-06	-6.672	394.5	0.3945		486	-9.326e-06	-9.326	396.5	0.3965		486	-1.263e-05	-12.63	395.5	0.3955		486
	485	-1.801e-06	-1.801	392	0.392		485	-4.255e-06	-4.255	392	0.392		485	-5.899e-06	-5.899	392	0.392		485	-6.715e-06	-6.715	393	0.393		485	-6.955e-06	-6.955	393	0.393		485	-7.132e-06	-7.132	393.5	0.3935		485	-9.94e-06	-9.94	395.5	0.3955		485	-1.332e-05	-13.32	394.5	0.3945		485
	484	-1.996e-06	-1.996	391	0.391		484	-4.523e-06	-4.523	391	0.391		484	-6.24e-06	-6.24	391	0.391		484	-7.115e-06	-7.115	392	0.392		484	-7.403e-06	-7.403	392	0.392		484	-7.611e-06	-7.611	392.5	0.3925		484	-1.057e-05	-10.57	394.5	0.3945		484	-1.409e-05	-14.09	393.5	0.3935		484
	483	-2.191e-06	-2.191	390	0.39		483	-4.797e-06	-4.797	390	0.39		483	-6.591e-06	-6.591	390	0.39		483	-7.527e-06	-7.527	391	0.391		483	-7.856e-06	-7.856	391	0.391		483	-8.094e-06	-8.094	391.5	0.3915		483	-1.121e-05	-11.21	393.5	0.3935		483	-1.493e-05	-14.93	392.5	0.3925		483
	482	-2.386e-06	-2.386	389	0.389		482	-5.074e-06	-5.074	389	0.389		482	-6.956e-06	-6.956	389	0.389		482	-7.946e-06	-7.946	390	0.39		482	-8.31e-06	-8.31	390	0.39		482	-8.586e-06	-8.586	390.5	0.3905		482	-1.183e-05	-11.83	392.5	0.3925		482	-1.569e-05	-15.69	391.5	0.3915		482
	481	-2.588e-06	-2.588	388	0.388		481	-5.345e-06	-5.345	388	0.388		481	-7.319e-06	-7.319	388	0.388		481	-8.368e-06	-8.368	389	0.389		481	-8.776e-06	-8.776	389	0.389		481	-9.096e-06	-9.096	389.5	0.3895		481	-1.247e-05	-12.47	391.5	0.3915		481	-1.653e-05	-16.53	390.5	0.3905		481
	480	-2.784e-06	-2.784	387	0.387		480	-5.627e-06	-5.627	387	0.387		480	-7.683e-06	-7.683	387	0.387		480	-8.798e-06	-8.798	388	0.388		480	-9.242e-06	-9.242	388	0.388		480	-9.603e-06	-9.603	388.5	0.3885		480	-1.31e-05	-13.1	390.5	0.3905		480	-1.73e-05	-17.3	389.5	0.3895		480
	479	-2.989e-06	-2.989	386	0.386		479	-5.91e-06	-5.91	386	0.386		479	-8.051e-06	-8.051	386	0.386		479	-9.219e-06	-9.219	387	0.387		479	-9.708e-06	-9.708	387	0.387		479	-1.011e-05	-10.11	387.5	0.3875		479	-1.373e-05	-13.73	389.5	0.3895		479	-1.807e-05	-18.07	388.5	0.3885		479
	478	-3.191e-06	-3.191	385	0.385		478	-6.195e-06	-6.195	385	0.385		478	-8.433e-06	-8.433	385	0.385		478	-9.653e-06	-9.653	386	0.386		478	-1.018e-05	-10.18	386	0.386		478	-1.063e-05	-10.63	386.5	0.3865		478	-1.438e-05	-14.38	388.5	0.3885		478	-1.89e-05	-18.9	387.5	0.3875		478
	477	-3.397e-06	-3.397	384	0.384		477	-6.483e-06	-6.483	384	0.384		477	-8.817e-06	-8.817	384	0.384		477	-1.009e-05	-10.09	385	0.385		477	-1.066e-05	-10.66	385	0.385		477	-1.114e-05	-11.14	385.5	0.3855		477	-1.501e-05	-15.01	387.5	0.3875		477	-1.967e-05	-19.67	386.5	0.3865		477
	476	-3.61e-06	-3.61	383	0.383		476	-6.771e-06	-6.771	383	0.383		476	-9.189e-06	-9.189	383	0.383		476	-1.053e-05	-10.53	384	0.384		476	-1.114e-05	-11.14	384	0.384		476	-1.166e-05	-11.66	384.5	0.3845		476	-1.565e-05	-15.65	386.5	0.3865		476	-2.051e-05	-20.51	385.5	0.3855		476
	475	-3.826e-06	-3.826	382	0.382		475	-7.06e-06	-7.06	382	0.382		475	-9.572e-06	-9.572	382	0.382		475	-1.098e-05	-10.98	383	0.383		475	-1.164e-05	-11.64	383	0.383		475	-1.217e-05	-12.17	383.5	0.3835		475	-1.631e-05	-16.31	385.5	0.3855		475	-2.134e-05	-21.34	384.5	0.3845		475
	474	-4.043e-06	-4.043	381	0.381		474	-7.356e-06	-7.356	381	0.381		474	-9.962e-06	-9.962	381	0.381		474	-1.142e-05	-11.42	382	0.382		474	-1.213e-05	-12.13	382	0.382		474	-1.269e-05	-12.69	382.5	0.3825		474	-1.696e-05	-16.96	384.5	0.3845		474	-2.211e-05	-22.11	383.5	0.3835		474
	473	-4.266e-06	-4.266	380	0.38		473	-7.648e-06	-7.648	380	0.38		473	-1.035e-05	-10.35	380	0.38		473	-1.186e-05	-11.86	381	0.381		473	-1.263e-05	-12.63	381	0.381		473	-1.322e-05	-13.22	381.5	0.3815		473	-1.763e-05	-17.63	383.5	0.3835		473	-2.302e-05	-23.02	382.5	0.3825		473
	472	-4.482e-06	-4.482	379	0.379		472	-7.947e-06	-7.947	379	0.379		472	-1.074e-05	-10.74	379	0.379		472	-1.231e-05	-12.31	380	0.38		472	-1.312e-05	-13.12	380	0.38		472	-1.376e-05	-13.76	380.5	0.3805		472	-1.831e-05	-18.31	382.5	0.3825		472	-2.386e-05	-23.86	381.5	0.3815		472
	471	-4.704e-06	-4.704	378	0.378		471	-8.248e-06	-8.248	378	0.378		471	-1.113e-05	-11.13	378	0.378		471	-1.276e-05	-12.76	379	0.379		471	-1.362e-05	-13.62	379	0.379		471	-1.431e-05	-14.31	379.5	0.3795		471	-1.898e-05	-18.98	381.5	0.3815		471	-2.462e-05	-24.62	380.5	0.3805		471
	470	-4.924e-06	-4.924	377	0.377		470	-8.547e-06	-8.547	377	0.377		470	-1.152e-05	-11.52	377	0.377		470	-1.323e-05	-13.23	378	0.378		470	-1.412e-05	-14.12	378	0.378		470	-1.486e-05	-14.86	378.5	0.3785		470	-1.968e-05	-19.68	380.5	0.3805		470	-2.553e-05	-25.53	379.5	0.3795		470
	469	-5.139e-06	-5.139	376	0.376		469	-8.847e-06	-8.847	376	0.376		469	-1.192e-05	-11.92	376	0.376		469	-1.369e-05	-13.69	377	0.377		469	-1.462e-05	-14.62	377	0.377		469	-1.542e-05	-15.42	377.5	0.3775		469	-2.038e-05	-20.38	379.5	0.3795		469	-2.63e-05	-26.3	378.5	0.3785		469
	468	-5.362e-06	-5.362	375	0.375		468	-9.143e-06	-9.143	375	0.375		468	-1.231e-05	-12.31	375	0.375		468	-1.415e-05	-14.15	376	0.376		468	-1.513e-05	-15.13	376	0.376		468	-1.597e-05	-15.97	376.5	0.3765		468	-2.107e-05	-21.07	378.5	0.3785		468	-2.713e-05	-27.13	377.5	0.3775		468
	467	-5.585e-06	-5.585	374	0.374		467	-9.444e-06	-9.444	374	0.374		467	-1.27e-05	-12.7	374	0.374		467	-1.461e-05	-14.61	375	0.375		467	-1.565e-05	-15.65	375	0.375		467	-1.652e-05	-16.52	375.5	0.3755		467	-2.178e-05	-21.78	377.5	0.3775		467	-2.804e-05	-28.04	376.5	0.3765		467
	466	-5.808e-06	-5.808	373	0.373		466	-9.746e-06	-9.746	373	0.373		466	-1.31e-05	-13.1	373	0.373		466	-1.507e-05	-15.07	374	0.374		466	-1.616e-05	-16.16	374	0.374		466	-1.706e-05	-17.06	374.5	0.3745		466	-2.25e-05	-22.5	376.5	0.3765		466	-2.881e-05	-28.81	375.5	0.3755		466
	465	-6.032e-06	-6.032	372	0.372		465	-1.005e-05	-10.05	372	0.372		465	-1.35e-05	-13.5	372	0.372		465	-1.553e-05	-15.53	373	0.373		465	-1.668e-05	-16.68	373	0.373		465	-1.761e-05	-17.61	373.5	0.3735		465	-2.321e-05	-23.21	375.5	0.3755		465	-2.965e-05	-29.65	374.5	0.3745		465
	464	-6.249e-06	-6.249	371	0.371		464	-1.035e-05	-10.35	371	0.371		464	-1.39e-05	-13.9	371	0.371		464	-1.6e-05	-16	372	0.372		464	-1.72e-05	-17.2	372	0.372		464	-1.816e-05	-18.16	372.5	0.3725		464	-2.393e-05	-23.93	374.5	0.3745		464	-3.055e-05	-30.55	373.5	0.3735		464
	463	-6.472e-06	-6.472	370	0.37		463	-1.065e-05	-10.65	370	0.37		463	-1.429e-05	-14.29	370	0.37		463	-1.647e-05	-16.47	371	0.371		463	-1.771e-05	-17.71	371	0.371		463	-1.872e-05	-18.72	371.5	0.3715		463	-2.464e-05	-24.64	373.5	0.3735		463	-3.132e-05	-31.32	372.5	0.3725		463
	462	-6.693e-06	-6.693	369	0.369		462	-1.095e-05	-10.95	369	0.369		462	-1.47e-05	-14.7	369	0.369		462	-1.694e-05	-16.94	370	0.37		462	-1.823e-05	-18.23	370	0.37		462	-1.929e-05	-19.29	370.5	0.3705		462	-2.536e-05	-25.36	372.5	0.3725		462	-3.223e-05	-32.23	371.5	0.3715		462
	461	-6.91e-06	-6.91	368	0.368		461	-1.125e-05	-11.25	368	0.368		461	-1.51e-05	-15.1	368	0.368		461	-1.741e-05	-17.41	369	0.369		461	-1.874e-05	-18.74	369	0.369		461	-1.986e-05	-19.86	369.5	0.3695		461	-2.607e-05	-26.07	371.5	0.3715		461	-3.299e-05	-32.99	370.5	0.3705		461
	460	-7.132e-06	-7.132	367	0.367		460	-1.154e-05	-11.54	367	0.367		460	-1.549e-05	-15.49	367	0.367		460	-1.787e-05	-17.87	368	0.368		460	-1.927e-05	-19.27	368	0.368		460	-2.043e-05	-20.43	368.5	0.3685		460	-2.676e-05	-26.76	370.5	0.3705		460	-3.383e-05	-33.83	369.5	0.3695		460
	459	-7.349e-06	-7.349	366	0.366		459	-1.184e-05	-11.84	366	0.366		459	-1.588e-05	-15.88	366	0.366		459	-1.834e-05	-18.34	367	0.367		459	-1.979e-05	-19.79	367	0.367		459	-2.1e-05	-21	367.5	0.3675		459	-2.746e-05	-27.46	369.5	0.3695		459	-3.474e-05	-34.74	368.5	0.3685		459
	458	-7.567e-06	-7.567	365	0.365		458	-1.213e-05	-12.13	365	0.365		458	-1.628e-05	-16.28	365	0.365		458	-1.881e-05	-18.81	366	0.366		458	-2.031e-05	-20.31	366	0.366		458	-2.156e-05	-21.56	366.5	0.3665		458	-2.815e-05	-28.15	368.5	0.3685		458	-3.557e-05	-35.57	367.5	0.3675		458
	457	-7.79e-06	-7.79	364	0.364		457	-1.242e-05	-12.42	364	0.364		457	-1.667e-05	-16.67	364	0.364		457	-1.927e-05	-19.27	365	0.365		457	-2.083e-05	-20.83	365	0.365		457	-2.213e-05	-22.13	365.5	0.3655		457	-2.884e-05	-28.84	367.5	0.3675		457	-3.648e-05	-36.48	366.5	0.3665		457
	456	-8.005e-06	-8.005	363	0.363		456	-1.271e-05	-12.71	363	0.363		456	-1.706e-05	-17.06	363	0.363		456	-1.974e-05	-19.74	364	0.364		456	-2.135e-05	-21.35	364	0.364		456	-2.268e-05	-22.68	364.5	0.3645		456	-2.953e-05	-29.53	366.5	0.3665		456	-3.739e-05	-37.39	365.5	0.3655		456
	455	-8.221e-06	-8.221	362	0.362		455	-1.3e-05	-13	362	0.362		455	-1.744e-05	-17.44	362	0.362		455	-2.019e-05	-20.19	363	0.363		455	-2.186e-05	-21.86	363	0.363		455	-2.323e-05	-23.23	363.5	0.3635		455	-3.023e-05	-30.23	365.5	0.3655		455	-3.823e-05	-38.23	364.5	0.3645		455
	454	-8.43e-06	-8.43	361	0.361		454	-1.328e-05	-13.28	361	0.361		454	-1.784e-05	-17.84	361	0.361		454	-2.065e-05	-20.65	362	0.362		454	-2.238e-05	-22.38	362	0.362		454	-2.379e-05	-23.79	362.5	0.3625		454	-3.093e-05	-30.93	364.5	0.3645		454	-3.92e-05	-39.2	363.5	0.3635		454
	453	-8.633e-06	-8.633	360	0.36		453	-1.357e-05	-13.57	360	0.36		453	-1.823e-05	-18.23	360	0.36		453	-2.111e-05	-21.11	361	0.361		453	-2.289e-05	-22.89	361	0.361		453	-2.435e-05	-24.35	361.5	0.3615		453	-3.163e-05	-31.63	363.5	0.3635		453	-4.004e-05	-40.04	362.5	0.3625		453
	452	-8.835e-06	-8.835	359	0.359		452	-1.384e-05	-13.84	359	0.359		452	-1.86e-05	-18.6	359	0.359		452	-2.156e-05	-21.56	360	0.36		452	-2.34e-05	-23.4	360	0.36		452	-2.491e-05	-24.91	360.5	0.3605		452	-3.233e-05	-32.33	362.5	0.3625		452	-4.095e-05	-40.95	361.5	0.3615		452
	451	-9.035e-06	-9.035	358	0.358		451	-1.412e-05	-14.12	358	0.358		451	-1.899e-05	-18.99	358	0.358		451	-2.202e-05	-22.02	359	0.359		451	-2.392e-05	-23.92	359	0.359		451	-2.548e-05	-25.48	359.5	0.3595		451	-3.303e-05	-33.03	361.5	0.3615		451	-4.185e-05	-41.85	360.5	0.3605		451
	450	-9.231e-06	-9.231	357	0.357		450	-1.438e-05	-14.38	357	0.357		450	-1.937e-05	-19.37	357	0.357		450	-2.247e-05	-22.47	358	0.358		450	-2.442e-05	-24.42	358	0.358		450	-2.604e-05	-26.04	358.5	0.3585		450	-3.373e-05	-33.73	360.5	0.3605		450	-4.269e-05	-42.69	359.5	0.3595		450
	449	-9.427e-06	-9.427	356	0.356		449	-1.465e-05	-14.65	356	0.356		449	-1.974e-05	-19.74	356	0.356		449	-2.291e-05	-22.91	357	0.357		449	-2.493e-05	-24.93	357	0.357		449	-2.66e-05	-26.6	357.5	0.3575		449	-3.444e-05	-34.44	359.5	0.3595		449	-4.36e-05	-43.6	358.5	0.3585		449
	448	-9.617e-06	-9.617	355	0.355		448	-1.491e-05	-14.91	355	0.355		448	-2.01e-05	-20.1	355	0.355		448	-2.335e-05	-23.35	356	0.356		448	-2.543e-05	-25.43	356	0.356		448	-2.715e-05	-27.15	356.5	0.3565		448	-3.515e-05	-35.15	358.5	0.3585		448	-4.457e-05	-44.57	357.5	0.3575		448
	447	-9.808e-06	-9.808	354	0.354		447	-1.516e-05	-15.16	354	0.354		447	-2.046e-05	-20.46	354	0.354		447	-2.378e-05	-23.78	355	0.355		447	-2.592e-05	-25.92	355	0.355		447	-2.769e-05	-27.69	355.5	0.3555		447	-3.586e-05	-35.86	357.5	0.3575		447	-4.541e-05	-45.41	356.5	0.3565		447
	446	-9.996e-06	-9.996	353	0.353		446	-1.541e-05	-15.41	353	0.353		446	-2.083e-05	-20.83	353	0.353		446	-2.422e-05	-24.22	354	0.354		446	-2.641e-05	-26.41	354	0.354		446	-2.822e-05	-28.22	354.5	0.3545		446	-3.657e-05	-36.57	356.5	0.3565		446	-4.639e-05	-46.39	355.5	0.3555		446
	445	-1.018e-05	-10.18	352	0.352		445	-1.566e-05	-15.66	352	0.352		445	-2.118e-05	-21.18	352	0.352		445	-2.465e-05	-24.65	353	0.353		445	-2.689e-05	-26.89	353	0.353		445	-2.875e-05	-28.75	353.5	0.3535		445	-3.726e-05	-37.26	355.5	0.3555		445	-4.722e-05	-47.22	354.5	0.3545		445
	444	-1.035e-05	-10.35	351	0.351		444	-1.59e-05	-15.9	351	0.351		444	-2.151e-05	-21.51	351	0.351		444	-2.507e-05	-25.07	352	0.352		444	-2.738e-05	-27.38	352	0.352		444	-2.928e-05	-29.28	352.5	0.3525		444	-3.797e-05	-37.97	354.5	0.3545		444	-4.813e-05	-48.13	353.5	0.3535		444
	443	-1.052e-05	-10.52	350	0.35		443	-1.614e-05	-16.14	350	0.35		443	-2.185e-05	-21.85	350	0.35		443	-2.548e-05	-25.48	351	0.351		443	-2.786e-05	-27.86	351	0.351		443	-2.981e-05	-29.81	351.5	0.3515		443	-3.867e-05	-38.67	353.5	0.3535		443	-4.904e-05	-49.04	352.5	0.3525		443
	442	-1.069e-05	-10.69	349	0.349		442	-1.636e-05	-16.36	349	0.349		442	-2.219e-05	-22.19	349	0.349		442	-2.588e-05	-25.88	350	0.35		442	-2.833e-05	-28.33	350	0.35		442	-3.033e-05	-30.33	350.5	0.3505		442	-3.935e-05	-39.35	352.5	0.3525		442	-4.987e-05	-49.87	351.5	0.3515		442
	441	-1.086e-05	-10.86	348	0.348		441	-1.659e-05	-16.59	348	0.348		441	-2.252e-05	-22.52	348	0.348		441	-2.627e-05	-26.27	349	0.349		441	-2.881e-05	-28.81	349	0.349		441	-3.086e-05	-30.86	349.5	0.3495		441	-4.003e-05	-40.03	351.5	0.3515		441	-5.078e-05	-50.78	350.5	0.3505		441
	440	-1.101e-05	-11.01	347	0.347		440	-1.68e-05	-16.8	347	0.347		440	-2.283e-05	-22.83	347	0.347		440	-2.668e-05	-26.68	348	0.348		440	-2.927e-05	-29.27	348	0.348		440	-3.138e-05	-31.38	348.5	0.3485		440	-4.069e-05	-40.69	350.5	0.3505		440	-5.169e-05	-51.69	349.5	0.3495		440
	439	-1.115e-05	-11.15	346	0.346		439	-1.702e-05	-17.02	346	0.346		439	-2.314e-05	-23.14	346	0.346		439	-2.707e-05	-27.07	347	0.347		439	-2.972e-05	-29.72	347	0.347		439	-3.19e-05	-31.9	347.5	0.3475		439	-4.134e-05	-41.34	349.5	0.3495		439	-5.253e-05	-52.53	348.5	0.3485		439
	438	-1.13e-05	-11.3	345	0.345		438	-1.722e-05	-17.22	345	0.345		438	-2.346e-05	-23.46	345	0.345		438	-2.745e-05	-27.45	346	0.346		438	-3.016e-05	-30.16	346	0.346		438	-3.24e-05	-32.4	346.5	0.3465		438	-4.199e-05	-41.99	348.5	0.3485		438	-5.343e-05	-53.43	347.5	0.3475		438
	437	-1.144e-05	-11.44	344	0.344		437	-1.742e-05	-17.42	344	0.344		437	-2.376e-05	-23.76	344	0.344		437	-2.782e-05	-27.82	345	0.345		437	-3.06e-05	-30.6	345	0.345		437	-3.289e-05	-32.89	345.5	0.3455		437	-4.26e-05	-42.6	347.5	0.3475		437	-5.427e-05	-54.27	346.5	0.3465		437
	436	-1.158e-05	-11.58	343	0.343		436	-1.76e-05	-17.6	343	0.343		436	-2.404e-05	-24.04	343	0.343		436	-2.819e-05	-28.19	344	0.344		436	-3.104e-05	-31.04	344	0.344		436	-3.337e-05	-33.37	344.5	0.3445		436	-4.322e-05	-43.22	346.5	0.3465		436	-5.511e-05	-55.11	345.5	0.3455		436
	435	-1.171e-05	-11.71	342	0.342		435	-1.779e-05	-17.79	342	0.342		435	-2.432e-05	-24.32	342	0.342		435	-2.855e-05	-28.55	343	0.343		435	-3.147e-05	-31.47	343	0.343		435	-3.384e-05	-33.84	343.5	0.3435		435	-4.384e-05	-43.84	345.5	0.3455		435	-5.601e-05	-56.01	344.5	0.3445		435
	434	-1.182e-05	-11.82	341	0.341		434	-1.796e-05	-17.96	341	0.341		434	-2.46e-05	-24.6	341	0.341		434	-2.89e-05	-28.9	342	0.342		434	-3.189e-05	-31.89	342	0.342		434	-3.43e-05	-34.3	342.5	0.3425		434	-4.445e-05	-44.45	344.5	0.3445		434	-5.678e-05	-56.78	343.5	0.3435		434
	433	-1.195e-05	-11.95	340	0.34		433	-1.812e-05	-18.12	340	0.34		433	-2.487e-05	-24.87	340	0.34		433	-2.925e-05	-29.25	341	0.341		433	-3.23e-05	-32.3	341	0.341		433	-3.477e-05	-34.77	341.5	0.3415		433	-4.505e-05	-45.05	343.5	0.3435		433	-5.762e-05	-57.62	342.5	0.3425		433
	432	-1.206e-05	-12.06	339	0.339		432	-1.828e-05	-18.28	339	0.339		432	-2.512e-05	-25.12	339	0.339		432	-2.959e-05	-29.59	340	0.34		432	-3.27e-05	-32.7	340	0.34		432	-3.523e-05	-35.23	340.5	0.3405		432	-4.565e-05	-45.65	342.5	0.3425		432	-5.845e-05	-58.45	341.5	0.3415		432
	431	-1.217e-05	-12.17	338	0.338		431	-1.844e-05	-18.44	338	0.338		431	-2.536e-05	-25.36	338	0.338		431	-2.991e-05	-29.91	339	0.339		431	-3.309e-05	-33.09	339	0.339		431	-3.568e-05	-35.68	339.5	0.3395		431	-4.624e-05	-46.24	341.5	0.3415		431	-5.922e-05	-59.22	340.5	0.3405		431
	430	-1.227e-05	-12.27	337	0.337		430	-1.857e-05	-18.57	337	0.337		430	-2.56e-05	-25.6	337	0.337		430	-3.022e-05	-30.22	338	0.338		430	-3.347e-05	-33.47	338	0.338		430	-3.613e-05	-36.13	338.5	0.3385		430	-4.684e-05	-46.84	340.5	0.3405		430	-6.006e-05	-60.06	339.5	0.3395		430
	429	-1.236e-05	-12.36	336	0.336		429	-1.871e-05	-18.71	336	0.336		429	-2.583e-05	-25.83	336	0.336		429	-3.052e-05	-30.52	337	0.337		429	-3.384e-05	-33.84	337	0.337		429	-3.656e-05	-36.56	337.5	0.3375		429	-4.742e-05	-47.42	339.5	0.3395		429	-6.083e-05	-60.83	338.5	0.3385		429
	428	-1.245e-05	-12.45	335	0.335		428	-1.884e-05	-18.84	335	0.335		428	-2.604e-05	-26.04	335	0.335		428	-3.082e-05	-30.82	336	0.336		428	-3.421e-05	-34.21	336	0.336		428	-3.698e-05	-36.98	336.5	0.3365		428	-4.8e-05	-48	338.5	0.3385		428	-6.159e-05	-61.59	337.5	0.3375		428
	427	-1.253e-05	-12.53	334	0.334		427	-1.897e-05	-18.97	334	0.334		427	-2.624e-05	-26.24	334	0.334		427	-3.111e-05	-31.11	335	0.335		427	-3.456e-05	-34.56	335	0.335		427	-3.739e-05	-37.39	335.5	0.3355		427	-4.858e-05	-48.58	337.5	0.3375		427	-6.236e-05	-62.36	336.5	0.3365		427
	426	-1.26e-05	-12.6	333	0.333		426	-1.907e-05	-19.07	333	0.333		426	-2.644e-05	-26.44	333	0.333		426	-3.138e-05	-31.38	334	0.334		426	-3.491e-05	-34.91	334	0.334		426	-3.778e-05	-37.78	334.5	0.3345		426	-4.915e-05	-49.15	336.5	0.3365		426	-6.306e-05	-63.06	335.5	0.3355		426
	425	-1.267e-05	-12.67	332	0.332		425	-1.917e-05	-19.17	332	0.332		425	-2.663e-05	-26.63	332	0.332		425	-3.163e-05	-31.63	333	0.333		425	-3.525e-05	-35.25	333	0.333		425	-3.816e-05	-38.16	333.5	0.3335		425	-4.971e-05	-49.71	335.5	0.3355		425	-6.376e-05	-63.76	334.5	0.3345		425
	424	-1.273e-05	-12.73	331	0.331		424	-1.926e-05	-19.26	331	0.331		424	-2.681e-05	-26.81	331	0.331		424	-3.188e-05	-31.88	332	0.332		424	-3.556e-05	-35.56	332	0.332		424	-3.853e-05	-38.53	332.5	0.3325		424	-5.026e-05	-50.26	334.5	0.3345		424	-6.445e-05	-64.45	333.5	0.3335		424
	423	-1.279e-05	-12.79	330	0.33		423	-1.935e-05	-19.35	330	0.33		423	-2.697e-05	-26.97	330	0.33		423	-3.212e-05	-32.12	331	0.331		423	-3.587e-05	-35.87	331	0.331		423	-3.889e-05	-38.89	331.5	0.3315		423	-5.08e-05	-50.8	333.5	0.3335		423	-6.515e-05	-65.15	332.5	0.3325		423
	422	-1.284e-05	-12.84	329	0.329		422	-1.942e-05	-19.42	329	0.329		422	-2.714e-05	-27.14	329	0.329		422	-3.235e-05	-32.35	330	0.33		422	-3.616e-05	-36.16	330	0.33		422	-3.926e-05	-39.26	330.5	0.3305		422	-5.131e-05	-51.31	332.5	0.3325		422	-6.592e-05	-65.92	331.5	0.3315		422
	421	-1.288e-05	-12.88	328	0.328		421	-1.95e-05	-19.5	328	0.328		421	-2.729e-05	-27.29	328	0.328		421	-3.258e-05	-32.58	329	0.329		421	-3.644e-05	-36.44	329	0.329		421	-3.96e-05	-39.6	329.5	0.3295		421	-5.181e-05	-51.81	331.5	0.3315		421	-6.662e-05	-66.62	330.5	0.3305		421
	420	-1.292e-05	-12.92	327	0.327		420	-1.955e-05	-19.55	327	0.327		420	-2.742e-05	-27.42	327	0.327		420	-3.278e-05	-32.78	328	0.328		420	-3.672e-05	-36.72	328	0.328		420	-3.994e-05	-39.94	328.5	0.3285		420	-5.228e-05	-52.28	330.5	0.3305		420	-6.731e-05	-67.31	329.5	0.3295		420
	419	-1.294e-05	-12.94	326	0.326		419	-1.961e-05	-19.61	326	0.326		419	-2.755e-05	-27.55	326	0.326		419	-3.297e-05	-32.97	327	0.327		419	-3.699e-05	-36.99	327	0.327		419	-4.027e-05	-40.27	327.5	0.3275		419	-5.276e-05	-52.76	329.5	0.3295		419	-6.808e-05	-68.08	328.5	0.3285		419
	418	-1.297e-05	-12.97	325	0.325		418	-1.965e-05	-19.65	325	0.325		418	-2.767e-05	-27.67	325	0.325		418	-3.315e-05	-33.15	326	0.326		418	-3.724e-05	-37.24	326	0.326		418	-4.057e-05	-40.57	326.5	0.3265		418	-5.319e-05	-53.19	328.5	0.3285		418	-6.878e-05	-68.78	327.5	0.3275		418
	417	-1.3e-05	-13	324	0.324		417	-1.969e-05	-19.69	324	0.324		417	-2.778e-05	-27.78	324	0.324		417	-3.332e-05	-33.32	325	0.325		417	-3.748e-05	-37.48	325	0.325		417	-4.086e-05	-40.86	325.5	0.3255		417	-5.361e-05	-53.61	327.5	0.3275		417	-6.955e-05	-69.55	326.5	0.3265		417
	416	-1.3e-05	-13	323	0.323		416	-1.972e-05	-19.72	323	0.323		416	-2.787e-05	-27.87	323	0.323		416	-3.349e-05	-33.49	324	0.324		416	-3.77e-05	-37.7	324	0.324		416	-4.113e-05	-41.13	324.5	0.3245		416	-5.402e-05	-54.02	326.5	0.3265		416	-7.024e-05	-70.24	325.5	0.3255		416
	415	-1.302e-05	-13.02	322	0.322		415	-1.974e-05	-19.74	322	0.322		415	-2.795e-05	-27.95	322	0.322		415	-3.364e-05	-33.64	323	0.323		415	-3.791e-05	-37.91	323	0.323		415	-4.139e-05	-41.39	323.5	0.3235		415	-5.442e-05	-54.42	325.5	0.3255		415	-7.087e-05	-70.87	324.5	0.3245		415
	414	-1.302e-05	-13.02	321	0.321		414	-1.975e-05	-19.75	321	0.321		414	-2.803e-05	-28.03	321	0.321		414	-3.378e-05	-33.78	322	0.322		414	-3.811e-05	-38.11	322	0.322		414	-4.164e-05	-41.64	322.5	0.3225		414	-5.482e-05	-54.82	324.5	0.3245		414	-7.157e-05	-71.57	323.5	0.3235		414
	413	-1.302e-05	-13.02	320	0.32		413	-1.976e-05	-19.76	320	0.32		413	-2.809e-05	-28.09	320	0.32		413	-3.39e-05	-33.9	321	0.321		413	-3.829e-05	-38.29	321	0.321		413	-4.188e-05	-41.88	321.5	0.3215		413	-5.519e-05	-55.19	323.5	0.3235		413	-7.22e-05	-72.2	322.5	0.3225		413
	412	-1.302e-05	-13.02	319	0.319		412	-1.976e-05	-19.76	319	0.319		412	-2.815e-05	-28.15	319	0.319		412	-3.401e-05	-34.01	320	0.32		412	-3.847e-05	-38.47	320	0.32		412	-4.212e-05	-42.12	320.5	0.3205		412	-5.556e-05	-55.56	322.5	0.3225		412	-7.282e-05	-72.82	321.5	0.3215		412
	411	-1.3e-05	-13	318	0.318		411	-1.977e-05	-19.77	318	0.318		411	-2.82e-05	-28.2	318	0.318		411	-3.412e-05	-34.12	319	0.319		411	-3.864e-05	-38.64	319	0.319		411	-4.235e-05	-42.35	319.5	0.3195		411	-5.594e-05	-55.94	321.5	0.3215		411	-7.352e-05	-73.52	320.5	0.3205		411
	410	-1.299e-05	-12.99	317	0.317		410	-1.976e-05	-19.76	317	0.317		410	-2.825e-05	-28.25	317	0.317		410	-3.422e-05	-34.22	318	0.318		410	-3.88e-05	-38.8	318	0.318		410	-4.256e-05	-42.56	318.5	0.3185		410	-5.631e-05	-56.31	320.5	0.3205		410	-7.408e-05	-74.08	319.5	0.3195		410
	409	-1.297e-05	-12.97	316	0.316		409	-1.974e-05	-19.74	316	0.316		409	-2.828e-05	-28.28	316	0.316		409	-3.431e-05	-34.31	317	0.317		409	-3.895e-05	-38.95	317	0.317		409	-4.277e-05	-42.77	317.5	0.3175		409	-5.666e-05	-56.66	319.5	0.3195		409	-7.471e-05	-74.71	318.5	0.3185		409
	408	-1.295e-05	-12.95	315	0.315		408	-1.972e-05	-19.72	315	0.315		408	-2.83e-05	-28.3	315	0.315		408	-3.439e-05	-34.39	316	0.316		408	-3.908e-05	-39.08	316	0.316		408	-4.296e-05	-42.96	316.5	0.3165		408	-5.7e-05	-57	318.5	0.3185		408	-7.533e-05	-75.33	317.5	0.3175		408
	407	-1.292e-05	-12.92	314	0.314		407	-1.969e-05	-19.69	314	0.314		407	-2.832e-05	-28.32	314	0.314		407	-3.445e-05	-34.45	315	0.315		407	-3.92e-05	-39.2	315	0.315		407	-4.312e-05	-43.12	315.5	0.3155		407	-5.732e-05	-57.32	317.5	0.3175		407	-7.589e-05	-75.89	316.5	0.3165		407
	406	-1.288e-05	-12.88	313	0.313		406	-1.965e-05	-19.65	313	0.313		406	-2.833e-05	-28.33	313	0.313		406	-3.449e-05	-34.49	314	0.314		406	-3.93e-05	-39.3	314	0.314		406	-4.327e-05	-43.27	314.5	0.3145		406	-5.763e-05	-57.63	316.5	0.3165		406	-7.652e-05	-76.52	315.5	0.3155		406
	405	-1.284e-05	-12.84	312	0.312		405	-1.96e-05	-19.6	312	0.312		405	-2.831e-05	-28.31	312	0.312		405	-3.452e-05	-34.52	313	0.313		405	-3.939e-05	-39.39	313	0.313		405	-4.34e-05	-43.4	313.5	0.3135		405	-5.791e-05	-57.91	315.5	0.3155		405	-7.701e-05	-77.01	314.5	0.3145		405
	404	-1.28e-05	-12.8	311	0.311		404	-1.953e-05	-19.53	311	0.311		404	-2.827e-05	-28.27	311	0.311		404	-3.454e-05	-34.54	312	0.312		404	-3.947e-05	-39.47	312	0.312		404	-4.352e-05	-43.52	312.5	0.3125		404	-5.818e-05	-58.18	314.5	0.3145		404	-7.75e-05	-77.5	313.5	0.3135		404
	403	-1.275e-05	-12.75	310	0.31		403	-1.948e-05	-19.48	310	0.31		403	-2.822e-05	-28.22	310	0.31		403	-3.454e-05	-34.54	311	0.311		403	-3.952e-05	-39.52	311	0.311		403	-4.362e-05	-43.62	311.5	0.3115		403	-5.841e-05	-58.41	313.5	0.3135		403	-7.806e-05	-78.06	312.5	0.3125		403
	402	-1.269e-05	-12.69	309	0.309		402	-1.94e-05	-19.4	309	0.309		402	-2.818e-05	-28.18	309	0.309		402	-3.453e-05	-34.53	310	0.31		402	-3.957e-05	-39.57	310	0.31		402	-4.37e-05	-43.7	310.5	0.3105		402	-5.862e-05	-58.62	312.5	0.3125		402	-7.847e-05	-78.47	311.5	0.3115		402
	401	-1.264e-05	-12.64	308	0.308		401	-1.933e-05	-19.33	308	0.308		401	-2.813e-05	-28.13	308	0.308		401	-3.45e-05	-34.5	309	0.309		401	-3.96e-05	-39.6	309	0.309		401	-4.379e-05	-43.79	309.5	0.3095		401	-5.882e-05	-58.82	311.5	0.3115		401	-7.896e-05	-78.96	310.5	0.3105		401
	400	-1.257e-05	-12.57	307	0.307		400	-1.925e-05	-19.25	307	0.307		400	-2.806e-05	-28.06	307	0.307		400	-3.447e-05	-34.47	308	0.308		400	-3.961e-05	-39.61	308	0.308		400	-4.385e-05	-43.85	308.5	0.3085		400	-5.9e-05	-59	310.5	0.3105		400	-7.938e-05	-79.38	309.5	0.3095		400
	399	-1.252e-05	-12.52	306	0.306		399	-1.918e-05	-19.18	306	0.306		399	-2.799e-05	-27.99	306	0.306		399	-3.443e-05	-34.43	307	0.307		399	-3.961e-05	-39.61	307	0.307		399	-4.39e-05	-43.9	307.5	0.3075		399	-5.916e-05	-59.16	309.5	0.3095		399	-7.973e-05	-79.73	308.5	0.3085		399
	398	-1.245e-05	-12.45	305	0.305		398	-1.909e-05	-19.09	305	0.305		398	-2.792e-05	-27.92	305	0.305		398	-3.439e-05	-34.39	306	0.306		398	-3.96e-05	-39.6	306	0.306		398	-4.393e-05	-43.93	306.5	0.3065		398	-5.93e-05	-59.3	308.5	0.3085		398	-8.022e-05	-80.22	307.5	0.3075		398
	397	-1.238e-05	-12.38	304	0.304		397	-1.901e-05	-19.01	304	0.304		397	-2.784e-05	-27.84	304	0.304		397	-3.434e-05	-34.34	305	0.305		397	-3.958e-05	-39.58	305	0.305		397	-4.395e-05	-43.95	305.5	0.3055		397	-5.941e-05	-59.41	307.5	0.3075		397	-8.057e-05	-80.57	306.5	0.3065		397
	396	-1.232e-05	-12.32	303	0.303		396	-1.891e-05	-18.91	303	0.303		396	-2.775e-05	-27.75	303	0.303		396	-3.427e-05	-34.27	304	0.304		396	-3.955e-05	-39.55	304	0.304		396	-4.395e-05	-43.95	304.5	0.3045		396	-5.951e-05	-59.51	306.5	0.3065		396	-8.092e-05	-80.92	305.5	0.3055		396
	395	-1.224e-05	-12.24	302	0.302		395	-1.882e-05	-18.82	302	0.302		395	-2.766e-05	-27.66	302	0.302		395	-3.418e-05	-34.18	303	0.303		395	-3.951e-05	-39.51	303	0.303		395	-4.393e-05	-43.93	303.5	0.3035		395	-5.961e-05	-59.61	305.5	0.3055		395	-8.126e-05	-81.26	304.5	0.3045		395
	394	-1.216e-05	-12.16	301	0.301		394	-1.872e-05	-18.72	301	0.301		394	-2.756e-05	-27.56	301	0.301		394	-3.41e-05	-34.1	302	0.302		394	-3.945e-05	-39.45	302	0.302		394	-4.39e-05	-43.9	302.5	0.3025		394	-5.968e-05	-59.68	304.5	0.3045		394	-8.154e-05	-81.54	303.5	0.3035		394
	393	-1.209e-05	-12.09	300	0.3		393	-1.862e-05	-18.62	300	0.3		393	-2.745e-05	-27.45	300	0.3		393	-3.4e-05	-34	301	0.301		393	-3.939e-05	-39.39	301	0.301		393	-4.388e-05	-43.88	301.5	0.3015		393	-5.974e-05	-59.74	303.5	0.3035		393	-8.189e-05	-81.89	302.5	0.3025		393
	392	-1.2e-05	-12	299	0.299		392	-1.851e-05	-18.51	299	0.299		392	-2.733e-05	-27.33	299	0.299		392	-3.391e-05	-33.91	300	0.3		392	-3.932e-05	-39.32	300	0.3		392	-4.383e-05	-43.83	300.5	0.3005		392	-5.979e-05	-59.79	302.5	0.3025		392	-8.224e-05	-82.24	301.5	0.3015		392
	391	-1.193e-05	-11.93	298	0.298		391	-1.84e-05	-18.4	298	0.298		391	-2.721e-05	-27.21	298	0.298		391	-3.38e-05	-33.8	299	0.299		391	-3.923e-05	-39.23	299	0.299		391	-4.378e-05	-43.78	299.5	0.2995		391	-5.981e-05	-59.81	301.5	0.3015		391	-8.245e-05	-82.45	300.5	0.3005		391
	390	-1.184e-05	-11.84	297	0.297		390	-1.829e-05	-18.29	297	0.297		390	-2.709e-05	-27.09	297	0.297		390	-3.368e-05	-33.68	298	0.298		390	-3.914e-05	-39.14	298	0.298		390	-4.372e-05	-43.72	298.5	0.2985		390	-5.984e-05	-59.84	300.5	0.3005		390	-8.273e-05	-82.73	299.5	0.2995		390
	389	-1.176e-05	-11.76	296	0.296		389	-1.817e-05	-18.17	296	0.296		389	-2.697e-05	-26.97	296	0.296		389	-3.355e-05	-33.55	297	0.297		389	-3.903e-05	-39.03	297	0.297		389	-4.365e-05	-43.65	297.5	0.2975		389	-5.985e-05	-59.85	299.5	0.2995		389	-8.294e-05	-82.94	298.5	0.2985		389
	388	-1.168e-05	-11.68	295	0.295		388	-1.805e-05	-18.05	295	0.295		388	-2.682e-05	-26.82	295	0.295		388	-3.342e-05	-33.42	296	0.296		388	-3.893e-05	-38.93	296	0.296		388	-4.357e-05	-43.57	296.5	0.2965		388	-5.986e-05	-59.86	298.5	0.2985		388	-8.322e-05	-83.22	297.5	0.2975		388
	387	-1.159e-05	-11.59	294	0.294		387	-1.794e-05	-17.94	294	0.294		387	-2.669e-05	-26.69	294	0.294		387	-3.328e-05	-33.28	295	0.295		387	-3.881e-05	-38.81	295	0.295		387	-4.346e-05	-43.46	295.5	0.2955		387	-5.984e-05	-59.84	297.5	0.2975		387	-8.35e-05	-83.5	296.5	0.2965		387
	386	-1.151e-05	-11.51	293	0.293		386	-1.782e-05	-17.82	293	0.293		386	-2.655e-05	-26.55	293	0.293		386	-3.315e-05	-33.15	294	0.294		386	-3.868e-05	-38.68	294	0.294		386	-4.334e-05	-43.34	294.5	0.2945		386	-5.981e-05	-59.81	296.5	0.2965		386	-8.364e-05	-83.64	295.5	0.2955		386
	385	-1.142e-05	-11.42	292	0.292		385	-1.771e-05	-17.71	292	0.292		385	-2.641e-05	-26.41	292	0.292		385	-3.3e-05	-33	293	0.293		385	-3.855e-05	-38.55	293	0.293		385	-4.323e-05	-43.23	293.5	0.2935		385	-5.977e-05	-59.77	295.5	0.2955		385	-8.384e-05	-83.84	294.5	0.2945		385
	384	-1.133e-05	-11.33	291	0.291		384	-1.759e-05	-17.59	291	0.291		384	-2.626e-05	-26.26	291	0.291		384	-3.285e-05	-32.85	292	0.292		384	-3.841e-05	-38.41	292	0.292		384	-4.309e-05	-43.09	292.5	0.2925		384	-5.972e-05	-59.72	294.5	0.2945		384	-8.405e-05	-84.05	293.5	0.2935		384
	383	-1.124e-05	-11.24	290	0.29		383	-1.747e-05	-17.47	290	0.29		383	-2.611e-05	-26.11	290	0.29		383	-3.269e-05	-32.69	291	0.291		383	-3.825e-05	-38.25	291	0.291		383	-4.295e-05	-42.95	291.5	0.2915		383	-5.965e-05	-59.65	293.5	0.2935		383	-8.419e-05	-84.19	292.5	0.2925		383
	382	-1.115e-05	-11.15	289	0.289		382	-1.734e-05	-17.34	289	0.289		382	-2.596e-05	-25.96	289	0.289		382	-3.252e-05	-32.52	290	0.29		382	-3.809e-05	-38.09	290	0.29		382	-4.281e-05	-42.81	290.5	0.2905		382	-5.956e-05	-59.56	292.5	0.2925		382	-8.44e-05	-84.4	291.5	0.2915		382
	381	-1.105e-05	-11.05	288	0.288		381	-1.722e-05	-17.22	288	0.288		381	-2.58e-05	-25.8	288	0.288		381	-3.236e-05	-32.36	289	0.289		381	-3.792e-05	-37.92	289	0.289		381	-4.267e-05	-42.67	289.5	0.2895		381	-5.946e-05	-59.46	291.5	0.2915		381	-8.447e-05	-84.47	290.5	0.2905		381
	380	-1.097e-05	-10.97	287	0.287		380	-1.709e-05	-17.09	287	0.287		380	-2.564e-05	-25.64	287	0.287		380	-3.219e-05	-32.19	288	0.288		380	-3.776e-05	-37.76	288	0.288		380	-4.252e-05	-42.52	288.5	0.2885		380	-5.934e-05	-59.34	290.5	0.2905		380	-8.454e-05	-84.54	289.5	0.2895		380
	379	-1.088e-05	-10.88	286	0.286		379	-1.697e-05	-16.97	286	0.286		379	-2.549e-05	-25.49	286	0.286		379	-3.202e-05	-32.02	287	0.287		379	-3.758e-05	-37.58	287	0.287		379	-4.235e-05	-42.35	287.5	0.2875		379	-5.921e-05	-59.21	289.5	0.2895		379	-8.468e-05	-84.68	288.5	0.2885		379
	378	-1.079e-05	-10.79	285	0.285		378	-1.684e-05	-16.84	285	0.285		378	-2.533e-05	-25.33	285	0.285		378	-3.184e-05	-31.84	286	0.286		378	-3.74e-05	-37.4	286	0.286		378	-4.217e-05	-42.17	286.5	0.2865		378	-5.905e-05	-59.05	288.5	0.2885		378	-8.468e-05	-84.68	287.5	0.2875		378
	377	-1.07e-05	-10.7	284	0.284		377	-1.672e-05	-16.72	284	0.284		377	-2.516e-05	-25.16	284	0.284		377	-3.165e-05	-31.65	285	0.285		377	-3.722e-05	-37.22	285	0.285		377	-4.199e-05	-41.99	285.5	0.2855		377	-5.887e-05	-58.87	287.5	0.2875		377	-8.475e-05	-84.75	286.5	0.2865		377
	376	-1.06e-05	-10.6	283	0.283		376	-1.659e-05	-16.59	283	0.283		376	-2.5e-05	-25	283	0.283		376	-3.147e-05	-31.47	284	0.284		376	-3.702e-05	-37.02	284	0.284		376	-4.18e-05	-41.8	284.5	0.2845		376	-5.87e-05	-58.7	286.5	0.2865		376	-8.475e-05	-84.75	285.5	0.2855		376
	375	-1.052e-05	-10.52	282	0.282		375	-1.647e-05	-16.47	282	0.282		375	-2.484e-05	-24.84	282	0.282		375	-3.129e-05	-31.29	283	0.283		375	-3.683e-05	-36.83	283	0.283		375	-4.16e-05	-41.6	283.5	0.2835		375	-5.851e-05	-58.51	285.5	0.2855		375	-8.468e-05	-84.68	284.5	0.2845		375
	374	-1.042e-05	-10.42	281	0.281		374	-1.634e-05	-16.34	281	0.281		374	-2.468e-05	-24.68	281	0.281		374	-3.11e-05	-31.1	282	0.282		374	-3.663e-05	-36.63	282	0.282		374	-4.14e-05	-41.4	282.5	0.2825		374	-5.831e-05	-58.31	284.5	0.2845		374	-8.475e-05	-84.75	283.5	0.2835		374
	373	-1.032e-05	-10.32	280	0.28		373	-1.622e-05	-16.22	280	0.28		373	-2.451e-05	-24.51	280	0.28		373	-3.091e-05	-30.91	281	0.281		373	-3.643e-05	-36.43	281	0.281		373	-4.12e-05	-41.2	281.5	0.2815		373	-5.81e-05	-58.1	283.5	0.2835		373	-8.468e-05	-84.68	282.5	0.2825		373
	372	-1.023e-05	-10.23	279	0.279		372	-1.609e-05	-16.09	279	0.279		372	-2.434e-05	-24.34	279	0.279		372	-3.071e-05	-30.71	280	0.28		372	-3.623e-05	-36.23	280	0.28		372	-4.099e-05	-40.99	280.5	0.2805		372	-5.789e-05	-57.89	282.5	0.2825		372	-8.461e-05	-84.61	281.5	0.2815		372
	371	-1.014e-05	-10.14	278	0.278		371	-1.597e-05	-15.97	278	0.278		371	-2.417e-05	-24.17	278	0.278		371	-3.052e-05	-30.52	279	0.279		371	-3.602e-05	-36.02	279	0.279		371	-4.078e-05	-40.78	279.5	0.2795		371	-5.767e-05	-57.67	281.5	0.2815		371	-8.461e-05	-84.61	280.5	0.2805		371
	370	-1.006e-05	-10.06	277	0.277		370	-1.584e-05	-15.84	277	0.277		370	-2.4e-05	-24	277	0.277		370	-3.032e-05	-30.32	278	0.278		370	-3.581e-05	-35.81	278	0.278		370	-4.057e-05	-40.57	278.5	0.2785		370	-5.746e-05	-57.46	280.5	0.2805		370	-8.44e-05	-84.4	279.5	0.2795		370
	369	-9.969e-06	-9.969	276	0.276		369	-1.571e-05	-15.71	276	0.276		369	-2.383e-05	-23.83	276	0.276		369	-3.012e-05	-30.12	277	0.277		369	-3.56e-05	-35.6	277	0.277		369	-4.035e-05	-40.35	277.5	0.2775		369	-5.723e-05	-57.23	279.5	0.2795		369	-8.433e-05	-84.33	278.5	0.2785		369
	368	-9.879e-06	-9.879	275	0.275		368	-1.558e-05	-15.58	275	0.275		368	-2.366e-05	-23.66	275	0.275		368	-2.993e-05	-29.93	276	0.276		368	-3.539e-05	-35.39	276	0.276		368	-4.012e-05	-40.12	276.5	0.2765		368	-5.701e-05	-57.01	278.5	0.2785		368	-8.419e-05	-84.19	277.5	0.2775		368
	367	-9.799e-06	-9.799	274	0.274		367	-1.547e-05	-15.47	274	0.274		367	-2.349e-05	-23.49	274	0.274		367	-2.973e-05	-29.73	275	0.275		367	-3.517e-05	-35.17	275	0.275		367	-3.989e-05	-39.89	275.5	0.2755		367	-5.678e-05	-56.78	277.5	0.2775		367	-8.398e-05	-83.98	276.5	0.2765		367
	366	-9.711e-06	-9.711	273	0.273		366	-1.534e-05	-15.34	273	0.273		366	-2.333e-05	-23.33	273	0.273		366	-2.954e-05	-29.54	274	0.274		366	-3.495e-05	-34.95	274	0.274		366	-3.966e-05	-39.66	274.5	0.2745		366	-5.654e-05	-56.54	276.5	0.2765		366	-8.384e-05	-83.84	275.5	0.2755		366
	365	-9.624e-06	-9.624	272	0.272		365	-1.523e-05	-15.23	272	0.272		365	-2.316e-05	-23.16	272	0.272		365	-2.934e-05	-29.34	273	0.273		365	-3.473e-05	-34.73	273	0.273		365	-3.942e-05	-39.42	273.5	0.2735		365	-5.629e-05	-56.29	275.5	0.2755		365	-8.364e-05	-83.64	274.5	0.2745		365
	364	-9.54e-06	-9.54	271	0.271		364	-1.51e-05	-15.1	271	0.271		364	-2.298e-05	-22.98	271	0.271		364	-2.913e-05	-29.13	272	0.272		364	-3.451e-05	-34.51	272	0.272		364	-3.919e-05	-39.19	272.5	0.2725		364	-5.605e-05	-56.05	274.5	0.2745		364	-8.343e-05	-83.43	273.5	0.2735		364
	363	-9.45e-06	-9.45	270	0.27		363	-1.499e-05	-14.99	270	0.27		363	-2.282e-05	-22.82	270	0.27		363	-2.894e-05	-28.94	271	0.271		363	-3.43e-05	-34.3	271	0.271		363	-3.895e-05	-38.95	271.5	0.2715		363	-5.579e-05	-55.79	273.5	0.2735		363	-8.336e-05	-83.36	272.5	0.2725		363
	362	-9.363e-06	-9.363	269	0.269		362	-1.487e-05	-14.87	269	0.269		362	-2.266e-05	-22.66	269	0.269		362	-2.874e-05	-28.74	270	0.27		362	-3.407e-05	-34.07	270	0.27		362	-3.871e-05	-38.71	270.5	0.2705		362	-5.55e-05	-55.5	272.5	0.2725		362	-8.315e-05	-83.15	271.5	0.2715		362
	361	-9.279e-06	-9.279	268	0.268		361	-1.475e-05	-14.75	268	0.268		361	-2.249e-05	-22.49	268	0.268		361	-2.855e-05	-28.55	269	0.269		361	-3.386e-05	-33.86	269	0.269		361	-3.848e-05	-38.48	269.5	0.2695		361	-5.523e-05	-55.23	271.5	0.2715		361	-8.294e-05	-82.94	270.5	0.2705		361
	360	-9.191e-06	-9.191	267	0.267		360	-1.463e-05	-14.63	267	0.267		360	-2.233e-05	-22.33	267	0.267		360	-2.835e-05	-28.35	268	0.268		360	-3.363e-05	-33.63	268	0.268		360	-3.825e-05	-38.25	268.5	0.2685		360	-5.493e-05	-54.93	270.5	0.2705		360	-8.273e-05	-82.73	269.5	0.2695		360
	359	-9.114e-06	-9.114	266	0.266		359	-1.452e-05	-14.52	266	0.266		359	-2.217e-05	-22.17	266	0.266		359	-2.815e-05	-28.15	267	0.267		359	-3.341e-05	-33.41	267	0.267		359	-3.801e-05	-38.01	267.5	0.2675		359	-5.465e-05	-54.65	269.5	0.2695		359	-8.245e-05	-82.45	268.5	0.2685		359
	358	-9.032e-06	-9.032	265	0.265		358	-1.44e-05	-14.4	265	0.265		358	-2.201e-05	-22.01	265	0.265		358	-2.796e-05	-27.96	266	0.266		358	-3.318e-05	-33.18	266	0.266		358	-3.777e-05	-37.77	266.5	0.2665		358	-5.435e-05	-54.35	268.5	0.2685		358	-8.224e-05	-82.24	267.5	0.2675		358
	357	-8.949e-06	-8.949	264	0.264		357	-1.43e-05	-14.3	264	0.264		357	-2.185e-05	-21.85	264	0.264		357	-2.776e-05	-27.76	265	0.265		357	-3.296e-05	-32.96	265	0.265		357	-3.752e-05	-37.52	265.5	0.2655		357	-5.402e-05	-54.02	267.5	0.2675		357	-8.189e-05	-81.89	266.5	0.2665		357
	356	-8.872e-06	-8.872	263	0.263		356	-1.419e-05	-14.19	263	0.263		356	-2.168e-05	-21.68	263	0.263		356	-2.757e-05	-27.57	264	0.264		356	-3.274e-05	-32.74	264	0.264		356	-3.728e-05	-37.28	264.5	0.2645		356	-5.372e-05	-53.72	266.5	0.2665		356	-8.161e-05	-81.61	265.5	0.2655		356
	355	-8.793e-06	-8.793	262	0.262		355	-1.408e-05	-14.08	262	0.262		355	-2.153e-05	-21.53	262	0.262		355	-2.737e-05	-27.37	263	0.263		355	-3.252e-05	-32.52	263	0.263		355	-3.704e-05	-37.04	263.5	0.2635		355	-5.342e-05	-53.42	265.5	0.2655		355	-8.133e-05	-81.33	264.5	0.2645		355
	354	-8.715e-06	-8.715	261	0.261		354	-1.397e-05	-13.97	261	0.261		354	-2.138e-05	-21.38	261	0.261		354	-2.718e-05	-27.18	262	0.262		354	-3.23e-05	-32.3	262	0.262		354	-3.679e-05	-36.79	262.5	0.2625		354	-5.311e-05	-53.11	264.5	0.2645		354	-8.105e-05	-81.05	263.5	0.2635		354
	353	-8.639e-06	-8.639	260	0.26		353	-1.386e-05	-13.86	260	0.26		353	-2.122e-05	-21.22	260	0.26		353	-2.698e-05	-26.98	261	0.261		353	-3.209e-05	-32.09	261	0.261		353	-3.656e-05	-36.56	261.5	0.2615		353	-5.281e-05	-52.81	263.5	0.2635		353	-8.078e-05	-80.78	262.5	0.2625		353
	352	-8.556e-06	-8.556	259	0.259		352	-1.375e-05	-13.75	259	0.259		352	-2.106e-05	-21.06	259	0.259		352	-2.68e-05	-26.8	260	0.26		352	-3.187e-05	-31.87	260	0.26		352	-3.632e-05	-36.32	260.5	0.2605		352	-5.251e-05	-52.51	262.5	0.2625		352	-8.05e-05	-80.5	261.5	0.2615		352
	351	-8.479e-06	-8.479	258	0.258		351	-1.365e-05	-13.65	258	0.258		351	-2.091e-05	-20.91	258	0.258		351	-2.661e-05	-26.61	259	0.259		351	-3.165e-05	-31.65	259	0.259		351	-3.609e-05	-36.09	259.5	0.2595		351	-5.22e-05	-52.2	261.5	0.2615		351	-8.015e-05	-80.15	260.5	0.2605		351
	350	-8.405e-06	-8.405	257	0.257		350	-1.354e-05	-13.54	257	0.257		350	-2.077e-05	-20.77	257	0.257		350	-2.643e-05	-26.43	258	0.258		350	-3.145e-05	-31.45	258	0.258		350	-3.585e-05	-35.85	258.5	0.2585		350	-5.191e-05	-51.91	260.5	0.2605		350	-7.994e-05	-79.94	259.5	0.2595		350
	349	-8.329e-06	-8.329	256	0.256		349	-1.343e-05	-13.43	256	0.256		349	-2.062e-05	-20.62	256	0.256		349	-2.624e-05	-26.24	257	0.257		349	-3.123e-05	-31.23	257	0.257		349	-3.561e-05	-35.61	257.5	0.2575		349	-5.161e-05	-51.61	259.5	0.2595		349	-7.959e-05	-79.59	258.5	0.2585		349
	348	-8.259e-06	-8.259	255	0.255		348	-1.332e-05	-13.32	255	0.255		348	-2.046e-05	-20.46	255	0.255		348	-2.605e-05	-26.05	256	0.256		348	-3.102e-05	-31.02	256	0.256		348	-3.537e-05	-35.37	256.5	0.2565		348	-5.13e-05	-51.3	258.5	0.2585		348	-7.924e-05	-79.24	257.5	0.2575		348
	347	-8.185e-06	-8.185	254	0.254		347	-1.322e-05	-13.22	254	0.254		347	-2.032e-05	-20.32	254	0.254		347	-2.587e-05	-25.87	255	0.255		347	-3.081e-05	-30.81	255	0.255		347	-3.514e-05	-35.14	255.5	0.2555		347	-5.101e-05	-51.01	257.5	0.2575		347	-7.889e-05	-78.89	256.5	0.2565		347
	346	-8.114e-06	-8.114	253	0.253		346	-1.312e-05	-13.12	253	0.253		346	-2.018e-05	-20.18	253	0.253		346	-2.568e-05	-25.68	254	0.254		346	-3.06e-05	-30.6	254	0.254		346	-3.49e-05	-34.9	254.5	0.2545		346	-5.072e-05	-50.72	256.5	0.2565		346	-7.847e-05	-78.47	255.5	0.2555		346
	345	-8.051e-06	-8.051	252	0.252		345	-1.302e-05	-13.02	252	0.252		345	-2.003e-05	-20.03	252	0.252		345	-2.551e-05	-25.51	253	0.253		345	-3.039e-05	-30.39	253	0.253		345	-3.467e-05	-34.67	253.5	0.2535		345	-5.041e-05	-50.41	255.5	0.2555		345	-7.812e-05	-78.12	254.5	0.2545		345
	344	-7.981e-06	-7.981	251	0.251		344	-1.292e-05	-12.92	251	0.251		344	-1.989e-05	-19.89	251	0.251		344	-2.534e-05	-25.34	252	0.252		344	-3.018e-05	-30.18	252	0.252		344	-3.444e-05	-34.44	252.5	0.2525		344	-5.012e-05	-50.12	254.5	0.2545		344	-7.778e-05	-77.78	253.5	0.2535		344
	343	-7.915e-06	-7.915	250	0.25		343	-1.283e-05	-12.83	250	0.25		343	-1.975e-05	-19.75	250	0.25		343	-2.517e-05	-25.17	251	0.251		343	-2.997e-05	-29.97	251	0.251		343	-3.421e-05	-34.21	251.5	0.2515		343	-4.982e-05	-49.82	253.5	0.2535		343	-7.743e-05	-77.43	252.5	0.2525		343
	342	-7.851e-06	-7.851	249	0.249		342	-1.273e-05	-12.73	249	0.249		342	-1.961e-05	-19.61	249	0.249		342	-2.499e-05	-24.99	250	0.25		342	-2.977e-05	-29.77	250	0.25		342	-3.399e-05	-33.99	250.5	0.2505		342	-4.951e-05	-49.51	252.5	0.2525		342	-7.715e-05	-77.15	251.5	0.2515		342
	341	-7.787e-06	-7.787	248	0.248		341	-1.264e-05	-12.64	248	0.248		341	-1.947e-05	-19.47	248	0.248		341	-2.482e-05	-24.82	249	0.249		341	-2.957e-05	-29.57	249	0.249		341	-3.376e-05	-33.76	249.5	0.2495		341	-4.922e-05	-49.22	251.5	0.2515		341	-7.68e-05	-76.8	250.5	0.2505		341
	340	-7.723e-06	-7.723	247	0.247		340	-1.255e-05	-12.55	247	0.247		340	-1.933e-05	-19.33	247	0.247		340	-2.465e-05	-24.65	248	0.248		340	-2.937e-05	-29.37	248	0.248		340	-3.354e-05	-33.54	248.5	0.2485		340	-4.891e-05	-48.91	250.5	0.2505		340	-7.645e-05	-76.45	249.5	0.2495		340
	339	-7.66e-06	-7.66	246	0.246		339	-1.246e-05	-12.46	246	0.246		339	-1.92e-05	-19.2	246	0.246		339	-2.449e-05	-24.49	247	0.247		339	-2.918e-05	-29.18	247	0.247		339	-3.332e-05	-33.32	247.5	0.2475		339	-4.86e-05	-48.6	249.5	0.2495		339	-7.617e-05	-76.17	248.5	0.2485		339
	338	-7.595e-06	-7.595	245	0.245		338	-1.237e-05	-12.37	245	0.245		338	-1.907e-05	-19.07	245	0.245		338	-2.432e-05	-24.32	246	0.246		338	-2.898e-05	-28.98	246	0.246		338	-3.31e-05	-33.1	246.5	0.2465		338	-4.83e-05	-48.3	248.5	0.2485		338	-7.575e-05	-75.75	247.5	0.2475		338
	337	-7.533e-06	-7.533	244	0.244		337	-1.228e-05	-12.28	244	0.244		337	-1.894e-05	-18.94	244	0.244		337	-2.416e-05	-24.16	245	0.245		337	-2.879e-05	-28.79	245	0.245		337	-3.288e-05	-32.88	245.5	0.2455		337	-4.799e-05	-47.99	247.5	0.2475		337	-7.54e-05	-75.4	246.5	0.2465		337
	336	-7.47e-06	-7.47	243	0.243		336	-1.219e-05	-12.19	243	0.243		336	-1.881e-05	-18.81	243	0.243		336	-2.4e-05	-24	244	0.244		336	-2.86e-05	-28.6	244	0.244		336	-3.266e-05	-32.66	244.5	0.2445		336	-4.769e-05	-47.69	246.5	0.2465		336	-7.499e-05	-74.99	245.5	0.2455		336
	335	-7.407e-06	-7.407	242	0.242		335	-1.211e-05	-12.11	242	0.242		335	-1.868e-05	-18.68	242	0.242		335	-2.384e-05	-23.84	243	0.243		335	-2.84e-05	-28.4	243	0.243		335	-3.245e-05	-32.45	243.5	0.2435		335	-4.74e-05	-47.4	245.5	0.2455		335	-7.45e-05	-74.5	244.5	0.2445		335
	334	-7.339e-06	-7.339	241	0.241		334	-1.203e-05	-12.03	241	0.241		334	-1.856e-05	-18.56	241	0.241		334	-2.368e-05	-23.68	242	0.242		334	-2.822e-05	-28.22	242	0.242		334	-3.224e-05	-32.24	242.5	0.2425		334	-4.711e-05	-47.11	244.5	0.2445		334	-7.415e-05	-74.15	243.5	0.2435		334
	333	-7.277e-06	-7.277	240	0.24		333	-1.194e-05	-11.94	240	0.24		333	-1.843e-05	-18.43	240	0.24		333	-2.353e-05	-23.53	241	0.241		333	-2.804e-05	-28.04	241	0.241		333	-3.203e-05	-32.03	241.5	0.2415		333	-4.681e-05	-46.81	243.5	0.2435		333	-7.38e-05	-73.8	242.5	0.2425		333
	332	-7.219e-06	-7.219	239	0.239		332	-1.185e-05	-11.85	239	0.239		332	-1.831e-05	-18.31	239	0.239		332	-2.337e-05	-23.37	240	0.24		332	-2.786e-05	-27.86	240	0.24		332	-3.183e-05	-31.83	240.5	0.2405		332	-4.653e-05	-46.53	242.5	0.2425		332	-7.338e-05	-73.38	241.5	0.2415		332
	331	-7.157e-06	-7.157	238	0.238		331	-1.177e-05	-11.77	238	0.238		331	-1.819e-05	-18.19	238	0.238		331	-2.322e-05	-23.22	239	0.239		331	-2.769e-05	-27.69	239	0.239		331	-3.163e-05	-31.63	239.5	0.2395		331	-4.624e-05	-46.24	241.5	0.2415		331	-7.31e-05	-73.1	240.5	0.2405		331
	330	-7.101e-06	-7.101	237	0.237		330	-1.169e-05	-11.69	237	0.237		330	-1.807e-05	-18.07	237	0.237		330	-2.306e-05	-23.06	238	0.238		330	-2.75e-05	-27.5	238	0.238		330	-3.143e-05	-31.43	238.5	0.2385		330	-4.598e-05	-45.98	240.5	0.2405		330	-7.268e-05	-72.68	239.5	0.2395		330
	329	-7.046e-06	-7.046	236	0.236		329	-1.16e-05	-11.6	236	0.236		329	-1.794e-05	-17.94	236	0.236		329	-2.291e-05	-22.91	237	0.237		329	-2.733e-05	-27.33	237	0.237		329	-3.123e-05	-31.23	237.5	0.2375		329	-4.57e-05	-45.7	239.5	0.2395		329	-7.234e-05	-72.34	238.5	0.2385		329
	328	-6.99e-06	-6.99	235	0.235		328	-1.152e-05	-11.52	235	0.235		328	-1.782e-05	-17.82	235	0.235		328	-2.277e-05	-22.77	236	0.236		328	-2.716e-05	-27.16	236	0.236		328	-3.103e-05	-31.03	236.5	0.2365		328	-4.544e-05	-45.44	238.5	0.2385		328	-7.199e-05	-71.99	237.5	0.2375		328
	327	-6.939e-06	-6.939	234	0.234		327	-1.144e-05	-11.44	234	0.234		327	-1.771e-05	-17.71	234	0.234		327	-2.262e-05	-22.62	235	0.235		327	-2.698e-05	-26.98	235	0.235		327	-3.083e-05	-30.83	235.5	0.2355		327	-4.517e-05	-45.17	237.5	0.2375		327	-7.157e-05	-71.57	236.5	0.2365		327
	326	-6.883e-06	-6.883	233	0.233		326	-1.136e-05	-11.36	233	0.233		326	-1.76e-05	-17.6	233	0.233		326	-2.248e-05	-22.48	234	0.234		326	-2.681e-05	-26.81	234	0.234		326	-3.064e-05	-30.64	234.5	0.2345		326	-4.491e-05	-44.91	236.5	0.2365		326	-7.122e-05	-71.22	235.5	0.2355		326
	325	-6.825e-06	-6.825	232	0.232		325	-1.129e-05	-11.29	232	0.232		325	-1.749e-05	-17.49	232	0.232		325	-2.234e-05	-22.34	233	0.233		325	-2.664e-05	-26.64	233	0.233		325	-3.044e-05	-30.44	233.5	0.2335		325	-4.465e-05	-44.65	235.5	0.2355		325	-7.087e-05	-70.87	234.5	0.2345		325
	324	-6.77e-06	-6.77	231	0.231		324	-1.121e-05	-11.21	231	0.231		324	-1.737e-05	-17.37	231	0.231		324	-2.219e-05	-22.19	232	0.232		324	-2.648e-05	-26.48	232	0.232		324	-3.025e-05	-30.25	232.5	0.2325		324	-4.44e-05	-44.4	234.5	0.2345		324	-7.045e-05	-70.45	233.5	0.2335		324
	323	-6.714e-06	-6.714	230	0.23		323	-1.114e-05	-11.14	230	0.23		323	-1.727e-05	-17.27	230	0.23		323	-2.206e-05	-22.06	231	0.231		323	-2.632e-05	-26.32	231	0.231		323	-3.007e-05	-30.07	231.5	0.2315		323	-4.414e-05	-44.14	233.5	0.2335		323	-7.017e-05	-70.17	232.5	0.2325		323
	322	-6.659e-06	-6.659	229	0.229		322	-1.106e-05	-11.06	229	0.229		322	-1.717e-05	-17.17	229	0.229		322	-2.192e-05	-21.92	230	0.23		322	-2.615e-05	-26.15	230	0.23		322	-2.988e-05	-29.88	230.5	0.2305		322	-4.388e-05	-43.88	232.5	0.2325		322	-6.982e-05	-69.82	231.5	0.2315		322
	321	-6.607e-06	-6.607	228	0.228		321	-1.099e-05	-10.99	228	0.228		321	-1.706e-05	-17.06	228	0.228		321	-2.179e-05	-21.79	229	0.229		321	-2.599e-05	-25.99	229	0.229		321	-2.971e-05	-29.71	229.5	0.2295		321	-4.362e-05	-43.62	231.5	0.2315		321	-6.948e-05	-69.48	230.5	0.2305		321
	320	-6.553e-06	-6.553	227	0.227		320	-1.093e-05	-10.93	227	0.227		320	-1.695e-05	-16.95	227	0.227		320	-2.167e-05	-21.67	228	0.228		320	-2.583e-05	-25.83	228	0.228		320	-2.952e-05	-29.52	228.5	0.2285		320	-4.335e-05	-43.35	230.5	0.2305		320	-6.913e-05	-69.13	229.5	0.2295		320
	319	-6.505e-06	-6.505	226	0.226		319	-1.086e-05	-10.86	226	0.226		319	-1.685e-05	-16.85	226	0.226		319	-2.153e-05	-21.53	227	0.227		319	-2.567e-05	-25.67	227	0.227		319	-2.934e-05	-29.34	227.5	0.2275		319	-4.31e-05	-43.1	229.5	0.2295		319	-6.871e-05	-68.71	228.5	0.2285		319
	318	-6.454e-06	-6.454	225	0.225		318	-1.078e-05	-10.78	225	0.225		318	-1.675e-05	-16.75	225	0.225		318	-2.14e-05	-21.4	226	0.226		318	-2.552e-05	-25.52	226	0.226		318	-2.916e-05	-29.16	226.5	0.2265		318	-4.284e-05	-42.84	228.5	0.2285		318	-6.836e-05	-68.36	227.5	0.2275		318
	317	-6.41e-06	-6.41	224	0.224		317	-1.072e-05	-10.72	224	0.224		317	-1.665e-05	-16.65	224	0.224		317	-2.128e-05	-21.28	225	0.225		317	-2.536e-05	-25.36	225	0.225		317	-2.898e-05	-28.98	225.5	0.2255		317	-4.258e-05	-42.58	227.5	0.2275		317	-6.794e-05	-67.94	226.5	0.2265		317
	316	-6.368e-06	-6.368	223	0.223		316	-1.064e-05	-10.64	223	0.223		316	-1.654e-05	-16.54	223	0.223		316	-2.114e-05	-21.14	224	0.224		316	-2.521e-05	-25.21	224	0.224		316	-2.88e-05	-28.8	224.5	0.2245		316	-4.233e-05	-42.33	226.5	0.2265		316	-6.752e-05	-67.52	225.5	0.2255		316
	315	-6.319e-06	-6.319	222	0.222		315	-1.058e-05	-10.58	222	0.222		315	-1.645e-05	-16.45	222	0.222		315	-2.102e-05	-21.02	223	0.223		315	-2.507e-05	-25.07	223	0.223		315	-2.862e-05	-28.62	223.5	0.2235		315	-4.21e-05	-42.1	225.5	0.2255		315	-6.71e-05	-67.1	224.5	0.2245		315
	314	-6.273e-06	-6.273	221	0.221		314	-1.051e-05	-10.51	221	0.221		314	-1.636e-05	-16.36	221	0.221		314	-2.09e-05	-20.9	222	0.222		314	-2.492e-05	-24.92	222	0.222		314	-2.845e-05	-28.45	222.5	0.2225		314	-4.185e-05	-41.85	224.5	0.2245		314	-6.669e-05	-66.69	223.5	0.2235		314
	313	-6.231e-06	-6.231	220	0.22		313	-1.044e-05	-10.44	220	0.22		313	-1.625e-05	-16.25	220	0.22		313	-2.077e-05	-20.77	221	0.221		313	-2.478e-05	-24.78	221	0.221		313	-2.829e-05	-28.29	221.5	0.2215		313	-4.162e-05	-41.62	223.5	0.2235		313	-6.641e-05	-66.41	222.5	0.2225		313
	312	-6.189e-06	-6.189	219	0.219		312	-1.038e-05	-10.38	219	0.219		312	-1.616e-05	-16.16	219	0.219		312	-2.065e-05	-20.65	220	0.22		312	-2.463e-05	-24.63	220	0.22		312	-2.813e-05	-28.13	220.5	0.2205		312	-4.139e-05	-41.39	222.5	0.2225		312	-6.613e-05	-66.13	221.5	0.2215		312
	311	-6.153e-06	-6.153	218	0.218		311	-1.031e-05	-10.31	218	0.218		311	-1.607e-05	-16.07	218	0.218		311	-2.054e-05	-20.54	219	0.219		311	-2.449e-05	-24.49	219	0.219		311	-2.797e-05	-27.97	219.5	0.2195		311	-4.114e-05	-41.14	221.5	0.2215		311	-6.578e-05	-65.78	220.5	0.2205		311
	310	-6.106e-06	-6.106	217	0.217		310	-1.024e-05	-10.24	217	0.217		310	-1.598e-05	-15.98	217	0.217		310	-2.041e-05	-20.41	218	0.218		310	-2.435e-05	-24.35	218	0.218		310	-2.782e-05	-27.82	218.5	0.2185		310	-4.093e-05	-40.93	220.5	0.2205		310	-6.557e-05	-65.57	219.5	0.2195		310
[truncated: 1,510 more rows]
[truncated: 49 more columns]

## Sheet: FeT3478_3
50mV							100mV							200mV							300mV							400mV							500mV							1000mV							2000mV
[truncated: 2,800 more rows]
[truncated: 66 more columns]

[truncated: 12 more sheets: FeDiM4, Fe5amine3, FeMeth4_3, FeDim56, FeMeth5_3, FeBpy, FePhen, FeTerp, FeEpoxy3, FeChloro3, FeDich3, FeNitro]
