# Supplementary material for: Cyclic voltammograms and electrochemical data of FeII polypyridine complexes
Source: Data Brief. 2020 May 21;31:105754. doi: 10.1016/j.dib.2020.105754 (PMC7262554; doi:10.1016/j.dib.2020.105754)
Supplement: Supplementary file 3 [file mmc3.xml]

<?xml version="1.0" encoding="utf-8" standalone="no"?>
<data>
  <datasets>
    <author>veschwkg@ufs.ac.za</author>
    <type>0</type>
    <dataset>
      <value>6</value>
      <reason>Other (please explain)</reason>
      <comments>I have submitted my raw data as a supplementary data file along with my manuscript.</comments>
    </dataset>
  </datasets>
</data>
